# Supplementary material for: Functional Role of miR-138-5p and miR-200b-3p in Testicular Germ Cell Tumors: Molecular Insights into Seminoma and Teratoma Pathogenesis
Source: Int J Mol Sci. 2025 Aug 21;26(16):8107. doi: 10.3390/ijms26168107 (PMC12386904; doi:10.3390/ijms26168107)
Supplement: Supplementary file 1 [file ijms-26-08107-s001.zip › Supplementary_File_S1.xlsx]

## Sheet: annotation
probes	Symbols	S-1	S-2	S-3	S-4	S-5	N-1	N-2	N-3	N-4	N-5	Mean N	Log2FC	P-value	Significant or Not	Mean S
215471_s_at	MAP7	6.94218	6.81895	7.25062	6.75485	7.05758	9.1414	9.02454	9.52265	8.97233	9.30528	9.19324	0.400484	8.63456e-09	Significant	6.96484
201870_at	TOMM34	9.56372	9.65126	9.48845	9.50063	9.19454	11.31	11.445	11.2085	11.2326	10.9504	11.2293	0.244349	1.61846e-08	Significant	9.47972
210262_at	CRISP2	5.60126	5.40134	5.76877	5.24659	5.86183	12.671	12.7799	13.4178	12.6625	13.4276	12.9918	1.2203	1.94246e-07	Significant	5.57596
205656_at	PCDH17	7.89857	7.98289	8.33644	7.83303	8.88838	10.0835	10.1337	10.688	10.1019	11.0838	10.4182	0.347544	4.02256e-07	Significant	8.18786
206587_at	CCT6B	6.69035	6.72321	7.10083	6.84547	6.77186	12.299	12.349	12.6529	11.9308	12.4175	12.3298	0.85297	8.13999e-07	Significant	6.82634
219225_at	PGBD5	7.01098	7.03564	6.82252	7.09878	6.77323	8.61933	8.79198	8.49766	8.75503	8.3425	8.6013	0.307909	8.16507e-07	Significant	6.94823
217073_x_at	APOA1	7.74076	7.84599	7.8151	8.07121	7.29861	11.7445	11.5848	11.6331	11.6142	11.0843	11.5322	0.572591	8.78739e-07	Significant	7.75433
215622_x_at	PHF7	7.64467	7.71543	7.56442	7.52684	7.33188	13.043	13.2271	13.2585	12.6186	12.9832	13.0261	0.785584	9.07314e-07	Significant	7.55665
202889_x_at	MAP7	6.99651	7.05504	7.58692	6.82523	7.2042	9.12823	9.17899	9.78665	8.91376	9.14834	9.23119	0.371891	9.96893e-07	Significant	7.13358
214296_x_at	IZUMO4	7.16921	7.1257	7.11331	6.8161	7.05208	9.97546	9.93554	10.1246	9.56827	9.69319	9.8594	0.482797	1.26116e-06	Significant	7.05528
206358_at	PRM1	5.84177	5.96705	5.54054	6.11811	6.13466	13.7244	13.7717	14.2968	14.0981	14.5537	14.0889	1.25079	1.45322e-06	Significant	5.92043
207231_at	DZIP3	6.51789	6.2435	6.34262	6.13085	6.53016	8.20907	7.89131	8.07873	7.67631	8.28638	8.02836	0.337667	1.49964e-06	Significant	6.353
206626_x_at	SSX1	7.30028	7.09953	6.84847	7.04835	7.00361	10.8383	10.3967	9.99215	10.1707	10.3731	10.3542	0.552466	1.74635e-06	Significant	7.06005
219704_at	YBX2	7.9029	7.94993	8.20171	8.12324	8.07361	12.5688	12.7925	13.2367	12.6473	13.2678	12.9026	0.680552	2.31017e-06	Significant	8.05028
206776_x_at	ACRV1	6.69175	6.88644	6.75829	6.41787	6.92734	10.2603	10.6051	10.8399	10.2218	11.0011	10.5857	0.652075	2.78356e-06	Significant	6.73634
210352_at	BRD8	6.19407	6.0308	6.08926	5.6366	5.83748	11.2408	11.1943	11.8722	11.0009	11.5033	11.3623	0.931441	2.7897e-06	Significant	5.95765
219703_at	MNS1	6.67802	6.62114	7.58159	6.2247	7.40834	10.1153	9.98894	10.5755	9.43963	10.8894	10.2018	0.563573	3.11168e-06	Significant	6.90276
218682_s_at	SLC4A1AP	8.08085	8.28802	8.58855	7.79185	8.32496	9.58603	9.64072	9.87292	9.24909	9.73173	9.6161	0.227218	3.48043e-06	Significant	8.21485
221253_s_at	NA	10.8135	10.9011	10.9802	11.4105	10.9887	8.94775	9.02359	9.36252	9.65428	9.12486	9.2226	-0.256721	3.5113e-06	Significant	11.0188
205751_at	SH3GL2	5.08488	4.85114	4.82938	5.09791	4.82322	6.56082	6.55514	6.34771	6.77228	6.46527	6.54024	0.40562	3.64123e-06	Significant	4.93731
205282_at	LRP8	5.84266	6.10282	5.74596	6.28521	6.04046	8.81592	8.8223	8.87737	9.35667	8.80105	8.93466	0.573628	3.70873e-06	Significant	6.00342
220425_x_at	NA	6.2291	6.2289	6.42573	6.31958	6.01911	12.0739	12.0817	12.7682	11.7737	12.3495	12.2094	0.967338	3.75049e-06	Significant	6.24448
204201_s_at	PTPN13	5.18375	5.20363	5.21561	4.84583	5.67407	7.05146	7.0324	7.35536	6.77109	7.53098	7.14826	0.452277	4.36289e-06	Significant	5.22458
200790_at	ODC1	9.04112	9.56032	9.28868	9.42764	9.39251	11.9241	12.0486	12.1386	11.965	12.0692	12.0291	0.364718	4.60834e-06	Significant	9.34206
207174_at	GPC5	5.28224	5.1788	4.79898	5.68664	4.82236	7.41944	6.97091	6.67344	7.57369	6.76543	7.08058	0.45823	4.85521e-06	Significant	5.15381
217004_s_at	MCF2	5.40993	5.39566	5.39782	5.40372	5.36528	6.67957	6.75053	6.75216	6.89986	6.64108	6.74464	0.322257	4.99379e-06	Significant	5.39448
217590_s_at	TRPA1	5.77193	5.82783	5.649	5.70491	5.66192	5.47858	5.53003	5.33993	5.37592	5.38823	5.42254	-0.077833	5.04442e-06	Significant	5.72312
208107_s_at	REXO5	7.67126	6.9916	7.53805	7.36433	7.24374	12.6312	12.7037	13.0138	12.4567	13.0557	12.7722	0.794879	5.46745e-06	Significant	7.36179
220325_at	TAF7L	6.03017	6.6397	6.29255	6.31958	6.13107	9.23341	9.81249	9.23994	9.61184	8.89745	9.35903	0.574993	5.67796e-06	Significant	6.28261
209254_at	KLHDC10	7.1996	7.5399	7.32109	6.81233	7.23132	9.6019	9.7051	9.82925	9.30571	9.85738	9.65987	0.419835	5.96668e-06	Significant	7.22085
207021_at	ZPBP	6.51875	6.16654	6.33496	6.13879	6.42294	11.9676	12.0784	12.8628	11.9	12.7052	12.3028	0.961812	6.1145e-06	Significant	6.3164
203575_at	CSNK2A2	8.24193	8.52953	9.03662	8.28532	8.26119	11.1613	11.2264	11.665	11.1121	11.4091	11.3148	0.417619	6.314e-06	Significant	8.47092
219303_at	OBI1	6.35616	6.67392	6.49045	6.70183	6.73546	7.93039	8.11547	7.91144	8.38996	8.3238	8.13421	0.303382	6.3857e-06	Significant	6.59156
218459_at	TOR3A	9.25962	9.5936	9.28362	10.0525	9.29784	6.81088	7.30071	6.92069	7.32469	6.97827	7.06705	-0.426431	6.62036e-06	Significant	9.49744
215215_s_at	REXO5	6.74044	6.13678	6.68218	6.76121	6.1307	12.6028	12.5184	13.0656	12.1131	12.3637	12.5327	0.949353	6.74536e-06	Significant	6.49026
214442_s_at	PIAS2	7.97013	8.4483	8.22591	8.15896	8.50384	11.9297	11.9531	12.4993	11.889	12.4794	12.1501	0.556505	7.22676e-06	Significant	8.26143
213325_at	NECTIN3	4.8112	4.87313	4.93208	4.98119	5.38411	8.65291	8.33725	8.94249	8.41692	8.81839	8.63359	0.789089	7.29568e-06	Significant	4.99634
204034_at	ETHE1	8.97141	9.20392	8.91525	8.77361	8.63495	7.2462	7.24915	7.22834	6.98906	7.02853	7.14826	-0.316186	7.38413e-06	Significant	8.89983
205475_at	SCRG1	5.4904	6.46496	6.00353	6.5093	5.5422	11.1592	11.1393	11.061	11.3487	10.7235	11.0864	0.885251	7.49033e-06	Significant	6.00208
210032_s_at	SPAG6	6.09494	5.83724	6.29812	5.61258	5.58096	10.4757	10.5071	11.1122	10.2311	10.9214	10.6495	0.85573	7.56412e-06	Significant	5.88477
209662_at	CETN3	7.79451	8.0918	8.26851	6.69205	8.13024	11.4897	11.3588	11.9541	10.745	11.8619	11.4819	0.558663	7.86283e-06	Significant	7.79542
219814_at	MBNL3	5.77831	5.83367	5.59924	5.50053	6.18114	8.80959	8.53249	8.1648	8.54444	8.89013	8.58829	0.571657	8.26075e-06	Significant	5.77858
220432_s_at	CYP39A1	4.41183	4.44479	4.52393	4.39681	4.5738	4.92637	4.8887	5.07538	4.91123	5.07811	4.97596	0.154624	8.37738e-06	Significant	4.47023
221547_at	PRPF18	6.93443	7.0958	7.17951	6.59442	7.16399	8.55334	8.54339	8.62252	8.22983	8.53934	8.49768	0.281028	8.45701e-06	Significant	6.99363
214659_x_at	YLPM1	8.12688	8.17902	8.11931	7.80199	7.60617	9.26354	9.38771	9.1706	9.03987	8.89091	9.15052	0.199877	8.50981e-06	Significant	7.96667
220184_at	NANOG	12.7961	12.2305	12.5495	11.9573	13.2498	7.72888	7.72066	7.48508	7.50555	7.9422	7.67647	-0.709935	8.59553e-06	Significant	12.5566
210122_at	PRM2	5.96695	5.65944	5.63759	6.37808	5.65544	13.391	13.5785	13.95	13.4722	14.229	13.7241	1.22787	8.68013e-06	Significant	5.8595
206721_at	CCDC181	5.13143	5.17488	5.31832	4.89579	4.99104	8.14906	7.83601	8.20785	7.54508	8.1537	7.97834	0.644943	8.69816e-06	Significant	5.10229
206112_at	ANKRD7	5.35803	5.29133	5.04644	5.30565	5.19358	12.6519	12.1449	12.9911	11.9195	12.947	12.5309	1.25812	8.77104e-06	Significant	5.23901
220256_s_at	OXCT2	7.23201	7.10764	7.29665	6.95783	6.98862	8.98552	8.96156	9.40756	8.7154	8.83529	8.98107	0.335709	8.8746e-06	Significant	7.11655
219469_at	DYNC2H1	7.044	7.37213	7.3406	6.86359	7.2866	9.26378	9.55442	9.15065	8.92421	9.41953	9.26252	0.367143	8.91952e-06	Significant	7.18138
219909_at	MMP28	5.35227	5.48712	5.48641	5.85109	5.40325	6.71207	6.71618	6.95118	7.25889	6.91613	6.91089	0.325242	8.94399e-06	Significant	5.51603
204450_x_at	APOA1	7.74954	7.86667	7.77257	8.11412	7.57283	11.8524	11.5014	11.6242	11.5873	10.9537	11.5038	0.557767	9.40822e-06	Significant	7.81515
207281_x_at	VCX2	7.43838	7.42538	7.48049	7.38099	7.29624	10.7439	10.4073	10.3788	10.029	10.2949	10.3708	0.486092	9.48746e-06	Significant	7.4043
220623_s_at	TSGA10	5.70131	6.08728	6.08819	6.09591	5.88692	10.6747	10.6554	10.8387	10.1058	10.6541	10.5857	0.825855	9.51104e-06	Significant	5.97192
221494_x_at	EIF3K	12.0368	11.6557	11.5221	11.4883	11.5415	10.5772	10.2457	10.2765	10.2547	10.1093	10.2927	-0.178572	9.54833e-06	Significant	11.6489
201854_s_at	ATMIN	8.82046	8.94948	9.13463	8.59723	9.14446	10.0851	10.0949	10.5129	9.97987	10.3686	10.2083	0.193126	9.64777e-06	Significant	8.92925
209225_x_at	TNPO1	9.59686	9.75292	9.49762	9.729	9.77029	10.5981	10.6707	10.3959	10.5559	10.774	10.5989	0.132428	9.9024e-06	Significant	9.66934
210018_x_at	MALT1	7.10759	7.62018	7.15221	7.20434	7.02263	8.68583	8.98735	8.699	8.58208	8.66168	8.72319	0.272579	1.05993e-05	Significant	7.22139
203135_at	TBP	7.86394	8.2138	8.47241	7.86111	8.10557	9.53981	9.68543	9.86848	9.34997	9.7819	9.64512	0.251277	1.11296e-05	Significant	8.10337
207208_at	RBMXL2	7.67701	8.07758	8.16621	7.266	7.66341	10.7242	10.5409	10.9471	10.2622	10.6119	10.6173	0.45042	1.13713e-05	Significant	7.77004
205186_at	DNALI1	6.39628	6.50077	6.90428	6.37766	6.49647	9.71295	10.1207	10.7202	9.5851	10.3725	10.1023	0.628405	1.13873e-05	Significant	6.53509
201370_s_at	CUL3	6.15897	5.874	5.78405	5.73995	6.08632	7.96076	7.92666	7.71649	7.45441	7.77491	7.76665	0.389586	1.14806e-05	Significant	5.92866
207969_x_at	ACRV1	7.16456	7.32024	7.19334	6.94772	7.0486	10.0776	10.2225	10.3554	9.94391	10.5725	10.2344	0.520459	1.16004e-05	Significant	7.13489
209631_s_at	NA	5.82404	6.01667	5.2058	5.80371	5.95052	9.95517	9.59553	9.22886	9.63425	9.31045	9.54485	0.728616	1.16891e-05	Significant	5.76015
209374_s_at	IGHM	11.3958	11.4467	12.6668	11.9054	11.4611	6.30546	6.15254	6.62708	6.09417	6.45899	6.32765	-0.896005	1.1695e-05	Significant	11.7752
201825_s_at	SCCPDH	7.64151	7.55556	7.98201	7.76347	7.38056	11.4636	11.6154	12.0052	11.1527	11.6396	11.5753	0.594762	1.20793e-05	Significant	7.66462
200615_s_at	AP2B1	8.56986	8.30627	9.01158	8.01968	8.19706	11.7954	11.9199	12.1391	11.2305	11.9748	11.812	0.488203	1.21205e-05	Significant	8.42089
213346_at	TEX30	7.65339	7.55465	8.38163	7.44399	8.2554	11.2371	10.834	11.5463	10.5359	11.1009	11.0509	0.491959	1.21789e-05	Significant	7.85781
218370_s_at	S100PBP	8.03225	8.34345	8.16495	8.09118	8.0952	10.003	10.093	9.98582	9.73496	9.68807	9.90096	0.281582	1.25496e-05	Significant	8.14541
219945_at	DDX25	6.40391	6.66696	7.05247	5.63791	6.67317	10.5988	10.4437	11.0336	10.363	10.7609	10.64	0.713901	1.27045e-05	Significant	6.48688
205543_at	HSPA4L	4.99343	5.42618	5.06696	5.29085	5.32404	10.5312	10.5194	11.1269	10.289	11.2248	10.7383	1.04056	1.27271e-05	Significant	5.22029
204093_at	CCNH	8.34467	7.99047	8.33685	8.28596	8.4475	10.7927	10.548	11.1563	10.5506	11.167	10.8429	0.388862	1.27811e-05	Significant	8.28109
209706_at	NKX3-1	6.89457	7.43872	6.77591	7.78003	6.99906	11.0669	10.9689	10.4701	11.0955	10.6952	10.8593	0.597348	1.28172e-05	Significant	7.17766
204953_at	SNAP91	5.73252	5.7431	6.01777	5.83313	6.31005	7.70756	8.16773	8.34886	7.87926	8.50029	8.12074	0.454233	1.29047e-05	Significant	5.92731
203397_s_at	GALNT3	6.27599	6.17804	6.60005	5.94681	6.23781	9.12858	8.95614	9.42011	8.64539	9.57219	9.14448	0.549567	1.34682e-05	Significant	6.24774
59631_at	NA	7.47341	7.4554	7.59968	7.07936	7.67143	9.27002	9.3593	9.21969	8.95308	9.23483	9.20738	0.304418	1.36072e-05	Significant	7.45585
214513_s_at	CREB1	6.3647	6.7277	7.11273	6.26433	7.07064	7.84969	8.06095	8.4073	7.80723	8.64655	8.15435	0.281682	1.36529e-05	Significant	6.70802
207116_s_at	GAPDHS	6.02848	6.14073	6.38469	6.60105	5.97124	11.0571	11.3416	11.8445	11.4083	11.9821	11.5267	0.888781	1.38075e-05	Significant	6.22524
213623_at	KIF3A	6.35429	6.56546	6.8634	6.21729	6.79285	8.76443	8.67763	8.77455	8.3259	8.82048	8.6726	0.403063	1.38215e-05	Significant	6.55866
214679_x_at	GNA11	8.24964	8.104	7.86004	7.96536	8.26672	9.38961	9.24156	9.21461	9.20852	9.36384	9.28363	0.1987	1.3922e-05	Significant	8.08915
209385_s_at	PLPBP	9.35831	9.47567	9.12433	9.39285	9.22415	8.45278	8.72876	8.23677	8.62447	8.34901	8.47836	-0.13578	1.40455e-05	Significant	9.31506
215734_at	IZUMO4	6.47903	6.6698	6.09852	6.81006	6.33871	12.0167	12.1182	12.374	11.9708	11.3796	11.9719	0.885755	1.41432e-05	Significant	6.47922
201935_s_at	EIF4G3	9.09381	8.80598	9.14667	8.3091	8.9116	10.9028	10.9132	10.9794	10.3183	11.1284	10.8484	0.293176	1.4168e-05	Significant	8.85343
203653_s_at	COIL	7.03394	7.39696	8.22507	7.14449	7.56049	9.73164	9.91803	10.7544	9.80728	10.6682	10.1759	0.445553	1.45242e-05	Significant	7.47219
207022_s_at	LDHC	7.01902	6.5648	6.8608	7.12467	7.04453	12.4848	12.4085	12.9506	11.9178	12.7299	12.4983	0.852315	1.45294e-05	Significant	6.92276
221157_s_at	FBXO24	5.82197	5.77426	6.14585	6.12491	6.14275	8.47764	8.74298	9.22254	8.58835	8.86243	8.77879	0.548591	1.47288e-05	Significant	6.00195
205020_s_at	ARL4A	8.32418	8.53065	8.79122	8.57846	8.63424	11.4874	11.6668	12.2823	11.5279	12.3166	11.8562	0.467976	1.56164e-05	Significant	8.57175
203286_at	RNF44	10.3365	10.2288	10.2103	10.4073	10.1065	9.37295	9.18988	9.01464	9.43567	9.0932	9.22127	-0.153696	1.60867e-05	Significant	10.2579
205401_at	AGPS	7.25063	7.15318	8.01363	7.44668	7.36028	9.30871	9.36573	10.0597	9.30866	9.7311	9.55478	0.359975	1.61412e-05	Significant	7.44488
206406_at	SMCP	7.51901	7.592	7.42439	6.87787	7.49982	11.7879	12.06	12.5821	11.9926	12.7047	12.2254	0.727683	1.61649e-05	Significant	7.38262
219825_at	CYP26B1	5.62294	5.6931	5.97664	5.99639	5.52299	8.62045	8.64206	8.4256	8.61182	8.52595	8.56518	0.57181	1.62088e-05	Significant	5.76241
218737_at	SBNO1	6.23489	6.4647	6.43304	6.01018	6.48413	7.61436	7.65282	7.69662	7.47968	7.69235	7.62717	0.269993	1.69581e-05	Significant	6.32539
220269_at	ZBBX	5.26849	5.51289	5.2029	5.07943	5.55359	8.96733	8.8186	9.48313	8.90406	9.32158	9.09894	0.773334	1.70856e-05	Significant	5.32346
203086_at	KIF2A	6.08615	6.17806	6.26422	5.94392	5.9882	8.40191	8.01504	8.34692	7.89262	8.19199	8.1697	0.42334	1.72447e-05	Significant	6.09211
212413_at	SEPTIN6	5.46461	5.78051	5.63662	5.86892	5.50504	7.3084	7.82092	7.5314	7.79691	7.08352	7.50823	0.409931	1.73192e-05	Significant	5.65114
213341_at	FEM1C	7.1462	7.00133	7.07229	6.73181	7.26829	8.43555	8.29231	8.13613	8.10945	8.52388	8.29947	0.236627	1.7442e-05	Significant	7.04398
208017_s_at	MCF2	6.08904	5.98733	5.83263	6.53134	6.01997	7.93885	7.93062	7.64199	8.04567	7.72801	7.85703	0.367053	1.75068e-05	Significant	6.09206
205981_s_at	ING2	7.57069	7.89738	7.68228	7.61927	7.57198	9.11543	9.17388	9.16734	8.94529	9.14915	9.11022	0.248575	1.755e-05	Significant	7.66832
205673_s_at	ASB9	5.64599	5.92854	5.98075	6.25532	5.79631	9.26485	9.01042	9.19313	9.13485	9.3124	9.18313	0.633052	1.82337e-05	Significant	5.92138
210033_s_at	SPAG6	5.78504	5.78566	6.36306	5.98357	5.84561	9.85878	9.7434	10.5642	9.43367	10.3284	9.98569	0.746346	1.86972e-05	Significant	5.95259
210502_s_at	PPIE	8.12343	7.94037	8.26764	8.15056	8.15912	9.35854	9.32884	9.50934	9.40506	9.21949	9.36425	0.204224	1.88427e-05	Significant	8.12822
210712_at	LDHAL6B	5.77373	5.59073	5.74431	5.66588	5.74069	9.95158	10.0805	10.7282	9.60278	10.4928	10.1712	0.834677	1.89408e-05	Significant	5.70307
200634_at	PFN1	12.4993	12.5375	12.4208	12.2396	12.3299	10.2553	9.88036	10.3213	9.98004	10.1549	10.1184	-0.293995	1.8998e-05	Significant	12.4054
221611_s_at	PHF7	6.32897	6.10393	5.58853	5.89245	5.48173	12.9946	12.4285	13.1959	12.3862	13.2244	12.8459	1.12764	1.90336e-05	Significant	5.87912
203738_at	C5orf22	8.56643	8.66936	8.09214	8.26937	8.27026	7.62829	7.60432	7.1664	7.26616	7.44605	7.42225	-0.173977	1.92476e-05	Significant	8.37351
209674_at	CRY1	6.90087	7.07176	7.02946	6.38305	6.94261	9.00436	8.77884	8.95597	8.41732	9.14744	8.86078	0.368059	1.9641e-05	Significant	6.86555
203604_at	ZNF516	6.50283	6.46466	6.04495	6.37743	6.24599	7.65507	7.82556	7.37627	7.88584	7.64216	7.67698	0.278978	1.99202e-05	Significant	6.32717
203211_s_at	MTMR2	7.90527	7.39836	7.9671	7.18438	7.6858	9.08029	8.75363	9.30002	8.47107	9.21614	8.96423	0.23284	2.05599e-05	Significant	7.62818
206197_at	NME5	6.73673	6.89294	7.27018	6.63542	6.5719	11.3864	11.2654	11.8641	11.2032	12.1158	11.567	0.761865	2.06286e-05	Significant	6.82144
216663_s_at	ZMYND10	6.64732	6.44524	6.75854	6.69746	6.09428	10.4733	10.5166	10.712	9.84952	10.0321	10.3167	0.660142	2.06678e-05	Significant	6.52857
207144_s_at	CITED1	7.56538	8.14654	8.10613	8.26862	7.77572	11.6957	11.577	11.5798	11.4782	11.3165	11.5294	0.532223	2.06711e-05	Significant	7.97248
214937_x_at	PCM1	10.1454	9.75665	10.0833	9.07274	9.99115	11.4462	11.136	11.5562	10.7027	11.6047	11.2892	0.202637	2.11171e-05	Significant	9.80985
220378_at	TCP11	7.01992	6.94221	6.79192	6.08753	6.54531	11.7873	12.0679	12.6994	11.7016	12.5826	12.1678	0.865712	2.13382e-05	Significant	6.67738
207336_at	SOX5	5.82297	5.78026	5.89211	6.12942	5.86773	8.74442	8.83061	8.71916	8.73313	9.24946	8.85536	0.586203	2.13679e-05	Significant	5.8985
205830_at	CLGN	4.78254	4.96999	4.94305	4.73692	4.92664	9.72766	9.51897	10.0722	8.78051	10.065	9.63287	0.983502	2.18891e-05	Significant	4.87183
220107_s_at	ZC2HC1C	6.3238	6.3161	6.66025	6.241	6.38712	9.98114	10.13	10.4816	9.40114	10.5551	10.1098	0.662849	2.22081e-05	Significant	6.38565
205236_x_at	SOD3	8.32771	8.69583	8.18517	8.59591	8.04517	9.92071	10.0593	9.80173	10.0526	9.80842	9.92856	0.246364	2.25828e-05	Significant	8.36996
217249_x_at	NA	10.2185	10.313	10.5347	9.83955	10.5793	11.5646	11.5062	11.9922	11.2672	11.7548	11.617	0.174014	2.263e-05	Significant	10.297
205406_s_at	SPA17	6.21984	6.50299	6.61398	6.46883	6.46569	11.3766	11.2085	11.7915	10.8631	12.1709	11.4821	0.831064	2.33108e-05	Significant	6.45427
210497_x_at	NA	8.78197	8.01097	7.57769	7.80876	7.57781	11.3773	11.2947	10.5663	10.7559	10.9325	10.9854	0.466294	2.35601e-05	Significant	7.95144
209373_at	MALL	7.5583	7.73072	7.5562	7.39751	7.8485	8.79102	8.8604	8.72745	8.51722	8.7823	8.73568	0.197461	2.37925e-05	Significant	7.61824
51146_at	PIGV	6.23859	6.40742	6.77602	6.44139	6.49324	8.48096	8.6603	8.99249	8.35954	9.04351	8.70736	0.428173	2.38028e-05	Significant	6.47133
201546_at	TRIP12	10.0512	10.1974	10.0636	9.96093	10.4389	11.8596	11.9669	12.2383	11.849	12.1277	12.0083	0.243629	2.38643e-05	Significant	10.1424
219867_at	CHODL	7.70235	7.87442	7.29238	8.02498	7.56756	11.1329	11.1392	10.0779	10.8677	10.3589	10.7153	0.478182	2.38859e-05	Significant	7.69234
201735_s_at	CLCN3	7.64599	7.73867	7.36145	7.90622	7.47686	9.51904	9.35123	9.26434	9.40198	9.17412	9.34214	0.292857	2.42128e-05	Significant	7.62584
209188_x_at	DR1	8.39803	8.39841	8.3159	8.02449	8.49668	10.2383	10.0972	10.3973	9.64257	10.4323	10.1615	0.287302	2.43169e-05	Significant	8.3267
219984_s_at	PLAAT1	5.52659	5.04938	5.73825	5.38279	5.7782	9.52104	9.96918	10.5624	9.35585	10.1877	9.91923	0.852097	2.43515e-05	Significant	5.49504
221906_at	NA	7.7117	8.11632	8.20318	7.91148	7.86105	9.78377	9.87975	9.94901	9.51158	9.80216	9.78525	0.297706	2.43993e-05	Significant	7.96075
212588_at	PTPRC	9.14928	9.43908	8.76318	9.95973	8.88434	5.68045	5.68465	5.4739	5.74882	5.45916	5.60939	-0.71991	2.45805e-05	Significant	9.23912
220790_s_at	MS4A5	6.94645	6.90897	6.53043	7.08531	6.71313	9.89084	10.0382	10.1508	10.3322	10.4638	10.1752	0.573648	2.4864e-05	Significant	6.83686
218950_at	ARAP3	7.00148	7.23232	7.32557	7.08242	7.5221	6.52812	6.75794	6.7419	6.59506	6.96148	6.7169	-0.106754	2.50043e-05	Significant	7.23278
206882_at	SLC1A6	7.44945	7.32355	6.95946	7.90464	7.02329	9.02118	9.10603	8.63099	9.46141	9.00035	9.04399	0.302738	2.50699e-05	Significant	7.33208
220003_at	LRRC36	6.83024	6.92201	6.81663	6.86244	6.96484	9.21563	9.26454	9.60871	9.18233	9.80542	9.41532	0.452763	2.51485e-05	Significant	6.87923
205899_at	CCNA1	6.7851	6.69154	6.72316	6.88422	6.78953	10.7664	11.0759	11.4579	10.6991	11.5988	11.1196	0.714875	2.5402e-05	Significant	6.77471
202044_at	ARHGAP35	6.54958	6.59442	7.18574	6.51328	6.72667	9.13546	9.25255	9.47952	8.58319	9.30665	9.15147	0.446845	2.55205e-05	Significant	6.71394
216323_x_at	NA	8.66957	8.85601	9.06672	8.7629	8.87497	12.3328	12.5493	13.3882	12.6235	13.4666	12.8721	0.541144	2.57989e-05	Significant	8.84604
219587_at	TTC12	6.4193	6.75294	6.23577	6.37267	6.59685	10.0762	9.91236	10.4558	10.1777	10.4003	10.2045	0.656137	2.59173e-05	Significant	6.47551
204269_at	PIM2	10.2322	10.1169	10.3507	9.8123	10.2802	7.90584	7.68047	7.52768	7.61662	7.60624	7.66737	-0.405876	2.61651e-05	Significant	10.1584
205003_at	DOCK4	8.41255	8.85054	7.9932	8.93336	8.52686	5.7581	5.84497	5.69059	6.04081	5.94583	5.85606	-0.544863	2.61777e-05	Significant	8.5433
218100_s_at	IFT57	6.9329	6.89946	6.75652	6.38409	7.24099	9.98105	9.63392	10.3713	9.51022	10.5429	10.0079	0.548478	2.61917e-05	Significant	6.84279
213328_at	NEK1	7.97458	7.85309	7.79598	7.87384	7.95227	8.87668	8.97906	8.74544	8.75401	8.87679	8.8464	0.165074	2.63027e-05	Significant	7.88995
206978_at	CCR2	7.90138	7.84605	7.75191	8.04856	7.94081	6.07888	6.26273	5.88372	6.21935	5.82371	6.05368	-0.383629	2.64498e-05	Significant	7.89774
202986_at	ARNT2	6.20587	5.78825	6.51534	5.92249	5.9283	8.69432	8.63169	8.65278	8.50502	8.33272	8.56331	0.495984	2.69824e-05	Significant	6.07205
219983_at	PLAAT1	6.00696	5.54181	5.63412	5.37926	7.05336	10.3688	10.4975	11.0939	10.1789	11.278	10.6834	0.850948	2.73586e-05	Significant	5.9231
203654_s_at	COIL	8.23257	8.10396	8.61877	7.94402	8.37041	10.7873	10.8763	11.7092	10.7842	11.7126	11.1739	0.436979	2.76722e-05	Significant	8.25395
219518_s_at	ELL3	6.03685	6.45576	6.77542	6.33685	6.51767	9.18825	9.19378	10.0364	8.97671	9.85411	9.44984	0.556705	2.81446e-05	Significant	6.42451
215176_x_at	NA	12.5033	11.7281	12.4873	11.9009	12.6914	6.69843	6.74776	6.08824	6.53495	6.39797	6.49347	-0.917157	2.8362e-05	Significant	12.2622
206568_at	TNP1	6.49945	6.57448	6.28319	5.87416	5.8554	13.1785	12.8992	13.8475	13.087	14.1101	13.4244	1.11049	2.85474e-05	Significant	6.21734
207384_at	PGLYRP1	7.2728	7.2181	7.30751	7.23703	7.22734	6.92871	6.87102	7.0246	6.93421	6.9482	6.94135	-0.0632739	2.87056e-05	Significant	7.25256
207678_s_at	SOX30	4.81663	4.97632	5.19539	4.79597	5.47934	7.34055	7.57485	8.2314	7.17631	8.43814	7.75225	0.617552	2.91026e-05	Significant	5.05273
220498_at	ACTL7B	6.26964	6.08086	6.16342	6.33894	6.67551	9.64375	9.97158	10.5634	9.88486	10.7112	10.155	0.687461	2.91073e-05	Significant	6.30567
213370_s_at	SFMBT1	9.00191	8.65881	8.76857	8.2509	8.6277	10.8989	10.7296	11.0642	10.171	11.023	10.7773	0.315298	2.91081e-05	Significant	8.66158
217028_at	CXCR4	9.01516	9.05646	9.53867	9.6094	9.79366	5.20502	5.27361	4.91711	5.49969	5.06821	5.19273	-0.856578	2.91779e-05	Significant	9.40267
203886_s_at	FBLN2	7.44882	7.78823	7.85744	7.8957	7.47479	9.56082	9.4542	9.7776	9.99913	9.66584	9.69152	0.333178	2.92484e-05	Significant	7.69299
207973_x_at	ACRV1	7.26052	7.49684	7.29506	6.36702	7.22685	10.0491	10.4397	10.3507	9.97351	10.6115	10.2849	0.528703	2.96167e-05	Significant	7.12926
210016_at	MYT1L	5.99876	5.81581	5.73558	5.66391	5.85501	7.41792	7.21115	6.89453	6.78347	7.13095	7.0876	0.285813	2.98237e-05	Significant	5.81382
207405_s_at	RAD17	7.82994	7.58683	7.47186	7.15597	7.52854	10.2684	9.77257	9.98553	9.51505	10.4233	9.99299	0.411214	2.98645e-05	Significant	7.51463
201818_at	LPCAT1	10.3737	9.80447	9.79031	10.4231	10.01	8.21514	7.9199	8.0759	8.60884	7.83764	8.13149	-0.30995	3.00138e-05	Significant	10.0803
220618_s_at	ZCWPW1	7.82202	8.01463	7.81261	7.65958	7.73799	10.1315	10.0944	9.5897	9.49946	9.83001	9.82903	0.331844	3.00774e-05	Significant	7.80937
212472_at	MICAL2	7.80249	8.28476	7.9393	8.13	7.90296	10.0353	10.1686	9.65403	10.1759	9.70727	9.94822	0.312293	3.00922e-05	Significant	8.0119
209863_s_at	TP63	6.96231	7.02215	6.91624	7.1185	6.8828	7.63969	7.8013	7.61564	7.8709	7.76554	7.73861	0.148765	3.01585e-05	Significant	6.9804
218260_at	DDA1	7.92941	7.90365	8.30749	7.66496	8.35244	9.10279	9.25885	9.76819	9.24	9.7409	9.42215	0.23037	3.01691e-05	Significant	8.03159
209715_at	CBX5	6.56451	6.65726	6.98109	6.32996	7.11344	8.31679	8.28466	8.93048	8.22284	8.61306	8.47357	0.332523	3.02799e-05	Significant	6.72925
207493_x_at	NA	6.91744	6.81976	7.00082	6.97069	6.8977	9.30692	9.30389	9.36469	9.0176	8.83011	9.16464	0.405039	3.06261e-05	Significant	6.92128
212066_s_at	USP34	9.8973	9.83737	9.9172	9.77013	10.0686	10.5762	10.427	10.4537	10.4374	10.6215	10.5032	0.0855962	3.17732e-05	Significant	9.89812
219785_s_at	NA	5.68168	5.47584	5.50827	5.56514	5.61854	10.7788	10.8267	10.5299	9.82747	11.3802	10.6686	0.937649	3.19187e-05	Significant	5.56989
201061_s_at	STOM	11.6952	11.3773	11.2919	11.5751	10.8796	9.19924	8.89687	8.95488	9.45292	8.95392	9.09156	-0.321845	3.19708e-05	Significant	11.3638
203015_s_at	SSX2IP	6.55023	6.54249	6.66892	6.40101	6.59507	10.2425	10.102	11.0621	9.89854	10.871	10.4352	0.671554	3.2209e-05	Significant	6.55154
209577_at	PCYT2	7.8925	8.03602	7.96534	8.06897	7.98593	10.7601	11.0012	11.433	10.8431	11.4587	11.0992	0.474236	3.2282e-05	Significant	7.98975
211603_s_at	ETV4	8.94974	9.35377	8.81105	8.97577	8.91384	7.20848	7.44625	7.24038	7.53465	7.32724	7.3514	-0.292039	3.29844e-05	Significant	9.00083
220298_s_at	SPATA6	6.4716	6.07111	7.15518	6.16915	6.13903	10.8637	10.6986	11.244	10.613	11.5571	10.9953	0.780467	3.30706e-05	Significant	6.40122
213555_at	RWDD2A	6.18628	6.35285	6.97426	6.61956	6.81267	8.30494	8.6588	8.71727	8.52106	8.72121	8.58466	0.381674	3.42106e-05	Significant	6.58912
211952_at	IPO5	6.11327	5.70359	5.97604	5.79532	5.9285	7.65698	7.53525	7.57135	7.14735	7.45705	7.4736	0.340269	3.44003e-05	Significant	5.90335
214147_at	MROH7	6.76674	6.44729	6.97988	6.39726	7.28168	9.10688	9.33041	10.1172	9.47809	10.1661	9.63973	0.508863	3.45071e-05	Significant	6.77457
221252_s_at	GSG1	6.17453	5.88892	6.34993	6.17353	5.87347	11.11	11.0132	11.8103	11.0432	12.1798	11.4313	0.907981	3.4573e-05	Significant	6.09207
206010_at	HABP2	6.48143	6.41419	6.35003	6.44422	6.40301	6.239	6.14334	6.07514	6.16566	6.07561	6.13975	-0.0640729	3.458e-05	Significant	6.41857
209751_s_at	NA	6.35939	6.83007	6.65531	6.44429	6.55448	7.1471	7.41516	7.3563	7.10315	7.20608	7.24556	0.141487	3.48227e-05	Significant	6.56871
219758_at	TTC26	7.12881	7.1921	6.93639	6.78841	6.99413	8.72858	8.82151	8.70517	8.21596	8.91167	8.67658	0.30813	3.54123e-05	Significant	7.00797
214139_at	ARID4B	6.65534	6.53995	6.24281	6.54776	6.60247	6.31871	6.1689	5.83437	6.10057	6.17748	6.12001	-0.0908224	3.54483e-05	Significant	6.51767
210653_s_at	BCKDHB	5.85188	5.87403	5.65598	5.89967	5.67925	7.39568	7.36461	7.33937	7.44935	7.62067	7.43394	0.360025	3.56394e-05	Significant	5.79216
219870_at	ATF7IP2	8.31508	8.21004	8.30795	8.51567	8.31803	10.493	10.3874	10.2212	10.1682	10.2476	10.3035	0.306159	3.60541e-05	Significant	8.33335
212712_at	CAMSAP1	7.91628	7.73062	7.95843	7.86883	7.64337	9.44572	9.34988	9.57349	9.50589	9.65112	9.50522	0.280905	3.60656e-05	Significant	7.82351
213410_at	EDRF1	8.79543	8.46302	8.68789	8.30664	8.60272	9.86271	9.68889	9.73197	9.59412	9.94666	9.76487	0.188113	3.6394e-05	Significant	8.57114
207019_s_at	AKAP4	5.90007	6.02231	6.00899	6.17081	5.84677	10.024	9.81267	10.8542	10.308	10.7375	10.3473	0.788673	3.66931e-05	Significant	5.98979
200633_at	UBB	12.8204	13.1799	13.0417	13.0174	13.1261	14.3228	14.4255	14.2949	14.186	14.2746	14.3008	0.133467	3.67783e-05	Significant	13.0371
220996_s_at	SHCBP1L	5.97909	5.79883	5.76005	6.04761	5.75463	10.2132	10.0636	10.565	9.53899	10.1369	10.1035	0.78391	3.71607e-05	Significant	5.86804
218080_x_at	FAF1	9.43172	9.77798	10.3257	9.19282	9.95839	10.5325	10.7928	11.3021	10.4856	11.1086	10.8443	0.155344	3.7721e-05	Significant	9.73731
219117_s_at	FKBP11	10.6933	10.3199	10.7711	10.1483	10.4857	7.80316	7.94124	7.57983	7.58482	7.68781	7.71937	-0.441586	3.8091e-05	Significant	10.4837
204237_at	GULP1	4.43094	4.95084	4.90647	5.04667	5.64248	8.61027	8.34319	8.957	8.43188	8.96382	8.66123	0.793949	3.82018e-05	Significant	4.99548
205526_s_at	KATNA1	8.33352	8.26062	8.30601	7.85695	8.4304	9.84888	9.90594	10.1835	9.68672	9.88135	9.90127	0.265407	3.82019e-05	Significant	8.2375
217009_at	PGK2	5.99765	5.73671	6.39485	6.23737	5.71848	10.0648	10.4035	11.3665	10.2356	10.8559	10.5853	0.814937	3.89496e-05	Significant	6.01701
210534_s_at	B9D1	6.08591	6.27179	6.78622	6.4488	6.56434	8.86785	8.88818	9.09166	8.52492	9.17016	8.90855	0.470056	3.98831e-05	Significant	6.43141
201371_s_at	CUL3	9.16443	9.6631	9.64316	9.49393	9.71972	12.0834	12.0921	12.497	11.7226	12.5352	12.186	0.353643	4.04505e-05	Significant	9.53687
202596_at	ENSA	9.57333	10.0405	10.0772	10.0979	9.62343	7.78992	7.9702	8.13153	8.21033	8.11289	8.04297	-0.297143	4.08769e-05	Significant	9.88247
207414_s_at	NA	6.34781	6.93291	6.8694	7.10972	6.46633	8.513	8.69765	8.50042	8.81231	8.36515	8.57771	0.346723	4.10198e-05	Significant	6.74523
202936_s_at	SOX9	6.54884	7.43418	6.55272	7.55852	7.19818	11.0313	11.001	11.0338	11.189	10.9474	11.0405	0.645375	4.2317e-05	Significant	7.05849
208705_s_at	EIF5	10.9043	10.9584	11.0968	10.7866	10.898	11.8216	11.9355	11.8828	11.5758	11.9061	11.8244	0.113627	4.25793e-05	Significant	10.9288
220636_at	DNAI2	5.9622	5.96108	6.0569	6.08463	5.82787	8.76763	8.68142	9.09812	8.42047	9.01377	8.79628	0.557102	4.26864e-05	Significant	5.97853
221035_s_at	TEX14	5.74798	6.24091	6.57694	6.31962	6.46175	10.7943	10.582	10.9446	9.95599	10.6828	10.5919	0.756558	4.28356e-05	Significant	6.26944
218292_s_at	PRKAG2	6.78394	6.62445	6.71541	7.09732	6.81424	7.28801	7.22032	7.34146	7.61331	7.4718	7.38698	0.11795	4.3388e-05	Significant	6.80707
219501_at	ENOX1	5.77699	5.70138	5.93419	6.01017	5.99632	7.31725	7.4244	7.89575	7.49913	7.83997	7.5953	0.368356	4.33939e-05	Significant	5.88381
208309_s_at	MALT1	7.23695	7.60875	7.15871	7.49063	7.13174	9.2075	9.24947	9.09557	8.97836	8.99391	9.10496	0.313754	4.36991e-05	Significant	7.32535
204951_at	RHOH	8.41405	8.36408	8.20239	8.39265	8.27214	7.39851	7.59928	7.15708	7.47173	7.33987	7.3933	-0.171936	4.39504e-05	Significant	8.32906
45653_at	KCTD13	7.46185	7.6777	8.14969	8.16744	7.7335	10.2191	10.6268	10.2892	10.6693	10.3416	10.4292	0.412064	4.4236e-05	Significant	7.83804
205702_at	PHTF1	7.76668	7.65415	7.60085	7.39927	7.53915	9.09963	9.23027	9.29304	8.7063	9.17045	9.09994	0.261373	4.4373e-05	Significant	7.59202
208899_x_at	ATP6V1D	9.61754	9.32541	9.41022	9.37722	9.35897	10.3839	10.2901	10.4086	10.2212	10.1546	10.2917	0.128008	4.52708e-05	Significant	9.41787
202564_x_at	ARL2	9.03352	9.01884	9.14029	9.01856	9.16269	9.7513	9.59588	9.74865	9.78724	9.86175	9.74896	0.103386	4.53392e-05	Significant	9.07478
210151_s_at	DYRK3	8.1644	7.99103	8.74152	8.25833	7.95942	10.0992	9.8708	10.2751	9.88485	9.99382	10.0248	0.285842	4.55258e-05	Significant	8.22294
219710_at	SH3TC2	6.17837	6.11067	5.97353	6.14407	6.11229	7.26921	7.37078	7.12441	7.34197	7.58161	7.3376	0.265603	4.56537e-05	Significant	6.10378
210732_s_at	LGALS8	5.09661	5.15318	5.62546	5.57503	5.2547	8.95141	8.7726	9.7854	8.68385	9.45523	9.1297	0.773458	4.60442e-05	Significant	5.341
201433_s_at	PTDSS1	10.8295	10.9155	10.7686	10.7136	10.7546	9.97321	10.0617	10.0458	10.0408	10.0669	10.0377	-0.10512	4.62335e-05	Significant	10.7963
210415_s_at	ODF2	7.05914	6.57367	8.18016	6.42547	6.62063	11.3451	11.5789	12.2387	11.3469	12.0634	11.7146	0.748701	4.67577e-05	Significant	6.97181
204881_s_at	UGCG	10.1419	10.0952	10.3647	10.3066	10.1932	8.80841	8.81532	8.70132	8.97083	8.61482	8.78214	-0.218798	4.69959e-05	Significant	10.2203
215486_at	PRPS1L1	5.4499	5.45198	5.39144	5.4593	5.22194	9.12336	9.39138	10.0258	9.14675	9.86487	9.51043	0.817912	4.70033e-05	Significant	5.39491
205429_s_at	MPP6	6.49331	6.48646	6.2967	6.04722	6.16282	8.53647	8.51506	8.78794	7.85535	8.23677	8.38632	0.413303	4.70313e-05	Significant	6.2973
204365_s_at	REEP1	9.16876	9.27116	9.26724	9.062	8.82712	11.8432	11.7431	11.3266	11.7031	10.9611	11.5154	0.336579	4.72763e-05	Significant	9.11926
216834_at	RGS1	8.72258	8.85685	9.42407	8.57879	8.80629	5.16507	4.87303	4.74198	5.06204	4.75907	4.92024	-0.851461	4.73245e-05	Significant	8.87772
214229_at	DNAH17	7.14671	7.10665	7.16091	6.76332	6.98162	8.83057	8.99736	9.33333	8.41629	9.02655	8.92082	0.343273	4.738e-05	Significant	7.03184
209177_at	NDUFAF3	8.33665	8.993	8.8566	8.86512	8.75195	11.7513	11.8402	12.2126	11.4555	12.1032	11.8726	0.438519	4.75897e-05	Significant	8.76067
214567_s_at	NA	7.21078	7.31571	7.6316	7.03068	7.07225	5.37915	5.27124	5.58237	5.33121	5.52574	5.41794	-0.420674	4.76239e-05	Significant	7.2522
209840_s_at	LRRN3	6.31563	6.68774	6.1473	6.00002	6.10791	9.40598	9.38455	8.93467	9.23184	8.47912	9.08723	0.539588	4.79994e-05	Significant	6.25172
219882_at	TTLL7	5.98332	5.85484	6.52952	5.9393	6.30947	7.3058	7.48726	8.1038	7.377	8.1206	7.67889	0.326591	4.91056e-05	Significant	6.12329
210527_x_at	NA	10.3815	9.96792	10.4639	9.36811	10.3582	12.4513	12.1363	13.0528	11.9841	12.4264	12.4102	0.296038	4.94859e-05	Significant	10.1079
220168_at	CASC1	5.00947	5.09862	5.52432	4.98191	5.28948	8.37402	8.21213	9.17716	8.11591	9.40629	8.6571	0.740721	4.97468e-05	Significant	5.18076
215427_s_at	ZCCHC14	6.89356	6.94862	7.28469	6.71707	6.61301	8.79182	8.84402	8.9786	8.43675	8.8795	8.78614	0.350434	4.99566e-05	Significant	6.89139
210676_x_at	NA	9.1954	8.43372	8.47179	8.47381	8.81504	11.4232	11.3234	11.5292	10.9911	11.5577	11.3649	0.389163	5.00332e-05	Significant	8.67795
207780_at	CYLC2	5.81632	5.78984	5.68237	5.6681	5.7405	9.15425	9.5503	10.1264	9.66351	10.2382	9.74653	0.763982	5.04577e-05	Significant	5.73943
204488_at	DOLK	8.05036	8.22843	8.14989	8.28805	8.08244	8.69561	8.96007	8.80267	8.81529	8.78961	8.81265	0.111036	5.05951e-05	Significant	8.15984
218510_x_at	RETREG1	7.17201	7.03165	7.69822	7.46474	7.35707	9.38788	9.84138	10.5353	9.99434	10.4259	10.037	0.450539	5.17609e-05	Significant	7.34474
202178_at	PRKCZ	8.30445	8.27872	9.31364	8.67365	8.84605	10.5084	10.6246	11.1304	10.4889	11.1122	10.7729	0.31109	5.20103e-05	Significant	8.6833
212689_s_at	KDM3A	8.29432	8.89924	8.90126	8.88048	9.23389	10.6731	10.6827	10.9412	10.6672	11.2307	10.839	0.293812	5.20769e-05	Significant	8.84184
210236_at	PPFIA1	5.2779	5.42615	5.72218	5.43103	5.77226	8.31941	8.32982	9.2956	8.24148	9.42372	8.72201	0.658449	5.20776e-05	Significant	5.52591
210147_at	ART3	5.18555	5.32726	5.09599	5.28708	5.02717	9.43482	9.47284	9.94479	8.70713	9.37861	9.38764	0.856527	5.27013e-05	Significant	5.18461
206310_at	SPINK2	7.32242	8.42728	7.73271	7.35198	6.97386	12.5894	12.7122	12.9945	12.2377	12.987	12.7042	0.748528	5.3102e-05	Significant	7.56165
221606_s_at	HMGN5	5.69855	5.44107	4.49317	5.61372	5.00325	8.95499	8.51862	8.66235	8.88237	8.50146	8.70396	0.729367	5.48152e-05	Significant	5.24995
203841_x_at	MAPRE3	5.90428	5.87113	5.78866	5.99051	6.18671	7.74981	8.11029	8.17787	7.98596	8.68677	8.14214	0.452941	5.50944e-05	Significant	5.94826
211644_x_at	NA	12.2806	11.358	12.4397	11.6393	12.6535	7.01253	6.74687	6.88644	6.97607	6.48351	6.82109	-0.823857	5.5195e-05	Significant	12.0742
214270_s_at	MAPRE3	6.34482	6.28652	6.04106	6.26253	6.23434	8.61502	8.58962	8.67732	8.62326	9.24393	8.74983	0.48913	5.52062e-05	Significant	6.23385
214672_at	TTLL5	7.75147	7.9543	8.83311	7.72019	8.33094	10.0049	10.3202	10.6045	9.9049	10.8269	10.3323	0.347961	5.53483e-05	Significant	8.118
206922_at	NA	7.44303	7.64087	7.72611	7.09982	7.41859	9.29597	9.26883	9.02694	8.78868	9.07669	9.09142	0.284232	5.53706e-05	Significant	7.46568
200942_s_at	HSBP1	9.39838	9.72111	9.79807	9.09361	9.73902	10.7594	10.6991	11.0014	10.4159	10.92	10.7592	0.171986	5.58771e-05	Significant	9.55004
219660_s_at	ATP8A2	6.70741	6.8669	6.98928	6.85251	6.60454	9.16941	9.25418	10.0058	9.6002	9.78443	9.5628	0.491023	5.60464e-05	Significant	6.80413
213256_at	MARCHF3	5.70869	6.0834	5.6371	6.14155	5.94994	9.02697	8.96495	8.86752	8.52675	9.01247	8.87973	0.58879	5.6156e-05	Significant	5.90414
220769_s_at	WDR78	5.84386	5.66356	5.76405	5.62047	5.64248	8.66419	8.86492	9.37873	8.25518	8.91021	8.81465	0.6272	5.62828e-05	Significant	5.70688
220749_at	CCDC7	7.18353	6.98126	7.03006	6.4781	6.81802	9.9157	9.87848	10.202	9.26777	10.476	9.94799	0.528186	5.64859e-05	Significant	6.8982
206787_at	BRDT	5.7216	6.38678	6.24792	5.47591	5.84269	9.92866	9.68679	10.263	9.1656	10.4356	9.89593	0.737592	5.65559e-05	Significant	5.93498
215549_x_at	NA	7.41857	8.11876	7.82847	7.59682	7.96141	8.82975	9.1751	9.18684	8.80051	9.40372	9.07918	0.221902	5.717e-05	Significant	7.7848
205262_at	KCNH2	6.82816	6.91416	6.88067	7.4727	7.12469	9.30715	9.7501	9.31544	9.79535	9.1223	9.45807	0.425135	5.74562e-05	Significant	7.04408
211702_s_at	USP32	7.19189	7.43041	7.48774	7.05673	7.08044	9.20752	9.18587	9.72333	8.67547	8.95518	9.14947	0.335819	5.7895e-05	Significant	7.24944
204279_at	PSMB9	9.66226	10.4837	9.03855	10.4088	9.73512	6.38996	6.84132	6.49577	7.12083	6.52813	6.6752	-0.563608	5.8115e-05	Significant	9.86569
218628_at	WASHC3	8.30882	8.6941	8.7329	8.70105	9.21595	11.0168	10.9956	11.4717	10.7567	11.4513	11.1384	0.351395	5.81409e-05	Significant	8.73057
214015_at	SOCS7	6.43977	6.60398	7.11445	6.67441	6.78123	9.71644	9.97788	10.2518	9.20847	10.3759	9.9061	0.559262	5.82107e-05	Significant	6.72277
220422_at	UBQLN3	6.68401	6.4582	6.48913	6.83108	6.33402	10.3128	10.7914	11.3012	10.7787	11.2193	10.8807	0.730155	5.84821e-05	Significant	6.55929
208690_s_at	PDLIM1	11.2944	11.5843	11.3846	11.1312	11.1084	8.92717	8.76769	9.01283	9.03161	9.02112	8.95208	-0.3361	5.92437e-05	Significant	11.3006
217826_s_at	UBE2J1	7.56401	7.9419	7.73159	8.14202	7.81295	6.80204	7.00305	6.94343	7.26195	7.13488	7.02907	-0.157242	5.94926e-05	Significant	7.83849
210323_at	TEKT2	5.91395	5.98302	6.66284	6.45717	5.88263	8.11245	8.50803	9.00929	8.32429	8.48347	8.48751	0.457752	6.01132e-05	Significant	6.17992
218988_at	SLC35E3	8.09607	7.87173	8.07892	8.15404	7.91776	7.11149	6.83034	6.72428	6.9533	6.71878	6.86764	-0.224454	6.05565e-05	Significant	8.0237
207016_s_at	NA	5.87189	6.19261	6.36313	6.83212	6.58886	10.949	11.1243	10.8286	10.5224	10.7545	10.8358	0.766498	6.06868e-05	Significant	6.36972
214371_at	TSSK2	5.91127	6.10689	6.14368	5.90635	5.70723	9.81336	9.53155	10.4147	9.86204	10.533	10.0309	0.752261	6.08198e-05	Significant	5.95509
214505_s_at	FHL1	7.86375	8.04591	8.08698	8.05386	8.17364	9.331	9.36702	9.92757	9.74315	9.83003	9.63975	0.260935	6.12589e-05	Significant	8.04483
218934_s_at	HSPB7	7.30678	7.47883	7.35491	7.43734	7.29204	7.69476	7.84752	7.71709	7.76976	7.75403	7.75663	0.072987	6.12924e-05	Significant	7.37398
207666_x_at	SSX3	7.72548	7.30342	7.33664	7.68463	7.32131	10.7092	10.5149	9.92873	9.98341	10.2074	10.2687	0.458249	6.13602e-05	Significant	7.4743
212719_at	PHLPP1	6.02255	6.00808	6.16564	5.80804	5.86892	7.69898	8.0912	7.93676	7.53937	8.09195	7.87165	0.397813	6.14838e-05	Significant	5.97464
202935_s_at	SOX9	5.88088	6.65367	5.36598	6.65042	6.67437	11.0276	10.8064	10.6757	10.8851	10.795	10.838	0.795304	6.15232e-05	Significant	6.24506
203212_s_at	MTMR2	7.40116	7.61074	7.64383	7.388	7.51884	8.9215	8.85705	8.72038	8.77154	8.91645	8.83738	0.234324	6.27638e-05	Significant	7.51251
215460_x_at	BRD1	8.92506	8.6788	8.36684	8.4003	8.41818	10.2604	10.3648	10.1544	9.80875	10.1464	10.1469	0.245728	6.27752e-05	Significant	8.55783
208864_s_at	TXN	11.0476	10.1152	10.7502	11.3396	11.3098	7.44327	7.15879	7.86805	8.32	7.5176	7.66154	-0.510274	6.3308e-05	Significant	10.9125
205373_at	CTNNA2	6.37816	6.66633	6.61915	6.93216	6.40105	9.08012	9.2397	9.525	9.5617	9.87517	9.45634	0.518954	6.40992e-05	Significant	6.59937
213365_at	ERI2	6.60635	6.57105	6.93779	6.5292	6.93232	8.10934	8.28856	8.35479	7.92642	8.13516	8.16286	0.281613	6.48576e-05	Significant	6.71534
203030_s_at	PTPRN2	6.13797	6.41563	6.32469	6.40467	6.3945	8.33516	8.47589	8.39075	7.93979	8.36904	8.30212	0.390024	6.53288e-05	Significant	6.33549
204607_at	HMGCS2	7.32715	7.41793	7.49249	7.48562	7.09777	9.82598	10.2995	10.264	10.9576	9.77505	10.2244	0.473418	6.55079e-05	Significant	7.36419
205843_x_at	CRAT	8.28383	8.19316	8.50094	8.24598	8.21454	9.7559	9.67522	9.9853	9.40232	9.89481	9.74271	0.233353	6.58414e-05	Significant	8.28769
208637_x_at	ACTN1	10.2483	10.8794	10.8094	10.4878	11.0777	8.09256	8.12695	8.33978	8.38879	8.30726	8.25107	-0.37503	6.66218e-05	Significant	10.7005
215151_at	DOCK10	5.08661	5.07744	5.08435	5.06506	5.04793	4.91072	4.87289	4.91032	4.82792	4.84239	4.87285	-0.0578687	6.68356e-05	Significant	5.07228
204784_s_at	MLF1	8.12927	7.84396	8.38339	6.21841	8.61203	12.4094	12.1283	12.866	11.8624	12.8693	12.4271	0.665036	6.69093e-05	Significant	7.83741
202020_s_at	LANCL1	9.40381	8.86149	9.04915	9.01108	9.33383	10.5597	10.417	10.6537	10.318	10.7577	10.5412	0.20706	6.71402e-05	Significant	9.13187
209444_at	RAP1GDS1	6.99705	7.355	7.50421	7.91223	7.61899	9.27983	9.33519	9.75518	9.55736	9.8644	9.55839	0.354213	6.88824e-05	Significant	7.47749
213107_at	TNIK	6.9116	7.21083	6.59857	6.95818	6.86792	9.53394	9.51789	8.55402	9.45374	8.85569	9.18305	0.410409	6.9119e-05	Significant	6.90942
214669_x_at	IGKC	12.9279	12.3701	13.0628	12.8748	13.1325	8.09038	8.51789	7.75911	7.54373	7.74366	7.93095	-0.698853	6.93713e-05	Significant	12.8736
221973_at	NA	5.58633	5.79219	5.95006	5.5671	6.19282	8.34856	8.1955	8.80247	7.5876	8.81453	8.34973	0.521281	6.96612e-05	Significant	5.8177
220426_at	FNDC11	7.05416	7.22141	6.90378	7.16718	6.88934	10.0177	10.1182	10.6523	10.1209	10.573	10.2964	0.54703	7.0321e-05	Significant	7.04717
202821_s_at	LPP	7.24124	7.27454	7.16861	7.29126	7.16438	9.84311	9.72419	10.1953	9.6197	10.3035	9.93717	0.459237	7.06508e-05	Significant	7.22801
221636_s_at	2024-03-02	6.5428	7.01154	6.67908	7.02113	6.4652	7.37358	7.61724	7.43143	7.862	7.31192	7.51923	0.156991	7.07895e-05	Significant	6.74395
207990_x_at	ACRV1	6.89562	7.12742	6.91945	6.79711	6.56626	10.0114	10.0425	10.3866	10.085	10.6465	10.2344	0.5769	7.10505e-05	Significant	6.86117
219963_at	DUSP13	7.49383	7.47665	7.46112	7.38185	7.31535	9.09212	9.27376	9.39766	9.16268	9.58082	9.30141	0.324911	7.26755e-05	Significant	7.42576
203374_s_at	TPP2	8.10685	8.43789	8.52916	8.33711	8.40542	10.5499	10.3884	10.9142	10.1291	10.7277	10.5419	0.333988	7.28626e-05	Significant	8.36329
219036_at	CEP70	7.84346	7.93766	8.10578	7.50474	7.90313	9.20397	9.1798	9.0363	8.71763	9.11895	9.05133	0.203793	7.29047e-05	Significant	7.85895
202893_at	UNC13B	8.4071	8.53357	8.69689	8.59167	8.44907	9.56344	9.75611	9.67459	9.56701	9.76224	9.66468	0.179219	7.29189e-05	Significant	8.53566
220744_s_at	IFT122	8.51198	7.95936	8.57052	8.42381	8.41412	10.9889	11.3983	11.6333	11.0171	11.4253	11.2926	0.43105	7.31284e-05	Significant	8.37596
221316_at	CATSPERG	6.86611	7.21054	7.32706	6.31968	6.85272	8.25189	8.48599	9.06163	7.9722	8.22198	8.39874	0.280397	7.50102e-05	Significant	6.91522
216383_at	NA	8.27362	8.14641	8.20285	8.01861	8.08739	7.10913	6.94036	6.9007	7.12812	6.95386	7.00643	-0.217372	7.60696e-05	Significant	8.14578
214768_x_at	IGKC	11.5083	10.2592	11.0472	11.6959	11.3082	6.19173	6.48748	6.63685	6.50248	6.3829	6.44029	-0.793625	7.6933e-05	Significant	11.1638
200011_s_at	ARF3	10.6891	11.154	10.6009	10.713	10.4713	10.234	10.5153	9.9743	10.1321	9.94655	10.1605	-0.0780991	7.71989e-05	Significant	10.7256
220230_s_at	CYB5R2	6.34207	7.6513	7.40852	6.39612	7.58422	10.8894	10.7501	11.5432	10.3284	11.468	10.9958	0.635856	7.72077e-05	Significant	7.07645
205692_s_at	CD38	9.64323	10.2351	9.68684	9.47655	9.72513	7.69777	7.47311	7.55098	7.21458	7.53359	7.49401	-0.380164	7.73622e-05	Significant	9.75337
219721_at	NA	5.78614	5.41261	6.00076	5.54263	5.59918	9.42047	9.57546	10.2025	9.04159	10.4874	9.7455	0.781829	7.77259e-05	Significant	5.66826
213236_at	SASH1	9.22979	9.69114	9.08083	9.67345	9.06624	8.40372	8.63172	8.03726	8.77554	8.28155	8.42596	-0.149862	7.85258e-05	Significant	9.34829
222327_x_at	OR7E156P	8.50868	8.38209	8.81118	8.13229	8.68014	10.1188	10.0321	10.6635	9.94815	10.9164	10.3358	0.281629	7.87908e-05	Significant	8.50288
218473_s_at	COLGALT1	9.22005	9.27696	9.13774	9.36872	9.42741	8.56468	8.59691	8.36255	8.62773	8.51252	8.53288	-0.122052	7.90406e-05	Significant	9.28617
204434_at	SPATA2	7.61984	7.35621	7.2132	7.27049	7.12142	8.443	8.2775	7.98282	8.10082	8.19617	8.20006	0.164534	7.91614e-05	Significant	7.31623
213437_at	RUFY3	8.37577	8.02394	8.03275	8.42828	8.25047	9.09063	9.02531	8.8135	9.21053	9.14433	9.05686	0.139479	7.9399e-05	Significant	8.22224
219820_at	SLC6A16	7.11255	6.65128	6.40311	7.07307	6.67051	11.6083	11.3189	11.7954	10.8786	11.945	11.5092	0.762987	7.96697e-05	Significant	6.7821
214264_s_at	EFCAB11	7.5399	6.77473	7.65596	6.48047	7.56254	10.0141	10.0696	10.3373	9.54483	10.9997	10.1931	0.500978	7.96912e-05	Significant	7.20272
206018_at	FOXG1	5.98922	5.26911	5.57132	5.62483	5.34681	8.93403	8.96509	9.20414	8.75728	9.49033	9.07017	0.705978	8.03895e-05	Significant	5.56026
218480_at	AGBL5	7.61102	7.68235	8.17748	7.4969	8.32927	10.9186	10.9263	11.5408	10.5682	10.674	10.9256	0.475218	8.08377e-05	Significant	7.8594
215430_at	GK2	6.80467	6.59795	6.88585	6.74662	6.8544	10.5874	10.8973	12.1491	10.7264	11.6316	11.1984	0.724379	8.09433e-05	Significant	6.7779
219128_at	C2orf42	7.88765	8.24031	7.90781	8.02365	8.13241	10.298	10.3453	10.6703	10.0777	10.8424	10.4467	0.37808	8.18969e-05	Significant	8.03836
205167_s_at	CDC25C	7.62606	7.57742	8.11871	7.41103	8.03176	8.7649	9.14423	9.4529	8.734	9.63141	9.14549	0.238306	8.28003e-05	Significant	7.753
212251_at	MTDH	9.84021	9.88563	9.77425	9.95756	9.7807	10.282	10.2185	10.2029	10.4365	10.1623	10.2605	0.0592402	8.30086e-05	Significant	9.84767
215111_s_at	TSC22D1	10.5335	10.0392	10.1808	10.5631	10.6855	11.9667	11.7246	11.8059	11.916	11.8804	11.8587	0.189306	8.34025e-05	Significant	10.4004
206077_at	KEL	7.96142	7.44004	7.52939	8.05002	7.66671	9.04211	8.81208	8.57649	9.01543	8.83095	8.85541	0.196181	8.401e-05	Significant	7.72952
209159_s_at	NDRG4	7.34674	7.17613	7.04735	7.45605	7.17477	10.5579	10.7832	10.1899	10.6032	9.59789	10.3464	0.515027	8.40776e-05	Significant	7.24021
203704_s_at	RREB1	9.37103	9.01439	9.14659	9.16925	9.01899	8.669	8.34803	8.66561	8.54772	8.42285	8.53064	-0.100179	8.42681e-05	Significant	9.14405
201826_s_at	SCCPDH	7.15865	7.09169	7.61544	7.42962	7.31195	8.89512	8.8371	8.99396	9.05172	8.58626	8.87283	0.277262	8.50758e-05	Significant	7.32147
219753_at	STAG3	8.2828	7.6277	8.55265	8.18077	8.46773	11.3747	11.3547	11.3576	11.015	11.1496	11.2503	0.452347	8.51967e-05	Significant	8.22233
204703_at	IFT88	7.43679	7.71249	8.27699	8.02555	7.63386	11.545	11.6387	11.6115	11.0059	11.7484	11.5099	0.558162	8.52256e-05	Significant	7.81714
213186_at	DZIP3	8.54158	8.47783	7.83484	8.09282	8.23299	10.5681	10.4211	10.4652	10.0299	10.5551	10.4079	0.337658	8.57811e-05	Significant	8.23601
204556_s_at	DZIP1	7.43716	6.81842	7.62287	7.72497	7.27219	10.9451	10.7712	11.0871	10.4225	11.0567	10.8565	0.55782	8.60201e-05	Significant	7.37512
211226_at	GALR2	5.51717	5.43172	5.60839	5.47753	5.59352	5.31216	5.21113	5.45175	5.30852	5.40745	5.3382	-0.049795	8.61901e-05	Significant	5.52567
213915_at	NKG7	8.38286	7.67729	7.79326	8.29834	8.02204	6.10874	5.77491	5.80717	5.62832	5.91006	5.84584	-0.458844	8.62078e-05	Significant	8.03476
209522_s_at	CRAT	7.13169	7.30208	7.3764	7.72944	7.36409	10.3813	10.2893	10.6962	10.1463	10.9007	10.4827	0.506179	8.66591e-05	Significant	7.38074
219336_s_at	ASCC1	8.29748	8.56796	8.40655	8.19857	8.25182	9.59136	9.60098	9.3101	9.19855	9.39227	9.41865	0.174699	8.69434e-05	Significant	8.34448
211645_x_at	NA	12.2309	10.89	11.7948	11.0817	12.3802	6.70881	6.72296	6.18959	6.44706	6.54131	6.52195	-0.84011	8.72829e-05	Significant	11.6755
201003_x_at	NA	10.5723	11.1346	10.5148	10.4885	10.3124	9.67339	9.90574	9.37008	9.34522	9.39315	9.53751	-0.152992	8.76946e-05	Significant	10.6045
219573_at	CARMIL1	6.64436	6.79896	6.88733	6.92428	6.69162	8.23508	8.07243	8.11225	8.61816	8.12143	8.23187	0.277955	8.77661e-05	Significant	6.78931
212842_x_at	NA	10.1074	9.44482	9.8394	9.83031	9.85678	11.3286	11.0464	11.1096	10.9484	11.1451	11.1156	0.179419	8.82477e-05	Significant	9.81575
206290_s_at	RGS7	5.87986	5.63621	5.62142	5.6868	5.86178	7.4706	7.32854	7.34976	6.96932	7.16812	7.25727	0.339076	8.88637e-05	Significant	5.73722
204616_at	UCHL3	8.5471	8.31284	8.95107	8.60657	8.51137	10.6266	10.4108	10.7218	10.1034	10.5927	10.4911	0.28914	8.90653e-05	Significant	8.58579
201881_s_at	ARIH1	7.94818	8.34306	7.98973	7.37799	7.45353	10.2956	10.4293	10.6184	10.0892	10.4775	10.382	0.408382	8.94405e-05	Significant	7.8225
210036_s_at	KCNH2	7.96228	8.34029	7.80559	7.78783	7.88694	9.77876	9.8818	9.40574	9.96824	9.71837	9.75058	0.293339	8.99955e-05	Significant	7.95658
212691_at	NUP188	9.16332	9.15815	9.2575	9.06638	9.03037	10.5947	10.4328	10.9586	10.3078	10.6498	10.5887	0.213032	9.05018e-05	Significant	9.13515
218032_at	SNN	8.69709	9.0222	8.54582	8.83239	8.70514	6.96414	6.99976	6.9431	7.43414	6.82035	7.0323	-0.317021	9.1028e-05	Significant	8.76053
212260_at	GIGYF2	8.40653	8.40547	8.11235	8.29739	8.05346	9.35591	9.44703	9.24394	9.16217	9.29211	9.30023	0.171991	9.18939e-05	Significant	8.25504
209084_s_at	NA	6.55342	7.2652	7.0007	6.46472	6.61151	8.94044	8.95029	9.04987	8.60195	9.04648	8.9178	0.395593	9.21337e-05	Significant	6.77911
213893_x_at	NA	9.50863	9.43164	9.58961	9.38463	9.16587	10.205	10.4035	10.3991	10.1617	9.86908	10.2077	0.116456	9.27181e-05	Significant	9.41608
204634_at	NEK4	8.05771	7.55364	7.79729	6.92804	7.19436	10.4404	9.90106	10.3452	9.54767	10.4611	10.1391	0.433773	9.30551e-05	Significant	7.50621
213373_s_at	CASP8	8.42381	9.20434	8.0955	8.61898	7.82164	6.25336	6.16208	5.66667	6.13675	5.61081	5.96593	-0.499273	9.32377e-05	Significant	8.43285
204613_at	PLCG2	8.07057	8.0872	8.29457	8.58416	8.21803	6.80975	6.91638	6.77171	7.01955	7.03597	6.91067	-0.255727	9.35254e-05	Significant	8.25091
218167_at	AMZ2	8.87368	9.63488	9.09559	9.27083	9.35306	11.2554	11.395	11.5855	11.2027	11.54	11.3957	0.301653	9.36485e-05	Significant	9.24561
220390_at	AGBL2	5.19964	5.40712	5.55362	5.33548	5.38827	8.07479	8.37449	8.76192	8.18884	9.31737	8.54348	0.668069	9.43433e-05	Significant	5.37683
216984_x_at	NA	9.99624	9.16708	10.0369	9.67064	9.84142	6.65217	6.71306	6.45444	6.80486	6.76881	6.67867	-0.544726	9.54109e-05	Significant	9.74246
206241_at	KPNA5	5.06426	4.91832	5.06692	4.96939	4.94867	8.65312	8.33779	9.24347	7.76767	8.70515	8.54144	0.774424	9.56633e-05	Significant	4.99351
221216_s_at	SCMH1	7.58691	7.72565	8.11082	7.88641	8.18747	9.13571	9.20842	9.51259	9.04007	9.31833	9.24302	0.226612	9.57803e-05	Significant	7.89945
202927_at	PIN1	7.41335	7.58251	8.17695	7.70763	7.75323	8.56693	8.64777	8.96477	8.6613	8.68344	8.70484	0.171959	9.57962e-05	Significant	7.72673
221889_at	KCTD13	8.01119	7.4513	7.94777	8.20205	7.62019	9.92738	10.2119	10.0536	10.4356	10.0889	10.1435	0.37043	9.69943e-05	Significant	7.8465
210508_s_at	KCNQ2	6.74825	6.82866	7.09655	7.04011	6.7109	7.8218	7.76835	7.83974	7.86423	7.55488	7.7698	0.174443	9.76419e-05	Significant	6.88489
214204_at	PACRG	6.25996	6.10967	6.14295	6.33659	6.14376	8.19146	8.38908	8.72859	8.37785	8.83131	8.50366	0.456145	9.77757e-05	Significant	6.19859
209284_s_at	TASOR	8.13614	8.47991	8.22873	7.9236	7.83744	9.80603	9.78764	9.94276	9.45687	9.78149	9.75496	0.264449	9.95275e-05	Significant	8.12116
220497_at	ZNF214	5.12021	5.03946	4.97743	4.95021	5.02555	5.27446	5.21226	5.1704	5.15985	5.17593	5.19858	0.0496916	9.9572e-05	Significant	5.02257
204235_s_at	GULP1	5.63669	6.30373	6.26677	6.61335	6.49129	9.08406	9.23956	10.1324	9.27513	9.86152	9.51854	0.604032	9.98548e-05	Significant	6.26237
204260_at	CHGB	7.14192	6.74015	7.18819	6.57765	6.26815	8.95136	8.57419	8.78565	8.07335	8.42776	8.56246	0.336058	9.9993e-05	Significant	6.78321
221184_at	NA	5.85969	5.81872	5.75138	5.84432	5.72337	5.58464	5.57737	5.46416	5.49428	5.39692	5.50347	-0.0755851	0.000102642	Significant	5.7995
222043_at	CLU	4.79218	6.01852	5.23853	6.16182	5.37856	9.47832	9.40817	9.15162	9.45728	9.15391	9.32986	0.757729	0.000102987	Significant	5.51792
204900_x_at	SAP30	7.23101	7.15418	6.83611	6.88516	7.13378	9.37303	9.13789	9.51958	8.80242	9.13925	9.19444	0.383537	0.000103108	Significant	7.04805
214485_at	ODF1	7.06694	6.73785	6.49225	7.08821	6.87867	11.3995	11.8144	12.5557	11.6326	12.636	12.0076	0.80919	0.000103978	Significant	6.85278
220050_at	SPACA9	6.4379	6.48438	6.6666	6.97314	6.39671	9.70285	9.98214	10.4637	10.0036	10.7744	10.1853	0.627763	0.000104006	Significant	6.59174
221599_at	AAMDC	7.3928	7.30744	7.32102	7.26691	7.6425	8.37656	8.54667	8.75042	8.45151	8.70627	8.56628	0.21385	0.00010426	Significant	7.38613
220195_at	MBD5	6.5401	6.48539	6.12818	6.4005	6.16895	7.00451	6.88528	6.70456	6.92793	6.73268	6.85099	0.110778	0.00010479	Significant	6.34462
203350_at	AP1G1	8.14216	8.65528	8.61142	8.05908	8.3281	9.97549	9.89036	10.1537	9.73001	10.0806	9.96603	0.253652	0.000104929	Significant	8.35921
219932_at	SLC27A6	4.81467	4.82923	4.68838	4.92153	4.78232	7.55161	7.61688	6.81528	7.77652	6.90684	7.33343	0.609283	0.000105069	Significant	4.80722
220379_at	FSCN3	8.29297	8.12023	7.64268	8.03833	8.30273	10.8525	11.0234	11.3546	10.8537	11.5292	11.1227	0.461185	0.000105107	Significant	8.07939
204319_s_at	RGS10	8.82109	9.11187	9.20221	9.35557	8.10327	6.18442	6.29952	6.256	6.50871	6.11792	6.27331	-0.507623	0.000105304	Significant	8.9188
218018_at	PDXK	8.63247	8.67567	8.33326	8.95045	8.18758	11.2954	11.5401	11.2818	11.1671	11.5235	11.3616	0.409178	0.000106379	Significant	8.55588
215105_at	N4BP2L2-IT2	5.45335	5.44259	5.35574	5.44773	5.28822	5.26281	5.25801	5.11941	5.22301	5.12256	5.19716	-0.054575	0.000106806	Significant	5.39753
219317_at	POLI	5.45067	5.72871	6.59872	5.99892	6.20877	8.60314	8.25501	8.77941	8.32558	8.91378	8.57538	0.515922	0.00010716	Significant	5.99716
218242_s_at	KMT5B	8.6754	8.94757	8.57861	8.7317	8.85548	9.76856	9.79417	9.40793	9.60266	9.96537	9.70774	0.148574	0.000107684	Significant	8.75775
211228_s_at	RAD17	8.82987	8.43857	8.49167	8.48212	8.52117	10.5773	10.7612	10.7303	10.203	10.329	10.5202	0.298711	0.000108763	Significant	8.55268
212592_at	JCHAIN	9.74231	10.5195	9.88104	8.75101	10.6064	5.92126	5.93922	4.93472	5.10674	5.53859	5.48811	-0.851128	0.00010891	Significant	9.90006
220125_at	DNAI1	6.50046	6.94506	6.57097	6.4689	6.37096	9.12951	9.53611	9.88097	8.80617	9.53726	9.378	0.513109	0.00010895	Significant	6.57127
213766_x_at	GNA11	8.51881	8.78404	8.74377	8.40254	8.82873	10.171	9.99917	9.93271	9.94765	10.3572	10.0815	0.220014	0.000109817	Significant	8.65558
207377_at	PPP1R2C	6.7674	6.07105	7.0978	6.72897	6.65823	9.17974	9.40791	9.53135	9.44989	9.7813	9.47004	0.506833	0.000109871	Significant	6.66469
220141_at	JHY	5.96944	5.93919	6.15621	6.14568	5.7566	8.56682	8.70649	8.8987	8.17529	8.85193	8.63984	0.527624	0.000109932	Significant	5.99343
201727_s_at	ELAVL1	8.13129	8.43533	8.17279	7.94836	8.38799	9.81679	9.81367	10.1331	9.4762	9.81369	9.81069	0.256067	0.000110585	Significant	8.21515
208396_s_at	PDE1A	5.56964	5.6052	5.62911	6.02749	5.54	8.73531	8.49288	9.31257	8.9377	9.53532	9.00276	0.665927	0.000110903	Significant	5.67429
206318_at	NA	5.02534	5.51615	4.98439	5.70764	5.32297	9.49816	9.46227	9.64767	10.499	8.59483	9.54038	0.844983	0.000110934	Significant	5.3113
205130_at	MOK	6.83771	7.16239	6.79073	7.46384	7.14266	9.59728	9.70917	9.707	9.44581	9.45347	9.58255	0.436769	0.000111061	Significant	7.07947
221675_s_at	CHPT1	9.17708	9.35674	9.23711	8.46502	9.13556	10.5377	10.3498	10.5722	9.89831	10.634	10.3984	0.196503	0.000111556	Significant	9.0743
220110_s_at	NXF3	5.70869	6.16413	6.32513	6.90614	5.44261	9.87721	9.80411	9.55747	10.2234	9.97383	9.8872	0.694546	0.000111587	Significant	6.10934
201612_at	ALDH9A1	10.1984	10.2449	10.0011	10.3355	10.2138	11.3437	11.1517	11.0413	11.1823	11.0218	11.1482	0.128416	0.000111712	Significant	10.1987
222064_s_at	NA	7.30683	7.1536	7.82813	7.27369	7.51992	8.83962	9.09487	9.858	8.70363	9.34055	9.16733	0.305776	0.000112619	Significant	7.41643
204520_x_at	BRD1	9.08401	8.78631	8.40604	8.48876	8.35886	10.5293	10.4002	10.3393	9.96639	10.3333	10.3137	0.258002	0.000112677	Significant	8.6248
203617_x_at	ELK1	9.15352	9.05508	8.87092	9.20602	8.95618	9.39853	9.40461	9.15149	9.54199	9.30133	9.35959	0.0487917	0.000113626	Significant	9.04834
220414_at	CALML5	5.41389	5.31369	5.53197	5.42851	5.34294	5.21369	5.06736	5.237	5.14942	5.1081	5.15511	-0.0686104	0.00011436	Significant	5.4062
201236_s_at	BTG2	9.66256	9.46312	9.35241	10.0552	9.56313	8.65124	8.5382	8.27585	8.84482	8.21792	8.5056	-0.177514	0.000115476	Significant	9.61927
207427_at	ACR	7.38792	7.4619	7.9081	7.62258	7.40228	9.26741	9.67949	10.2009	9.36139	9.92568	9.68697	0.358317	0.000115806	Significant	7.55656
206842_at	KCND1	7.5961	7.25434	7.57253	7.50764	7.60108	6.52698	6.44241	6.54342	6.58397	6.39026	6.49741	-0.208245	0.000116065	Significant	7.50634
208906_at	NA	8.71633	8.65201	9.26677	9.0994	8.53914	11.4577	11.4755	11.8948	11.3335	11.9176	11.6158	0.391572	0.000116151	Significant	8.85473
206740_x_at	SYCP1	5.65947	5.71508	6.0706	5.81991	5.7121	9.85809	10.1003	10.2977	8.85831	10.3286	9.8886	0.77085	0.000116846	Significant	5.79543
213782_s_at	MYOZ2	4.8794	4.71595	4.84963	4.97717	4.6781	5.22501	4.9894	5.14168	5.28106	4.90543	5.10851	0.0838555	0.000117619	Significant	4.82005
212967_x_at	NAP1L1	12.3517	11.7827	12.1161	11.9913	11.7158	11.3116	11.0007	11.2422	11.2333	10.9842	11.1544	-0.104401	0.000117635	Significant	11.9915
202907_s_at	NBN	10.3718	9.90183	9.70251	10.1783	10.0159	8.83072	8.85562	8.31264	8.84079	8.45753	8.65946	-0.212558	0.000119154	Significant	10.0341
216705_s_at	ADA	6.31127	6.38262	6.58117	6.5292	6.56397	5.75938	5.80322	5.8934	5.83436	5.76325	5.81072	-0.155861	0.000120153	Significant	6.47365
214518_at	PDHA2	6.78354	6.48148	6.69397	6.46467	6.06353	10.4846	10.9473	11.7529	10.0958	10.926	10.8413	0.738598	0.000120397	Significant	6.49744
214945_at	NA	5.88673	6.51538	6.40171	6.74857	6.13056	8.99301	9.13872	8.59148	9.05732	9.09112	8.97433	0.502098	0.000120431	Significant	6.33659
219844_at	CCDC186	6.04359	6.1331	6.18019	6.3033	6.41142	7.63817	7.57981	8.28215	7.9247	8.29812	7.94459	0.354376	0.000121286	Significant	6.21432
210447_at	GLUD2	4.737	5.00635	4.81361	4.84047	4.89326	8.05687	8.161	7.62278	8.42873	7.29382	7.91264	0.703755	0.000121699	Significant	4.85814
209040_s_at	PSMB8	8.78906	9.42366	8.32988	9.75561	9.36016	6.28573	6.68942	6.20574	6.85015	6.15922	6.43805	-0.504255	0.000122037	Significant	9.13167
201114_x_at	PSMA7	10.6751	10.7112	10.8023	11.0383	10.7299	9.95075	10.0361	9.95272	10.0672	9.99809	10.001	-0.109738	0.000122286	Significant	10.7914
53991_at	DENND2A	6.3409	6.4525	6.30765	6.5575	6.54688	6.2479	6.33653	6.21577	6.44709	6.46742	6.34294	-0.0221522	0.00012241	Significant	6.44109
219268_at	ETNK2	7.65904	7.86185	7.88024	7.74332	7.56864	8.95458	9.20405	9.46445	9.19855	9.43483	9.25129	0.256833	0.00012329	Significant	7.74262
216207_x_at	NA	11.9053	11.1055	12.1873	11.3955	12.3496	8.16698	8.2058	8.17397	8.34262	8.30958	8.23979	-0.516714	0.00012349	Significant	11.7886
219833_s_at	EFHC1	7.37311	6.63673	7.87865	7.20492	7.95691	9.48689	9.64973	10.1441	9.39721	10.5362	9.84281	0.409585	0.000123712	Significant	7.41006
222097_at	NA	6.81252	6.82011	6.5467	6.73196	6.59205	6.51168	6.48777	6.33098	6.42713	6.30725	6.41296	-0.0633147	0.000124173	Significant	6.70067
216652_s_at	DR1	7.38827	7.25512	7.49234	7.00495	7.3405	9.32729	9.07476	9.52548	8.44278	9.54198	9.18246	0.331728	0.000124587	Significant	7.29623
208398_s_at	TBPL1	8.49546	8.76525	8.23554	7.98766	8.6468	11.3864	10.9	11.4334	10.8688	11.8508	11.2879	0.42183	0.000125229	Significant	8.42614
208977_x_at	TUBB4B	11.2248	11.2424	11.7437	10.6307	11.6154	13.3028	13.4952	13.4143	12.8543	13.2462	13.2626	0.232134	0.000125251	Significant	11.2914
218945_at	METTL22	8.34522	7.72834	8.8409	8.09282	8.47175	9.70334	9.58969	10.2216	9.55376	10.2705	9.86778	0.250342	0.000125848	Significant	8.29581
202825_at	SLC25A4	7.49129	7.31437	7.55091	7.6825	7.67202	9.3289	9.30316	9.58133	9.55277	9.01148	9.35553	0.31083	0.000126213	Significant	7.54222
219124_at	TTI2	8.14671	7.71026	8.08462	7.58973	8.07191	8.85462	8.77102	9.07182	8.41977	8.99542	8.82253	0.155575	0.00012623	Significant	7.92065
204063_s_at	ULK2	6.69416	6.98371	7.6348	6.89969	6.89298	8.95101	9.16947	9.12878	8.83391	8.99819	9.01627	0.360841	0.000126878	Significant	7.02107
214916_x_at	NA	9.72249	8.80332	9.6915	9.56586	9.9697	6.27688	6.27882	6.35	6.21054	6.02935	6.22912	-0.61656	0.000128031	Significant	9.55058
201597_at	COX7A2	11.4863	11.3784	11.4995	10.9811	11.7425	12.9721	12.4958	13.2413	12.5238	13.2193	12.8905	0.175052	0.000128271	Significant	11.4175
202453_s_at	GTF2H1	7.50269	7.47694	7.44407	7.68336	7.22929	9.09182	9.05594	9.20352	8.82657	8.89598	9.01477	0.271709	0.00012871	Significant	7.46727
213380_x_at	NA	7.95694	7.80293	8.29493	8.16017	8.87648	9.46298	9.57594	9.96621	9.62079	10.0411	9.7334	0.244105	0.00012969	Significant	8.21829
220190_s_at	NA	4.71142	4.8265	4.72563	4.72264	4.66152	9.09031	9.02811	9.93638	8.44458	10.0589	9.31166	0.977339	0.000130066	Significant	4.72954
203554_x_at	PTTG1	10.7636	10.2178	10.7383	10.0322	10.9115	12.283	12.2725	12.3135	12.0465	12.4576	12.2746	0.220804	0.00013065	Significant	10.5327
202671_s_at	PDXK	7.92172	7.94994	8.04173	9.16397	7.97216	12.2305	12.4921	12.3574	12.1734	12.4734	12.3453	0.588529	0.00013199	Significant	8.2099
221969_at	PAX5	7.8531	7.75877	7.79531	7.77999	7.94464	6.76504	6.95648	6.84135	7.05048	7.03645	6.92996	-0.175494	0.000133096	Significant	7.82636
214720_x_at	SEPTIN10	5.96695	5.96927	5.8658	6.26992	5.77069	8.33986	8.07164	8.68023	8.12782	8.13032	8.26997	0.470508	0.000133683	Significant	5.96853
220167_s_at	NA	8.16392	7.73859	8.685	7.81893	8.30295	11.493	11.3415	11.8612	10.455	10.7879	11.1877	0.458484	0.000133731	Significant	8.14188
205642_at	CNTRL	7.49142	7.53527	7.52352	7.54808	7.28561	9.58929	9.52942	9.71472	9.00155	9.47047	9.46109	0.339589	0.000133799	Significant	7.47678
208645_s_at	RPS14	13.0593	12.9726	13.1423	13.0703	12.9346	12.5734	12.4477	12.6077	12.7172	12.4186	12.5529	-0.0544543	0.000134047	Significant	13.0358
204674_at	LRMP	8.75888	8.62936	8.57455	8.65701	8.7363	7.94947	8.10059	7.79944	7.95765	7.9814	7.95771	-0.123882	0.000134774	Significant	8.67122
205736_at	PGAM2	5.78075	5.814	5.6983	6.04094	5.57137	8.05526	8.0284	8.16127	7.75357	8.21879	8.04346	0.476479	0.000134894	Significant	5.78107
205862_at	GREB1	4.94906	5.15852	4.84246	5.35044	4.74065	6.88456	6.43708	6.41605	7.12257	6.58342	6.68873	0.417434	0.000135507	Significant	5.00823
219883_at	NA	7.932	7.37615	7.2063	7.4281	7.22025	11.4404	11.3544	12.1236	11.4845	12.3117	11.7429	0.65986	0.000135829	Significant	7.43256
210609_s_at	TP53I3	8.19899	8.13631	8.46239	8.65813	8.62918	9.99517	10.2885	10.7833	10.2152	10.4888	10.3542	0.298836	0.00013658	Significant	8.417
211282_x_at	TNFRSF25	8.55704	8.42046	8.61328	8.88087	8.60736	7.37108	7.28446	7.55728	7.33651	7.24802	7.35947	-0.227383	0.000136742	Significant	8.6158
219484_at	HCFC2	6.71335	6.96364	6.41276	7.03674	7.13561	10.2044	10.5821	10.8314	9.93652	10.4827	10.4074	0.602931	0.000136831	Significant	6.85242
200618_at	LASP1	10.5771	10.526	9.81942	10.9252	10.0985	8.48025	8.14487	8.15832	8.73494	8.39214	8.3821	-0.309705	0.000137281	Significant	10.3892
211276_at	TCEAL2	5.70188	5.90361	5.97836	6.73227	6.70052	9.47831	9.93239	9.47487	9.51681	9.64763	9.61	0.631494	0.000137718	Significant	6.20333
219313_at	GRAMD1C	5.59156	5.66071	5.84693	5.54759	5.72756	7.93009	7.94947	8.08686	7.54474	8.71734	8.0457	0.503631	0.000137889	Significant	5.67487
204557_s_at	DZIP1	4.88057	4.94989	5.42358	4.90485	5.18215	8.14398	7.80797	8.40018	7.14964	8.63104	8.02656	0.663306	0.000138058	Significant	5.06821
222106_at	PRND	6.87061	8.00705	6.86847	8.47789	7.70051	12.0483	11.6156	11.6094	12.2566	11.7287	11.8517	0.643892	0.000139318	Significant	7.58491
221858_at	TBC1D12	6.85843	6.64268	6.50692	6.81362	7.00177	8.36976	8.41492	8.69571	8.38081	8.97449	8.56714	0.340791	0.000140223	Significant	6.76468
211403_x_at	VCX2	7.19472	7.57615	7.85854	7.54974	7.14553	10.39	10.3056	10.1316	9.72466	9.88823	10.088	0.43444	0.000140324	Significant	7.46494
203087_s_at	KIF2A	7.2917	8.23536	8.28153	7.65014	7.91454	10.4281	10.3017	10.7399	10.1574	10.2671	10.3788	0.398357	0.000140326	Significant	7.87465
219175_s_at	SLC41A3	8.34643	8.43117	8.46538	8.43379	8.13875	9.98485	10.0803	9.59578	9.88348	9.42711	9.79431	0.227905	0.000140744	Significant	8.36311
201544_x_at	NA	10.7391	10.9802	11.1786	10.7839	11.0263	12.3329	12.4027	12.2252	12.1064	12.2385	12.2612	0.164265	0.000141466	Significant	10.9416
201015_s_at	JUP	10.7736	10.8509	10.4031	9.97719	11.0447	8.01534	8.43427	8.38484	7.93902	8.23461	8.20162	-0.371432	0.000141738	Significant	10.6099
209282_at	PRKD2	7.50439	7.78082	8.19931	7.96499	8.13961	6.22171	6.49306	6.76278	6.69652	6.34772	6.50436	-0.283698	0.000142115	Significant	7.91783
200670_at	XBP1	10.4303	10.0089	9.81626	9.45875	9.96203	7.95006	7.74688	7.49877	7.86697	7.66532	7.7456	-0.359178	0.000142447	Significant	9.93524
201942_s_at	CPD	5.87462	5.83622	5.94931	6.09984	5.46331	9.64208	9.90927	10.5042	9.52077	10.5566	10.0266	0.778638	0.000142455	Significant	5.84466
201390_s_at	CSNK2B	11.1488	10.9255	11.2301	10.9245	11.2644	11.9566	12.0784	12.2223	11.7462	12.1237	12.0255	0.115708	0.00014265	Significant	11.0987
208636_at	ACTN1	10.9508	11.3609	11.3118	10.7761	11.5009	9.00492	9.07214	9.03723	9.20732	9.1543	9.09518	-0.297757	0.00014313	Significant	11.1801
214283_at	NA	8.41041	8.12402	8.22673	8.26525	8.07997	8.73644	8.6172	8.60294	8.70906	8.52554	8.63823	0.0713738	0.000143354	Significant	8.22128
219288_at	C3orf14	8.51822	8.23694	8.54623	8.11615	8.04881	10.1839	9.93721	10.1123	9.53516	10.1845	9.99062	0.268633	0.000144934	Significant	8.29327
205258_at	INHBB	7.40241	7.76022	8.18011	7.65515	7.16226	10.4451	10.4324	10.2416	9.82923	9.72461	10.1346	0.40915	0.000145231	Significant	7.63203
220917_s_at	WDR19	7.62347	8.0923	8.27212	7.7304	8.28637	9.27718	9.32947	9.47077	9.20414	9.44134	9.34458	0.223962	0.000145889	Significant	8.00093
213996_at	YPEL1	7.68546	6.79161	7.68094	7.70583	7.37005	11.7118	12.1591	12.1557	11.2192	11.5794	11.7651	0.65982	0.000145987	Significant	7.44678
221671_x_at	NA	14.2164	14.1533	14.2647	14.2238	14.3621	10.5633	10.7968	9.36497	9.74221	9.71696	10.0368	-0.505054	0.000146315	Significant	14.2441
212990_at	SYNJ1	7.0951	6.96478	6.99312	6.72924	6.75258	8.17685	7.95653	7.99953	7.74639	8.15943	8.00775	0.213345	0.000146681	Significant	6.90696
217346_at	NA	6.36688	6.14899	6.24182	6.0515	6.23995	5.79451	5.64423	5.77604	5.67074	5.8195	5.741	-0.11325	0.000146928	Significant	6.20983
209862_s_at	CEP57	6.55002	6.80387	7.26438	7.00165	7.29845	8.4743	8.66431	9.53341	8.67819	9.77344	9.02473	0.369898	0.000147055	Significant	6.98367
200846_s_at	PPP1CA	10.0829	10.0067	9.99257	10.0833	10.1762	8.82748	8.95582	9.00184	9.15373	8.83482	8.95474	-0.169099	0.000147142	Significant	10.0683
218331_s_at	TASOR2	8.52841	8.51796	8.79498	7.88422	8.49399	9.52318	9.33377	9.77435	9.13978	9.60898	9.47601	0.166368	0.000148476	Significant	8.44391
219583_s_at	SPATA7	6.22106	6.14074	6.09527	5.61493	6.06392	9.16642	8.88899	9.96759	8.27341	9.36612	9.13251	0.599527	0.000149758	Significant	6.02718
203919_at	TCEA2	7.52214	7.15856	8.08291	7.49126	7.61585	9.45468	9.8924	9.99104	9.5074	9.91506	9.75212	0.364633	0.000150328	Significant	7.57414
206920_s_at	GLE1	7.65538	7.49179	7.66266	7.64212	7.5663	8.72193	8.57459	8.97901	8.49426	8.5535	8.66466	0.188451	0.000150765	Significant	7.60365
217188_s_at	ERG28	8.37579	8.63003	8.44111	8.45386	8.31171	10.1077	10.0352	10.0976	10.3774	9.59783	10.0431	0.250468	0.000151353	Significant	8.4425
217047_s_at	FAM13A	7.51864	8.12795	7.86868	8.07202	7.58235	9.88465	9.84749	9.5476	9.80855	9.28645	9.67495	0.304518	0.00015141	Significant	7.83393
214869_x_at	GAPVD1	8.65929	8.36055	8.53089	8.51196	8.43235	9.8839	9.97216	10.0939	9.60602	9.88386	9.88797	0.21838	0.000152376	Significant	8.49901
212827_at	IGHM	7.80321	8.18176	8.27491	8.76542	8.25183	6.54067	7.00556	6.64947	7.04401	6.80494	6.80893	-0.277914	0.0001524	Significant	8.25542
202562_s_at	ERG28	8.58069	8.94603	8.9449	8.49638	8.52545	10.4749	10.4784	10.4982	10.6826	10.5888	10.5446	0.27763	0.000152473	Significant	8.69869
213435_at	SATB2	6.41556	6.16317	6.38094	6.09617	6.63988	7.57317	7.43415	7.56064	7.52597	7.54739	7.52826	0.24803	0.000152515	Significant	6.33914
213505_s_at	SUGP2	8.34461	8.69959	8.70661	8.50246	8.73738	10.586	10.5658	10.6385	9.97167	10.3841	10.4292	0.278535	0.000153266	Significant	8.59813
206204_at	GRB14	5.21995	5.07095	5.72435	5.19898	5.34715	7.39572	7.52158	7.50216	7.97908	7.77463	7.63464	0.523229	0.000153559	Significant	5.31228
211245_x_at	KIR2DL4	6.94607	6.79437	6.90687	6.85588	6.71445	6.49074	6.38516	6.37784	6.50139	6.33142	6.41731	-0.0927718	0.000153924	Significant	6.84353
209626_s_at	OSBPL3	8.0987	8.21041	8.75047	7.71191	8.29191	5.51054	5.53093	5.36755	5.54014	5.46387	5.4826	-0.582991	0.000154812	Significant	8.21268
212116_at	TRIM27	9.13533	9.17613	8.94881	9.23647	8.81089	8.59093	8.72486	8.35308	8.53481	8.18026	8.47679	-0.0962361	0.000154869	Significant	9.06152
219174_at	IFT74	5.77805	6.61092	6.83476	5.64373	6.42124	8.84627	8.68594	9.21726	8.24944	9.44387	8.88855	0.506307	0.00015516	Significant	6.25774
208013_s_at	ACRV1	7.19964	7.33997	6.50868	6.5053	6.9845	9.66563	10.1769	10.235	9.88112	10.4541	10.0826	0.545601	0.000156664	Significant	6.90762
202269_x_at	GBP1	9.88373	11.5517	9.64517	10.3233	10.1788	6.07407	5.75607	5.4246	5.70206	5.26054	5.64347	-0.870307	0.000157062	Significant	10.3166
207768_at	EGR4	5.37519	5.24072	5.22647	5.3018	4.95054	7.59966	7.56814	7.36733	8.15136	8.00402	7.7381	0.568222	0.000157413	Significant	5.21894
215931_s_at	ARFGEF2	6.31846	6.17601	6.46153	6.16824	5.58808	7.98106	8.26629	8.35876	7.99217	8.09053	8.13776	0.405815	0.000158146	Significant	6.14246
211538_s_at	HSPA2	7.97416	7.59707	9.04305	7.03507	9.13186	12.595	12.5253	12.8263	12.0364	12.5692	12.5105	0.617158	0.000159011	Significant	8.15624
201998_at	ST6GAL1	10.6898	9.47131	10.6025	10.4511	10.472	7.569	7.29487	7.18765	7.64525	7.32639	7.40463	-0.481366	0.000159095	Significant	10.3373
201288_at	ARHGDIB	9.99708	10.7195	9.703	11.3645	10.642	7.577	7.26264	7.13546	7.98622	7.34458	7.46118	-0.490881	0.000159908	Significant	10.4852
209619_at	CD74	12.1181	13.0849	12.1858	13.7717	12.2339	9.47184	9.15671	9.02755	9.78448	8.73762	9.23564	-0.457142	0.00016111	Significant	12.6789
207232_s_at	DZIP3	7.77752	7.44762	7.60319	7.59638	7.72797	9.28893	9.25906	9.45728	8.84758	9.16568	9.20371	0.270431	0.000161751	Significant	7.63054
209018_s_at	PINK1	9.17271	9.24964	9.41204	9.54535	9.44701	10.6511	11.0232	11.046	10.6645	10.9393	10.8648	0.214257	0.000162742	Significant	9.36535
208092_s_at	FAM49A	7.42362	7.83957	7.25839	7.8226	7.24411	6.61474	6.76284	6.22231	6.80715	6.50948	6.5833	-0.191472	0.00016374	Significant	7.51766
222253_s_at	POM121L9P	5.99769	6.03143	6.61494	6.92627	6.59	9.78251	9.85325	10.4303	9.62596	10.9349	10.1254	0.654624	0.000164022	Significant	6.43207
216401_x_at	NA	11.083	9.84205	11.6195	10.5643	11.5953	6.68495	6.63712	6.66075	6.62165	6.8934	6.69957	-0.707583	0.000164082	Significant	10.9408
210642_at	CCIN	7.20533	7.13729	7.04713	7.56882	7.2968	9.22287	9.39783	9.94683	9.88015	10.2111	9.73176	0.424505	0.000164194	Significant	7.25108
214092_x_at	SUGP2	8.51948	9.04481	9.10346	8.82819	8.86556	10.9311	10.9043	11.0554	10.3637	10.7441	10.7997	0.283615	0.000164264	Significant	8.8723
206540_at	GLB1L	7.69938	7.88484	8.39443	8.03968	8.27224	10.3723	10.6353	10.6892	10.0118	10.2111	10.3839	0.36584	0.00016457	Significant	8.05811
212853_at	DCUN1D4	6.59237	6.60003	6.51448	6.39891	6.5935	7.4786	7.86188	7.87122	7.43292	7.79472	7.68787	0.233325	0.000165457	Significant	6.53986
202205_at	VASP	8.98944	8.74758	8.56314	9.15358	8.48165	7.36381	7.6446	7.00741	7.71526	7.28737	7.40369	-0.247139	0.000167401	Significant	8.78708
209192_x_at	KAT5	8.96581	8.83575	8.96617	9.04989	8.67116	9.87167	9.97725	10.0447	9.84192	9.86213	9.91953	0.156831	0.000167796	Significant	8.89775
215498_s_at	NA	8.87115	8.34131	8.45209	9.3515	8.48757	7.26599	7.17877	7.06041	7.701	7.30916	7.30307	-0.252633	0.000167899	Significant	8.70072
221037_s_at	SLC25A31	4.99086	4.88976	4.81225	5.13894	4.48594	10.2536	9.22195	10.2134	8.88797	10.1174	9.73887	1.00174	0.000168173	Significant	4.86355
208393_s_at	RAD50	7.58101	7.87005	7.61009	7.96522	7.75307	9.6073	9.46739	9.61037	9.30743	9.51581	9.50166	0.292888	0.000168327	Significant	7.75589
204392_at	CAMK1	6.52328	6.67767	6.58295	7.09982	6.52477	7.50411	7.92866	7.96904	8.24211	7.45996	7.82078	0.227098	0.000168907	Significant	6.6817
210046_s_at	IDH2	8.15377	8.40557	9.27947	9.17738	8.96582	6.72122	6.89988	7.22189	7.25676	6.95918	7.01179	-0.327131	0.000168922	Significant	8.7964
210677_at	SOAT2	7.13109	7.16073	7.04597	7.33763	7.25616	6.30633	6.48769	6.08667	6.28796	6.41246	6.31622	-0.18619	0.000168931	Significant	7.18631
202983_at	HLTF	9.79902	9.61635	9.21758	8.78941	9.24473	11.2114	11.0848	10.875	10.8536	10.7306	10.9511	0.230596	0.000169031	Significant	9.33342
212651_at	RHOBTB1	6.53877	6.62231	6.65915	6.81512	7.3778	7.94419	7.82405	8.02993	8.40842	8.39874	8.12107	0.255576	0.000169268	Significant	6.80263
203762_s_at	DYNC2LI1	6.80417	6.57552	6.27023	5.8426	6.36922	8.57361	8.22968	8.77604	7.92024	8.38634	8.37718	0.39464	0.000169382	Significant	6.37235
213726_x_at	TUBB4B	11.2748	11.478	12.0311	10.9724	11.7968	13.3993	13.321	13.4663	12.8982	13.3011	13.2772	0.205982	0.00016963	Significant	11.5106
221011_s_at	LBH	11.2239	10.9853	10.0741	10.1164	10.821	8.31545	8.0447	7.63605	8.18621	7.99417	8.03532	-0.405631	0.000169778	Significant	10.6441
220278_at	KDM4D	5.92496	6.0326	5.80025	5.91005	5.82856	9.35312	9.46231	10.3808	8.91542	9.78135	9.5786	0.699275	0.00016986	Significant	5.89928
204504_s_at	HIRIP3	8.00253	7.94838	8.13631	8.204	8.04501	9.32677	9.64793	9.97308	9.43745	9.61417	9.59988	0.25094	0.000170078	Significant	8.06725
212206_s_at	H2AZ2	8.96096	9.37067	8.5298	8.91131	8.83159	8.05556	8.05797	7.64745	7.85992	7.76799	7.87778	-0.179395	0.000170146	Significant	8.92086
201400_at	PSMB3	10.6066	10.3484	10.407	10.6475	10.8861	9.83555	9.73517	9.69545	9.86511	9.92689	9.81164	-0.108652	0.000170464	Significant	10.5791
221882_s_at	PGAP6	8.33707	7.88007	8.30162	8.86871	7.99989	10.2586	10.1551	9.9509	10.3459	9.82764	10.1076	0.28818	0.000170515	Significant	8.27747
209456_s_at	FBXW11	6.01116	6.01916	6.11066	6.14119	6.07189	6.66207	6.56879	6.68483	6.58535	6.76308	6.65283	0.132078	0.000170615	Significant	6.07081
219240_s_at	C10orf88	6.21585	6.64226	6.49929	6.15944	6.123	8.05557	7.87774	8.32385	7.69193	7.9933	7.98848	0.336179	0.000171398	Significant	6.32797
211160_x_at	ACTN1	9.51023	10.0245	10.1289	9.71595	10.2853	8.01847	8.08413	7.86667	7.89746	8.03476	7.9803	-0.315785	0.000171564	Significant	9.93299
208433_s_at	LRP8	6.89666	7.81259	6.89712	7.72657	7.28052	9.96088	9.77884	9.41328	10.0373	10.0087	9.83979	0.426254	0.00017159	Significant	7.32269
213944_x_at	GNA11	8.85851	8.72363	8.85173	8.46163	8.88626	9.75993	9.71161	9.78768	9.79385	9.97391	9.8054	0.163246	0.000172038	Significant	8.75635
200725_x_at	NA	12.8551	12.4097	12.686	12.874	12.6233	10.6705	10.7637	10.8908	11.4231	11.0651	10.9627	-0.21105	0.000172214	Significant	12.6896
200003_s_at	NA	13.2693	13.1751	13.137	12.9783	12.9482	12.1824	11.9161	12.0483	12.1044	12.0996	12.0702	-0.118296	0.000173102	Significant	13.1016
206397_x_at	NA	6.3289	6.25322	6.20964	6.11327	5.96675	8.3277	8.5262	7.81245	8.65489	8.0519	8.27463	0.422406	0.000173183	Significant	6.17436
208709_s_at	NRDC	9.83088	10.2449	10.4372	10.1871	10.5929	10.645	10.8486	11.3984	10.9278	11.4161	11.0472	0.106846	0.000173714	Significant	10.2586
216064_s_at	AGA	6.0479	6.33374	6.38469	6.46595	5.85949	7.2957	7.29742	7.53179	7.26774	6.87691	7.25391	0.222226	0.000174077	Significant	6.21835
217148_x_at	NA	11.8585	10.7085	11.7701	11.4525	11.6036	8.20821	8.32759	8.07694	8.37061	8.29028	8.25473	-0.475656	0.000174297	Significant	11.4786
212698_s_at	SEPTIN10	8.57024	8.56719	9.19817	8.64629	8.81233	10.4339	10.0146	10.5456	9.92425	10.5524	10.2941	0.23301	0.000174613	Significant	8.75884
211580_s_at	PIK3R3	6.82361	6.89684	6.67452	6.29239	6.65533	9.09584	9.09503	9.25479	9.13663	9.9161	9.29968	0.479811	0.000174662	Significant	6.66854
204849_at	TCFL5	8.81358	8.16175	8.48374	7.11966	8.25128	11.3284	11.3745	11.8936	11.1379	11.8862	11.5241	0.496955	0.000176971	Significant	8.166
221746_at	UBL4A	8.74072	8.58358	9.00282	8.74914	8.90822	8.05979	7.72911	7.94864	7.79044	8.11398	7.92839	-0.149967	0.000177251	Significant	8.7969
217513_at	MILR1	5.30857	5.36675	5.24676	5.53413	5.19739	4.92009	4.99142	4.92589	5.05607	4.86898	4.95249	-0.106176	0.00017759	Significant	5.33072
221048_x_at	C17orf80	6.80581	7.26849	7.08053	6.85871	6.82289	8.28628	8.78517	9.19567	8.34701	8.65456	8.65374	0.312726	0.000177824	Significant	6.96729
204250_s_at	CEP164	6.29634	6.59647	6.7227	6.21563	6.84107	7.79423	8.02003	8.77383	7.64659	8.36264	8.11947	0.313321	0.000177943	Significant	6.53444
217772_s_at	MTCH2	10.3981	10.4949	10.0234	10.0525	10.1998	12.0093	11.8575	12.1503	11.6943	12.048	11.9519	0.223903	0.000178153	Significant	10.2337
205077_s_at	PIGF	8.11843	8.32347	8.89263	8.47199	8.85765	10.1353	9.97074	10.2849	9.8483	10.3528	10.1184	0.245887	0.000178319	Significant	8.53284
218671_s_at	ATP5IF1	9.23721	8.89293	9.38107	9.19387	9.33086	10.8177	10.7967	11.4127	10.4997	11.1532	10.936	0.248253	0.000178396	Significant	9.20719
207991_x_at	ACRV1	6.205	6.06518	5.54016	5.82809	5.76285	9.08242	9.28276	9.84737	9.17003	9.78995	9.43451	0.682068	0.000179382	Significant	5.88026
219786_at	TESMIN	5.65241	5.73661	6.17434	6.4226	5.79516	9.61796	9.52226	10.3313	9.21512	10.288	9.79491	0.717634	0.000179641	Significant	5.95623
204008_at	DNAL4	8.17578	7.69269	7.63364	7.5791	7.89477	9.47454	9.52444	9.70571	9.24675	9.79581	9.54945	0.292832	0.000180164	Significant	7.7952
221717_at	NA	7.81092	7.73179	7.81137	7.5781	7.80193	7.53478	7.44323	7.4764	7.36404	7.47541	7.45877	-0.0546663	0.000181541	Significant	7.74682
220299_at	SPATA6	7.62568	7.42765	7.39893	6.70728	6.74894	11.364	11.4356	11.9215	11.541	12.4379	11.74	0.709035	0.000181879	Significant	7.18169
208195_at	TTN	5.72855	5.70983	5.50195	6.08152	5.72598	6.52235	6.47021	6.57676	6.80352	6.63383	6.60133	0.199305	0.000182156	Significant	5.74957
210843_s_at	MFAP3L	6.30194	6.30185	6.26348	6.24658	6.07425	9.03595	9.55387	9.39005	9.1393	10.1975	9.46332	0.601351	0.00018234	Significant	6.23762
203234_at	UPP1	9.83832	9.48478	9.4923	9.18082	8.92014	6.66371	6.81001	6.95772	7.0829	6.71003	6.84487	-0.455067	0.000183067	Significant	9.38327
200622_x_at	NA	9.4415	9.23556	9.3627	9.78612	9.31838	11.5919	11.6433	11.802	11.3319	11.5634	11.5865	0.29729	0.000183116	Significant	9.42885
44790_s_at	RUBCNL	5.59732	6.01748	5.16459	6.05699	5.65725	6.69996	6.97123	6.61909	7.11221	6.91436	6.86337	0.268278	0.00018355	Significant	5.69873
206819_at	POM121L9P	6.33694	6.3148	6.37275	6.55436	6.3772	9.40363	9.60238	9.96236	9.06347	10.3515	9.67666	0.59842	0.000183877	Significant	6.39121
202794_at	INPP1	7.60174	8.07049	7.30888	8.29761	8.14533	10.7913	10.6349	10.9774	10.7898	10.892	10.8171	0.456161	0.000184549	Significant	7.88481
212053_at	NA	9.58181	9.46375	9.59965	9.72056	9.90373	10.9322	10.8711	10.9203	10.6452	10.9887	10.8715	0.171366	0.000184851	Significant	9.6539
201523_x_at	UBE2N	9.97449	10.0368	10.2645	9.10263	10.1897	11.496	11.6102	12.1669	11.375	12.1943	11.7685	0.247443	0.000185034	Significant	9.91362
221471_at	SERINC3	9.44288	9.71343	9.38947	9.36105	8.96393	10.4733	10.5038	10.4508	10.2865	10.2135	10.3856	0.147821	0.000185292	Significant	9.37415
207614_s_at	CUL1	8.7002	9.34009	8.99315	8.82364	9.12962	10.5218	10.5729	10.9498	10.3917	10.7416	10.6356	0.241329	0.00018659	Significant	8.99734
207960_at	NA	7.38907	7.39975	7.5205	7.39554	7.28456	6.86565	6.99358	7.0508	6.97729	6.95442	6.96835	-0.0862962	0.000186881	Significant	7.39788
203376_at	CDC40	9.65306	9.37819	9.34243	9.8393	9.41209	8.89091	8.88915	8.65747	9.06381	8.73436	8.84714	-0.10651	0.000187415	Significant	9.52502
220507_s_at	UPB1	6.34203	6.15518	6.15426	6.52091	6.21757	7.05379	7.13192	6.94211	7.17839	7.14593	7.09043	0.17557	0.000187453	Significant	6.27799
200022_at	RPL18	13.2292	12.9733	13.3862	12.8727	12.9863	11.7529	11.6579	11.8585	11.9143	11.6703	11.7708	-0.153206	0.000187783	Significant	13.0895
212788_x_at	FTL	13.0195	13.4395	13.1238	14.141	13.0747	11.7364	11.5526	11.7259	12.4071	11.6946	11.8233	-0.176254	0.000188393	Significant	13.3597
221716_s_at	ACSBG2	6.56015	6.90928	6.51534	6.99042	6.17518	11.3245	11.4423	12.5632	11.7506	12.7122	11.9586	0.850946	0.000189471	Significant	6.63007
206352_s_at	PEX10	8.34197	8.03161	8.40727	7.93971	8.28601	8.88005	8.71769	8.91897	8.37146	8.84913	8.74746	0.0930086	0.000189957	Significant	8.20132
208248_x_at	APLP2	11.023	11.084	11.2802	11.5129	11.2891	10.4683	10.4613	10.6505	10.6659	10.5501	10.5592	-0.0898608	0.000190481	Significant	11.2378
59437_at	C9orf116	6.28561	5.96321	6.23374	5.87838	6.03502	7.77999	7.94738	8.24924	7.80116	8.46896	8.04935	0.404992	0.000190651	Significant	6.07919
36829_at	NA	8.85078	8.88327	8.74006	8.95854	8.76183	9.40113	9.42768	9.21617	9.33238	9.35647	9.34677	0.0806016	0.000190719	Significant	8.83889
218454_at	PLBD1	12.379	11.9461	12.4354	11.5775	11.4301	8.69025	8.59388	8.76379	8.7221	8.98941	8.75189	-0.449785	0.00019124	Significant	11.9536
217434_at	MC2R	5.95374	5.84636	5.71267	5.92769	5.76914	5.64567	5.59794	5.38672	5.55298	5.50992	5.53865	-0.0769088	0.000191446	Significant	5.84192
216138_at	NA	7.12405	7.06537	7.06949	7.05901	7.02627	6.96981	6.95536	6.93232	6.93586	6.85747	6.93016	-0.0285838	0.000191518	Significant	7.06884
210171_s_at	CREM	5.0496	4.92384	5.1248	4.96902	4.91388	8.2661	8.42188	9.7304	8.27038	9.29282	8.79632	0.816061	0.000191843	Significant	4.99623
209799_at	PRKAA1	5.46576	5.64385	5.37377	5.40722	5.61911	8.51648	8.40601	9.22369	7.98899	9.19761	8.66656	0.655518	0.000192267	Significant	5.50194
220408_x_at	SUPT20H	8.53436	8.29457	8.47347	8.14149	8.05749	10.4453	9.85564	10.2708	9.97934	10.4984	10.2099	0.298735	0.000192904	Significant	8.30028
208813_at	GOT1	7.87477	7.82954	8.12628	7.97574	7.74751	9.47103	9.70565	9.85968	9.26615	9.8059	9.62168	0.282471	0.000193085	Significant	7.91077
201211_s_at	DDX3X	7.82979	7.52481	7.67662	7.31067	7.76318	9.02248	9.25335	9.62918	8.91901	9.40108	9.24502	0.278694	0.000193532	Significant	7.62101
216471_x_at	NA	8.18241	7.49909	7.64169	8.22023	7.22025	11.0716	10.8809	10.425	10.4076	10.6131	10.6797	0.462089	0.000193957	Significant	7.75273
213028_at	NFRKB	8.79456	8.81998	8.82767	8.91167	9.09183	9.38263	9.51211	9.5078	9.37521	9.60735	9.47702	0.0923895	0.000194142	Significant	8.88914
216160_at	NA	5.69839	5.59478	5.626	5.48195	5.55946	5.616	5.51565	5.52443	5.37282	5.48534	5.50285	-0.023217	0.000194645	Significant	5.59212
217984_at	RNASET2	10.1058	10.6035	10.9717	11.0909	10.5657	9.1126	9.2878	9.48918	9.48282	9.20284	9.31505	-0.195592	0.000195357	Significant	10.6675
218760_at	COQ6	7.2423	7.38137	7.51745	7.26879	7.2236	7.87541	8.0443	7.94402	7.88171	7.74032	7.89715	0.108169	0.000195527	Significant	7.3267
219637_at	ARMC9	5.50949	5.5028	5.49973	5.28689	5.42777	6.24655	6.38849	6.35552	6.4474	6.39544	6.36668	0.22552	0.000195833	Significant	5.44533
220118_at	ZBTB32	6.35718	6.34122	6.58464	6.50731	6.09366	8.92924	9.10742	9.18648	8.58107	9.43826	9.04849	0.504845	0.000197074	Significant	6.3768
203219_s_at	APRT	8.56592	9.06136	8.82767	9.01457	8.63957	7.66979	7.72463	7.86849	7.90156	7.69498	7.77189	-0.18281	0.000198302	Significant	8.82181
221005_s_at	PTDSS2	7.1709	6.97123	8.07636	7.39433	7.55357	8.65092	8.72994	9.2819	8.68899	9.31373	8.93309	0.265161	0.000198583	Significant	7.43328
220362_at	PSORS1C1	6.11733	6.08966	6.22803	6.15213	6.01499	8.28179	8.32216	8.13582	8.65085	8.98522	8.47517	0.46961	0.000198595	Significant	6.12043
204600_at	EPHB3	8.08248	8.12817	8.15179	7.93546	8.22623	7.58827	7.54023	7.59524	7.55119	7.79216	7.61342	-0.0902366	0.000198694	Significant	8.10483
218040_at	PRPF38B	8.1611	8.00329	8.44073	8.14016	8.01555	7.09919	6.94907	6.97103	6.99698	7.04958	7.01317	-0.217117	0.000199273	Significant	8.15217
202968_s_at	DYRK2	7.50713	7.8936	7.74482	7.78109	7.89325	6.97841	7.02605	7.04693	7.08227	7.20507	7.06775	-0.135546	0.000202849	Significant	7.76398
220483_s_at	RNF19A	6.60581	6.1893	6.70549	6.37618	6.62956	7.55194	7.56714	7.81474	7.47384	7.52945	7.58742	0.222889	0.000203287	Significant	6.50127
212668_at	SMURF1	6.32543	5.91541	6.00629	5.77477	5.93939	8.10507	7.55081	7.7528	7.00711	7.9663	7.67642	0.357333	0.000203621	Significant	5.99226
203562_at	FEZ1	7.24705	8.27693	7.35163	7.4806	7.88288	10.4817	10.3496	10.2356	10.1804	10.2178	10.293	0.428545	0.000203742	Significant	7.64782
214053_at	ERBB4	6.59026	6.66227	5.8693	6.87451	6.49627	9.0157	9.14917	8.38341	8.72225	8.22661	8.69943	0.420809	0.000204269	Significant	6.49852
205267_at	POU2AF1	9.13748	7.77941	8.97382	8.77015	9.0898	5.89935	5.47978	5.32805	5.32519	5.43196	5.49287	-0.671745	0.000204721	Significant	8.75013
220982_s_at	SPACA1	7.52894	7.51984	7.41716	7.62495	7.54874	7.87133	7.89845	7.68349	7.95289	7.79771	7.84078	0.0587438	0.000205037	Significant	7.52793
202664_at	WIPF1	7.73712	7.63606	7.69542	9.35356	7.83649	5.26776	5.16595	4.94989	5.73809	5.23229	5.2708	-0.611277	0.00020526	Significant	8.05173
200694_s_at	DDX24	10.9887	10.9756	10.8814	10.7358	10.7221	11.6026	11.6301	11.7021	11.6222	11.627	11.6368	0.0995754	0.000205376	Significant	10.8607
220058_at	GID4	7.33038	7.2753	7.20448	7.09375	7.03943	9.7252	9.78965	10.5678	9.8766	10.5583	10.1035	0.491061	0.000205503	Significant	7.18867
210501_x_at	EIF3K	12.1854	11.765	11.5771	11.502	11.6006	10.4241	10.4197	10.2805	10.3868	10.1006	10.3223	-0.183945	0.000205623	Significant	11.726
202046_s_at	ARHGAP35	6.17066	6.14041	6.18936	6.23207	6.04894	8.97982	8.99743	9.16569	8.23341	8.21831	8.71893	0.502091	0.00020775	Significant	6.15629
218197_s_at	OXR1	4.88848	5.38296	5.06771	5.42599	5.94831	8.28993	7.96518	8.37893	7.70681	8.56301	8.18077	0.614671	0.000207871	Significant	5.34269
215148_s_at	APBA3	8.02073	8.12616	8.1146	8.02171	8.17942	7.28401	7.36689	7.26352	7.49148	7.34086	7.34935	-0.138973	0.000208313	Significant	8.09252
211950_at	UBR4	10.217	9.90945	10.2966	10.3514	10.2449	11.0396	11.2272	11.324	11.3625	11.227	11.2361	0.139021	0.000209432	Significant	10.2039
221036_s_at	APH1B	8.66797	8.85263	8.48279	9.01916	8.34799	11.6996	12.1161	12.4979	11.4991	11.8243	11.9274	0.45949	0.000209978	Significant	8.67411
210826_x_at	RAD17	9.29974	8.8875	8.53568	9.0898	8.7838	11.1261	11.0264	10.8409	10.5485	10.5609	10.8206	0.278771	0.000210299	Significant	8.9193
214730_s_at	GLG1	9.81553	10.1381	10.1759	9.7089	10.1648	11.1973	11.2583	11.441	10.9672	11.0142	11.1756	0.160263	0.000210409	Significant	10.0006
205880_at	PRKD1	6.14498	6.56097	5.65079	6.00835	6.50009	8.22005	8.23379	8.09848	8.61459	8.473	8.32798	0.431986	0.000210605	Significant	6.17304
210532_s_at	ATP5MPL	12.0978	11.9097	11.9216	11.5943	11.8904	11.5759	11.4729	11.4879	11.2647	11.5177	11.4638	-0.0517834	0.000211554	Significant	11.8828
220591_s_at	EFHC2	5.90102	5.92014	6.30898	5.68458	6.12338	7.38228	7.91498	8.32458	8.14723	8.20549	7.99491	0.417099	0.000213023	Significant	5.98762
204605_at	CGRRF1	7.03916	7.35663	7.47009	7.42169	7.30285	9.37767	9.16425	9.62432	8.89366	9.46998	9.30598	0.346692	0.000213846	Significant	7.31808
204155_s_at	SIK3	7.45087	7.5864	7.46575	7.85527	7.28545	8.09487	8.1022	8.09869	8.30875	7.99226	8.11936	0.108955	0.000214356	Significant	7.52875
219151_s_at	NA	6.07363	5.86609	6.21501	6.23003	6.31156	7.58402	7.76768	8.02938	7.41713	7.94378	7.7484	0.335832	0.000214663	Significant	6.13926
201051_at	ANP32A	10.5931	10.5931	10.4982	10.4189	10.0423	9.25429	9.3678	9.25031	9.5764	9.00777	9.29132	-0.166662	0.000214763	Significant	10.4291
211643_x_at	NA	10.8484	9.51659	11.0835	10.9452	11.5642	6.92936	6.67769	7.14032	6.64275	6.88355	6.85474	-0.654735	0.000214895	Significant	10.7916
221437_s_at	MRPS15	7.15921	7.83975	7.79437	7.27348	8.14361	9.30252	9.22051	9.81643	8.99461	9.74697	9.41621	0.30118	0.000214992	Significant	7.64208
217256_x_at	NA	10.9031	10.7913	11.2189	10.6232	10.816	9.14506	9.11574	9.37131	9.49574	9.19199	9.26397	-0.230716	0.000215446	Significant	10.8705
204062_s_at	ULK2	7.05993	7.58251	7.28951	7.28919	7.01391	9.42402	9.30721	9.69687	9.03343	9.48964	9.39023	0.373775	0.00021677	Significant	7.24701
564_at	GNA11	8.81638	8.91038	9.37298	8.58454	9.13814	10.1612	10.382	10.3155	10.1284	10.5373	10.3049	0.201035	0.00021678	Significant	8.96449
213977_s_at	CIZ1	8.55522	8.60316	9.02665	8.65394	8.89619	9.51471	9.40379	9.6276	9.3888	9.79018	9.54502	0.125954	0.000216787	Significant	8.74703
219251_s_at	WDR60	6.84821	6.89755	7.04511	6.69236	7.05577	8.71916	8.46901	9.18246	8.06869	9.0669	8.70125	0.332996	0.000217178	Significant	6.9078
214686_at	ZNF266	9.82852	9.62366	10.1667	9.70676	9.88441	8.71054	8.8818	8.9779	8.71208	8.72668	8.8018	-0.161154	0.000217707	Significant	9.84201
213022_s_at	UTRN	7.53597	6.9967	6.73821	7.64099	7.65501	10.4723	10.6402	11.0856	10.4937	11.128	10.7639	0.557598	0.00021775	Significant	7.31338
213217_at	ADCY2	7.52833	7.27544	7.0104	7.50169	7.42165	8.43986	8.56206	8.45476	8.57876	8.53455	8.514	0.212583	0.000218303	Significant	7.3475
203845_at	KAT2B	6.66313	6.77575	6.53241	7.28052	6.88013	5.42854	5.47386	5.48353	5.6498	5.74301	5.55575	-0.29714	0.00021868	Significant	6.82639
212711_at	CAMSAP1	7.40101	7.10127	7.58201	7.23992	7.12142	8.4464	8.47951	8.48076	8.49292	8.48138	8.47619	0.217671	0.000219574	Significant	7.28913
211358_s_at	CIZ1	6.57695	6.64985	7.27825	6.75939	7.00923	7.4451	7.47919	8.0087	7.29798	7.83864	7.61392	0.151539	0.000219856	Significant	6.85473
222075_s_at	OAZ3	7.14936	7.26735	7.84793	6.5626	6.66284	10.7573	10.9474	11.7019	10.9651	12.0426	11.2829	0.668648	0.000221549	Significant	7.09802
220895_at	USP29	7.0388	7.15578	7.10093	7.23563	7.40997	8.42021	8.4467	8.37298	8.19047	8.34915	8.3559	0.21716	0.000221925	Significant	7.18822
210390_s_at	NA	4.88894	4.82929	4.83392	4.90197	4.79573	4.73547	4.70933	4.72344	4.75853	4.69475	4.7243	-0.0378738	0.000222271	Significant	4.84997
205714_s_at	ZMYND10	6.33718	6.31715	6.29711	6.53073	6.3944	10.0988	9.77776	10.6257	9.13568	10.183	9.96419	0.644256	0.000222595	Significant	6.37532
206621_s_at	EIF4H	10.9333	11.0767	10.8395	11.0814	10.9135	10.0163	9.98204	10.0982	9.95853	9.74219	9.95944	-0.139278	0.000222831	Significant	10.9689
213023_at	UTRN	7.28768	6.99901	7.08783	7.09145	6.89404	9.2345	9.19849	9.99917	9.05592	9.39841	9.3773	0.407053	0.000223917	Significant	7.072
222374_at	BTRC	6.22764	6.33224	6.30302	6.42604	6.29528	5.93859	6.09195	6.08525	6.11158	6.08273	6.06202	-0.0594051	0.000224042	Significant	6.31684
220466_at	CCDC15	6.32866	6.20421	6.65699	6.40308	6.41256	9.15009	8.89874	9.00748	8.15255	8.67091	8.77595	0.455236	0.000226107	Significant	6.4011
215929_at	LINC00837	5.89793	6.35961	5.73047	5.94172	6.04181	9.22162	8.80385	8.68023	8.32955	9.59908	8.92687	0.57456	0.000226456	Significant	5.99431
59697_at	RAB15	11.8114	10.7014	11.342	10.332	11.2503	8.09104	8.04095	8.06869	7.93328	7.82817	7.99243	-0.472219	0.000227197	Significant	11.0874
219887_at	CCDC87	7.84781	7.71825	8.11295	7.8571	8.07191	8.90863	8.93041	9.19734	8.59047	9.22459	8.97029	0.179362	0.000227864	Significant	7.9216
204233_s_at	CHKA	6.90909	6.83489	7.04993	7.97917	7.44039	10.5994	10.6976	10.7892	10.3474	11.0212	10.691	0.561793	0.000228687	Significant	7.24269
203043_at	ZBED1	9.68331	9.78512	9.86882	10.0834	9.64766	9.2705	9.23486	9.18344	9.5319	9.03961	9.25206	-0.0850154	0.000229709	Significant	9.81365
203107_x_at	NA	14.1204	13.8944	13.9267	13.8349	13.6931	13.5714	13.4563	13.3569	13.4726	13.2327	13.418	-0.0502838	0.000231373	Significant	13.8939
214836_x_at	NA	12.5884	12.5531	12.967	12.8064	12.7947	8.95475	9.10854	7.66491	8.19474	8.19149	8.42289	-0.597195	0.000231699	Significant	12.7419
205251_at	PER2	8.13227	8.57337	7.94025	8.30566	8.11876	10.3447	10.4264	10.5139	10.1949	10.8712	10.4702	0.350123	0.00023187	Significant	8.21406
203580_s_at	SLC7A6	9.85436	9.47806	9.73508	9.44052	10.0471	8.41271	8.25361	7.87217	7.96705	8.18732	8.13857	-0.254848	0.000233378	Significant	9.71103
205113_at	NEFM	6.19603	6.33293	6.28079	6.11055	6.12246	8.44899	8.85021	9.29421	8.12884	9.1831	8.78107	0.50014	0.000234477	Significant	6.20855
220501_at	ACTL7A	7.05468	7.62204	7.77443	7.24015	7.09627	9.97599	10.2139	10.7716	10.3566	11.181	10.4998	0.513076	0.00023485	Significant	7.35751
214508_x_at	CREM	8.02979	8.30569	7.60969	7.79446	8.23174	10.4874	10.6227	11.0072	10.0942	11.2029	10.6829	0.41826	0.000235512	Significant	7.99427
213542_at	ZNF710	9.63864	9.58759	9.75418	9.85108	9.56735	8.82719	8.92534	8.8946	9.04386	8.48762	8.83572	-0.131625	0.000235961	Significant	9.67977
209510_at	RNF139	8.82114	9.08073	9.0665	9.00732	9.26095	10.2649	10.4153	10.8166	10.1752	10.4113	10.4166	0.203328	0.000236092	Significant	9.04733
212272_at	LPIN1	6.75675	6.37897	5.70401	5.98117	5.91117	10.3871	10.4725	11.0834	10.3659	11.4413	10.75	0.806525	0.000236115	Significant	6.14641
209627_s_at	OSBPL3	9.56949	9.93815	10.0721	8.9664	9.34832	6.30594	6.26419	6.41874	6.62257	6.49825	6.42194	-0.57685	0.000237329	Significant	9.57889
202069_s_at	IDH3A	7.72145	8.08741	7.50273	7.51992	7.63257	9.22083	9.02333	8.99386	8.93271	8.87849	9.00984	0.22799	0.000237707	Significant	7.69281
213078_x_at	LPCAT4	7.73776	7.87838	7.43167	7.70781	7.21337	6.6387	6.41292	5.99725	6.51327	6.26382	6.36519	-0.254618	0.000238154	Significant	7.5938
200815_s_at	PAFAH1B1	9.60322	9.63821	9.51469	8.76348	9.06324	11.2351	11.4398	11.7535	11.1873	11.5466	11.4325	0.295268	0.000239596	Significant	9.31657
219492_at	CHIC2	7.96589	8.72659	7.93264	8.42281	7.90017	10.8695	10.7763	11.0011	10.6674	10.9418	10.8512	0.40599	0.000240795	Significant	8.18962
206044_s_at	NA	7.15205	7.43366	7.46946	7.4706	7.20182	8.28288	8.76277	8.90596	8.67164	8.96117	8.71688	0.246948	0.000240825	Significant	7.34552
201517_at	NCBP2	9.40151	9.05536	9.2973	8.72955	9.1393	8.04514	7.98551	8.03314	7.77175	8.25195	8.0175	-0.18661	0.000241184	Significant	9.1246
216917_s_at	SYCP1	4.90961	4.94805	5.33404	4.97083	4.9021	10.1526	9.30124	9.33844	8.12525	9.48709	9.28092	0.888615	0.000242831	Significant	5.01292
219956_at	GALNT6	8.55289	8.86627	9.5683	9.4154	9.16244	6.31556	6.33845	6.00486	6.25926	6.1923	6.22209	-0.550537	0.000243496	Significant	9.11306
202753_at	PSMD6	11.0844	10.5769	10.7752	10.2243	10.7196	12.0288	11.9607	12.3083	11.7373	12.2263	12.0523	0.174925	0.000244168	Significant	10.6761
200888_s_at	NA	12.3295	12.1637	12.4452	12.548	12.0908	11.1082	10.9677	11.4784	10.9916	10.9881	11.1068	-0.149022	0.00024552	Significant	12.3154
200958_s_at	SDCBP	11.5495	11.9318	11.01	11.9533	11.3987	10.2284	9.88839	9.57604	10.1117	9.83183	9.92729	-0.220753	0.000246504	Significant	11.5687
205354_at	GAMT	7.53252	7.36679	7.21828	7.45809	7.26369	8.57661	8.35737	8.74872	8.61973	8.39292	8.53907	0.21283	0.00024654	Significant	7.36787
209296_at	PPM1B	10.2635	10.0025	9.5347	9.51121	10.0693	9.22592	9.07733	8.76186	8.70261	8.87703	8.92895	-0.145472	0.000249737	Significant	9.87624
210074_at	CTSV	8.59599	8.79093	9.0665	8.84391	8.13472	11.4472	11.3332	11.0194	11.2092	9.96898	10.9956	0.340094	0.000250149	Significant	8.68641
206388_at	PDE3A	7.10718	7.14061	7.01609	7.12477	7.09605	6.79588	6.74979	6.63867	6.63804	6.61479	6.68743	-0.0857443	0.000250234	Significant	7.09694
210141_s_at	INHA	7.26576	8.28761	7.78149	8.93188	6.97002	11.1911	11.1183	10.5948	11.4025	10.1669	10.8947	0.47335	0.000250942	Significant	7.84735
217718_s_at	YWHAB	12.2923	12.3229	12.2614	12.3778	12.1247	11.7014	11.4504	11.4877	11.7318	11.542	11.5826	-0.0838548	0.000251205	Significant	12.2758
204655_at	CCL5	10.0526	9.50093	10.3991	11.337	10.3024	6.4975	6.55799	6.34161	6.4754	6.23881	6.42226	-0.684067	0.000252028	Significant	10.3184
209512_at	HSDL2	4.95009	5.22308	4.83823	5.21946	4.9944	5.35168	5.49782	5.26339	5.64682	5.32108	5.41616	0.102401	0.000252886	Significant	5.04505
213630_at	NACAD	9.05182	8.94949	9.73982	9.27973	8.92297	7.31257	7.38303	7.51138	7.25284	7.49173	7.39031	-0.314236	0.000252891	Significant	9.18876
220991_s_at	RNF32	5.00743	5.10513	5.12417	4.88077	4.90069	7.97345	8.20937	8.9439	7.48602	8.94352	8.31125	0.732088	0.00025366	Significant	5.00364
206546_at	SYCP2	4.41287	4.44281	5.18314	5.05903	5.80265	8.63965	8.27598	9.15137	7.77772	8.82655	8.53426	0.777091	0.000254217	Significant	4.9801
219976_at	HOOK1	5.95465	6.13301	6.06499	6.27692	6.19675	9.00432	8.8878	10.1318	8.97352	9.81826	9.36314	0.61222	0.000254581	Significant	6.12526
200860_s_at	CNOT1	10.5215	10.5508	10.7195	10.3214	10.0314	11.9948	11.9532	12.1225	11.5668	11.9943	11.9263	0.193561	0.000254829	Significant	10.4289
212860_at	ZDHHC18	8.68193	8.79967	9.0576	9.09642	9.15488	7.94316	7.99805	7.96512	7.97062	8.14288	8.00397	-0.162477	0.00025609	Significant	8.9581
212655_at	ZCCHC14	6.35181	7.84321	7.62073	6.84696	7.52939	10.4422	10.3723	10.7392	9.83959	10.5192	10.3825	0.520407	0.00025633	Significant	7.23842
211926_s_at	MYH9	9.69736	9.85946	9.69124	10.2874	10.0157	8.66356	8.85157	8.75184	8.87379	8.70105	8.76836	-0.176613	0.000256645	Significant	9.91024
206483_at	LRRC6	6.67718	6.08037	6.56899	6.68226	7.46249	9.18302	9.31735	9.73028	8.95339	9.67426	9.37166	0.48538	0.000256679	Significant	6.69426
209997_x_at	PCM1	7.64153	7.4854	7.45811	7.11533	7.58263	8.00375	8.05583	7.97918	7.57415	7.98539	7.91966	0.0869211	0.000257449	Significant	7.4566
207156_at	NA	5.22043	5.30716	5.19671	5.20561	5.11791	5.78011	5.84814	5.64944	5.86615	5.84673	5.79811	0.154421	0.000257567	Significant	5.20956
38269_at	PRKD2	9.94369	9.97856	10.3849	10.2552	10.4461	8.7714	8.88849	8.9808	8.93321	8.72359	8.85949	-0.203513	0.000257595	Significant	10.2017
215130_s_at	IQCK	7.16847	7.38192	7.40521	7.20934	7.0825	7.79601	8.23178	8.25823	7.80514	7.97235	8.0127	0.14441	0.000257652	Significant	7.24949
201516_at	SRM	10.2595	10.585	10.1302	9.89062	10.1561	8.56521	8.79252	8.8283	8.75037	8.70949	8.72918	-0.225256	0.000257863	Significant	10.2043
215997_s_at	CUL4B	5.4324	5.24796	5.03964	5.38894	5.39741	6.53963	6.62263	6.84593	7.07919	6.89228	6.79593	0.358333	0.000258582	Significant	5.30127
214550_s_at	TNPO3	8.74633	8.31781	9.02217	8.16603	8.46972	9.21135	8.99848	9.68867	8.73913	9.2389	9.17531	0.102775	0.0002614	Significant	8.54441
203109_at	UBE2M	9.03774	8.33841	8.65505	8.60614	8.26501	9.96772	9.57136	9.9657	9.46552	9.50774	9.69561	0.176274	0.000262122	Significant	8.58047
203062_s_at	MDC1	8.78097	8.48044	8.52985	7.70163	8.42731	9.77443	9.80988	10.0187	9.3831	9.90226	9.77768	0.221846	0.000262663	Significant	8.38404
209309_at	AZGP1	4.96509	4.8079	4.86219	4.70561	4.69345	6.72081	6.70859	7.05644	7.46711	6.69568	6.92973	0.527708	0.000264249	Significant	4.80685
213392_at	IQCK	6.12404	6.79345	7.409	6.82589	6.40906	9.73734	9.93392	10.1263	9.42417	10.4049	9.92533	0.564311	0.000264545	Significant	6.71229
210189_at	HSPA1L	6.23241	7.05816	6.4384	7.22597	6.86606	9.97746	9.91142	10.5179	9.91549	10.7753	10.2195	0.595336	0.000266838	Significant	6.7642
217935_s_at	UQCC1	8.51007	8.36312	8.22766	8.26426	8.16549	9.00595	8.8899	8.93777	8.94377	8.92901	8.94128	0.106307	0.000268537	Significant	8.30612
222157_s_at	WDR48	8.45241	8.29027	8.37307	7.92604	7.88785	9.77286	9.75927	10.3174	9.5892	9.95414	9.87857	0.271156	0.000268933	Significant	8.18593
203492_x_at	CEP57	6.58838	6.81985	7.19657	7.1426	7.34676	8.46021	8.36989	9.27261	8.44048	9.33845	8.77633	0.322387	0.000269763	Significant	7.01883
215806_x_at	NA	8.96642	8.46992	8.36964	9.05872	8.60002	7.18051	7.24508	7.12245	7.25413	6.95573	7.15158	-0.281583	0.000270626	Significant	8.69295
218952_at	PCSK1N	9.43539	9.47827	10.4886	9.64257	9.86087	7.56763	7.96957	8.00541	7.84336	7.94794	7.86678	-0.31423	0.000270722	Significant	9.78115
222025_s_at	OPLAH	6.88375	6.73755	7.55393	7.15131	7.05244	8.47015	8.64204	9.58031	8.83912	9.55994	9.01831	0.349965	0.000271606	Significant	7.07579
208968_s_at	CIAPIN1	10.0284	10.0107	10.4269	9.28749	9.68126	11.5664	11.7795	11.8676	11.4359	11.8463	11.6991	0.242804	0.000272338	Significant	9.88693
204855_at	SERPINB5	6.12331	5.95504	5.89473	5.97975	6.20472	7.02217	6.92021	7.24307	7.15876	7.1134	7.09152	0.233576	0.000273325	Significant	6.03151
215102_at	DPY19L1P1	6.00516	5.91822	5.54054	5.60404	5.58136	6.65527	6.49381	6.4688	6.39154	6.28654	6.45919	0.172853	0.000273352	Significant	5.72986
221651_x_at	NA	14.1013	14.1726	14.3754	14.2055	14.3498	10.691	10.7732	9.28555	9.67131	9.58019	10.0003	-0.510007	0.000273544	Significant	14.2409
40524_at	PTPN21	5.6804	5.60128	5.76732	5.72996	5.93649	6.74316	7.13299	7.31672	6.99697	7.67759	7.17349	0.320848	0.000273859	Significant	5.74309
220051_at	PRSS21	7.64653	6.29368	6.40779	6.45737	6.28207	10.1346	10.1866	10.4087	9.88695	10.4005	10.2034	0.624701	0.000274541	Significant	6.61749
206280_at	CDH18	6.57046	6.93051	6.97978	6.62602	7.28161	7.88997	8.01197	8.02588	8.23048	8.75784	8.18323	0.250748	0.000275237	Significant	6.87768
203519_s_at	UPF2	8.21037	8.33848	8.54431	8.02969	8.12282	9.31236	9.43413	9.34546	9.02498	9.47415	9.31822	0.175811	0.000276228	Significant	8.24913
217879_at	CDC27	7.61807	8.13738	7.55875	7.54056	8.29774	9.41066	9.42439	9.23805	9.05241	9.41852	9.30881	0.249491	0.000278563	Significant	7.8305
206683_at	ZNF165	5.42708	5.5569	5.84805	5.19836	5.41726	8.4279	8.35912	9.74785	8.37955	9.73631	8.93015	0.702001	0.000278618	Significant	5.48953
207035_at	SLC30A3	9.07052	8.86817	8.76696	9.13392	8.88264	10.3958	10.584	10.8301	11.0715	10.3146	10.6392	0.250328	0.000278729	Significant	8.94444
204761_at	USP6NL	5.54715	5.15244	5.29106	5.28717	5.37559	7.54983	7.16725	7.82709	6.7618	7.51907	7.36501	0.466367	0.000279711	Significant	5.33068
216607_s_at	NA	7.71365	7.83313	6.6783	7.72365	6.85279	10.8865	11.0703	11.4208	11.0574	11.0524	11.0975	0.592394	0.000280914	Significant	7.36031
205088_at	MAMLD1	7.70823	7.28784	7.09963	7.60976	7.00135	9.0083	9.33916	9.33071	9.49345	8.99753	9.23383	0.330882	0.00028105	Significant	7.34136
214850_at	GUSBP14	5.58177	5.45616	6.03031	5.71062	6.51865	7.39461	7.53241	7.99034	7.55899	7.73287	7.64184	0.383143	0.000282329	Significant	5.8595
210600_s_at	GRK4	4.59979	4.4771	4.50883	4.54869	4.61174	8.08946	8.26613	9.17742	7.88471	9.68962	8.62147	0.922311	0.0002824	Significant	4.54923
219700_at	PLXDC1	6.31942	6.65181	6.59731	6.86033	6.95611	7.26219	7.50535	7.26429	7.59154	7.5462	7.43391	0.154923	0.000282481	Significant	6.677
204058_at	ME1	4.5546	5.1158	4.79407	5.62707	4.89063	7.07079	6.89025	6.64718	7.1956	7.05344	6.97145	0.48056	0.000283145	Significant	4.99644
1405_i_at	CCL5	8.66422	8.23944	8.56527	9.9046	8.42142	5.40702	5.66601	5.40142	5.65976	5.37333	5.50151	-0.670937	0.000284419	Significant	8.75899
219296_at	ZDHHC13	7.07598	6.61861	7.56081	7.09963	7.7869	8.8872	8.51471	9.00221	8.43611	9.03354	8.77475	0.279685	0.000285018	Significant	7.22839
220173_at	BBOF1	6.95361	7.44546	7.25127	7.11966	6.7054	10.2101	9.95456	10.3942	9.90944	10.7789	10.2494	0.530654	0.000285363	Significant	7.09508
221726_at	RPL22	11.0807	11.448	11.3807	11.2679	10.8651	10.0092	10.1357	9.8191	10.2769	9.73721	9.99563	-0.16522	0.000286131	Significant	11.2085
203201_at	PMM2	8.56083	8.32956	8.76274	8.36046	8.46079	7.32861	7.31312	7.16661	7.31209	7.22791	7.26967	-0.224704	0.000287037	Significant	8.49488
205637_s_at	SH3GL3	8.4251	8.10967	8.5713	7.44039	8.37847	10.279	10.6137	10.9332	10.5601	11.1814	10.7135	0.388375	0.00028896	Significant	8.18498
33304_at	ISG20	9.14612	9.82258	9.17996	8.86827	9.58379	6.78491	7.0105	6.95856	7.19093	6.91671	6.97232	-0.418713	0.000288961	Significant	9.32014
200651_at	NA	12.4017	12.0544	12.6048	12.2317	12.0494	11.1723	10.9238	11.2959	11.4174	11.1089	11.1837	-0.133554	0.000289	Significant	12.2684
209841_s_at	LRRN3	7.08615	7.50505	6.48903	7.59271	6.66868	9.60205	9.43615	8.93201	9.21563	9.23621	9.28441	0.393442	0.000289113	Significant	7.06832
220925_at	NAA35	7.53328	7.07383	7.65668	6.48381	7.17053	9.35567	9.12554	8.89186	8.55423	8.94512	8.97448	0.321117	0.000289671	Significant	7.18363
202117_at	ARHGAP1	10.8806	10.8656	10.5902	10.6694	10.7264	9.94405	9.81803	9.46759	9.96486	9.54388	9.74768	-0.140726	0.000289833	Significant	10.7464
206909_at	NA	5.09255	5.07302	5.06672	5.02507	4.96506	4.91202	4.87142	4.87885	4.90162	4.75455	4.86369	-0.0526555	0.000290368	Significant	5.04448
210191_s_at	PHTF1	6.48438	7.33155	7.24322	6.82385	6.88491	9.24409	9.47183	9.79375	8.54302	8.87077	9.18469	0.401475	0.000292725	Significant	6.95358
204157_s_at	SIK3	6.68424	7.00344	6.66284	7.63129	6.76426	10.8993	10.7525	11.0175	10.3843	11.4385	10.8984	0.649198	0.000293006	Significant	6.94921
204601_at	N4BP1	8.00953	8.14156	8.07016	8.08584	7.90612	7.59754	7.47285	7.42345	7.43706	7.3808	7.46234	-0.108041	0.000294015	Significant	8.04264
216748_at	PYHIN1	6.1644	6.11418	5.88146	6.10789	6.0231	5.94883	5.88923	5.61773	5.92811	5.86033	5.84885	-0.0507387	0.000294048	Significant	6.05821
212666_at	SMURF1	8.00031	7.89566	7.48761	7.62891	7.78509	9.22281	9.04923	9.25908	8.81894	9.19562	9.10914	0.231348	0.000295435	Significant	7.75952
202206_at	ARL4C	7.31194	7.08578	7.04804	7.04204	7.43569	5.99443	5.97899	5.92735	5.95068	5.78474	5.92724	-0.277568	0.000295992	Significant	7.1847
210115_at	RPL39L	8.60831	8.12634	7.82547	7.36061	8.33768	10.538	10.2388	10.8012	9.88546	10.3405	10.3608	0.363773	0.000296316	Significant	8.05168
209808_x_at	ING1	8.15884	7.96202	8.0909	7.56872	8.28627	9.03855	9.18283	9.16168	8.9619	9.22889	9.11477	0.185801	0.000296627	Significant	8.01335
217250_s_at	CHD5	5.90668	5.49862	5.43927	6.09691	5.46132	8.99934	9.20863	9.62452	9.14393	10.1633	9.42794	0.73091	0.000297044	Significant	5.68056
203269_at	NSMAF	11.0944	10.8926	10.5355	10.0856	10.6994	8.31022	8.1656	7.90122	8.44151	8.12066	8.18784	-0.380857	0.000299577	Significant	10.6615
208000_at	GML	7.28308	7.2153	6.78831	6.60013	6.96332	7.87588	7.92781	7.38806	7.4619	7.51298	7.63333	0.131147	0.000300162	Significant	6.97003
212470_at	SPAG9	7.56538	7.69331	7.5716	7.77148	7.45074	9.81094	9.59107	9.95685	9.23179	9.82166	9.68246	0.347382	0.000300352	Significant	7.6105
205408_at	MLLT10	8.51756	7.59638	7.25918	7.14309	6.95681	10.0072	9.67369	9.83395	9.30013	9.3054	9.62407	0.360795	0.000302222	Significant	7.4946
217157_x_at	NA	9.87007	9.17321	9.84409	9.47462	10.2163	6.99685	7.14602	7.3471	7.43568	7.13627	7.21238	-0.429835	0.000302736	Significant	9.71565
204256_at	ELOVL6	9.29262	10.0772	9.50693	8.80894	8.50777	5.45696	5.13181	4.67614	5.32906	5.25117	5.16903	-0.837796	0.000302741	Significant	9.23869
207664_at	ADAM2	5.65357	5.21704	5.98401	5.49882	5.12221	9.72955	9.5499	10.1198	9.29049	11.0559	9.94913	0.856416	0.000302844	Significant	5.49513
210257_x_at	CUL4B	6.72961	6.45945	6.21363	6.60426	6.23592	8.28285	8.19984	8.49928	8.57672	8.72372	8.45648	0.391078	0.000303078	Significant	6.44857
213626_at	CBR4	7.34394	7.26498	7.00223	7.51234	6.97209	7.72844	7.77646	7.44073	8.07011	7.60054	7.72326	0.0973875	0.00030311	Significant	7.21911
220306_at	TENT5C	8.01246	7.79461	8.28259	7.96626	8.10676	9.99917	10.4518	11.2092	10.5779	11.5202	10.7517	0.420634	0.000303401	Significant	8.03253
221630_s_at	DDX4	5.62776	7.56502	6.13464	5.47444	7.29581	10.813	10.9368	11.3198	10.5667	11.1334	10.954	0.770911	0.000303481	Significant	6.41953
65133_i_at	NA	5.40416	5.4225	5.9654	5.77336	5.46936	6.31278	6.28546	6.86992	6.43386	6.61081	6.50257	0.213791	0.000304321	Significant	5.60696
202862_at	FAH	6.16814	6.14657	6.43759	6.20837	6.06544	7.66197	7.8814	7.46131	7.6557	7.32832	7.59774	0.292088	0.000305088	Significant	6.20522
217844_at	CTDSP1	9.59571	9.73637	9.86985	10.198	9.56799	8.83581	8.96168	8.87316	9.15391	8.8991	8.94473	-0.130798	0.000307985	Significant	9.79358
219415_at	TTYH1	7.5432	6.80984	6.87107	7.28919	6.67323	8.96765	8.83958	9.21067	9.63093	8.52074	9.03391	0.360328	0.000310325	Significant	7.03731
218559_s_at	MAFB	9.04757	9.51457	8.3346	9.95155	8.92589	7.01109	6.84744	6.79927	7.71314	6.80574	7.03534	-0.379915	0.000310512	Significant	9.15484
203067_at	PDHX	8.51691	8.54741	8.40523	8.20393	8.03631	9.90558	9.70868	9.59921	9.72274	9.86644	9.76053	0.226573	0.000311195	Significant	8.34196
202092_s_at	ARL2BP	8.72318	9.05995	9.17151	9.17831	9.00042	9.99822	10.0323	10.2507	9.9515	10.2394	10.0944	0.161291	0.000311383	Significant	9.02668
206958_s_at	UPF3A	8.3792	8.3859	8.17809	8.32159	8.47395	9.85592	10.2212	10.4282	9.76343	10.0957	10.0729	0.271018	0.000312882	Significant	8.34775
209504_s_at	PLEKHB1	6.21206	6.25295	6.24985	6.123	6.07207	7.34129	7.14187	7.00181	7.27622	7.2873	7.2097	0.221868	0.000313773	Significant	6.18199
201954_at	ARPC1B	10.8666	11.0816	10.116	11.6377	10.421	8.33103	8.62924	8.33299	8.82018	8.53101	8.52889	-0.343883	0.00031438	Significant	10.8246
207983_s_at	STAG2	9.42371	8.57297	8.76567	8.93632	9.23329	7.3487	7.13177	7.09489	7.3545	6.96722	7.17942	-0.323875	0.000316008	Significant	8.98639
202078_at	COPS3	9.71662	9.63529	9.46502	9.19725	9.7692	11.0125	10.9365	11.3917	10.5554	11.0584	10.9909	0.201728	0.000316452	Significant	9.55668
212433_x_at	NA	13.1759	12.9264	13.0899	12.9088	12.8914	12.3473	12.0904	12.213	12.3794	11.9745	12.2009	-0.0913548	0.000317819	Significant	12.9985
205438_at	PTPN21	7.18426	7.23517	7.27072	6.95436	6.97689	8.46022	8.56601	8.73861	8.2905	8.94757	8.60058	0.27169	0.000318402	Significant	7.12428
219126_at	PHF10	9.0079	9.01607	9.04642	8.59225	9.07472	9.51623	9.59584	9.61703	9.16791	9.4201	9.46342	0.0808821	0.000318868	Significant	8.94747
212804_s_at	GAPVD1	7.57091	7.38277	7.40563	6.92736	6.97733	9.01695	9.01429	9.14725	8.73902	9.35007	9.05352	0.31994	0.000319797	Significant	7.2528
210533_at	MSH4	5.56553	5.74239	5.95473	5.48525	5.33906	6.82544	7.52148	7.38126	6.73228	7.2163	7.13535	0.345084	0.000321268	Significant	5.61739
207654_x_at	DR1	8.5831	8.34341	8.20079	8.00144	8.55763	10.0342	10.0548	10.4166	9.38215	10.3607	10.0497	0.269502	0.000321347	Significant	8.33727
209923_s_at	BRAP	8.48453	8.54392	9.04688	8.35013	8.65879	9.99888	9.95762	10.5765	9.78979	10.8227	10.2291	0.247449	0.000321412	Significant	8.61685
200000_s_at	PRPF8	9.8849	10.1741	10.45	10.1346	10.1811	10.5276	10.9502	11.1498	10.5769	10.813	10.8035	0.0878933	0.000321831	Significant	10.165
215495_s_at	SAMD4A	6.56535	6.53379	6.56262	6.91751	5.84106	10.5863	10.4537	11.1318	10.5806	11.6392	10.8783	0.746483	0.000322164	Significant	6.48407
213611_at	AQP5	5.93908	5.88477	6.42823	5.99484	6.11861	7.0058	7.55929	8.14168	7.64385	7.40708	7.55154	0.314336	0.000322245	Significant	6.07311
208708_x_at	EIF5	9.41518	9.78234	9.52581	9.07056	9.19759	11.0242	10.8549	11.2679	10.5969	11.0623	10.9612	0.221937	0.000322478	Significant	9.39829
207362_at	SLC30A4	5.50332	5.3757	5.30724	5.15896	5.19685	6.29103	6.28607	6.2952	5.91936	6.40635	6.2396	0.233173	0.00032515	Significant	5.30841
208706_s_at	EIF5	9.89235	10.0735	10.1774	9.87081	10.0405	10.6594	10.5714	10.9581	10.4769	10.85	10.7032	0.0964662	0.000325156	Significant	10.0109
218262_at	RMND5B	7.98136	7.67004	8.26647	8.27623	7.77696	10.1795	10.289	10.6401	9.8472	10.454	10.2819	0.363084	0.000325521	Significant	7.99421
221981_s_at	WDR59	7.94003	7.74273	7.67463	7.5059	7.71617	8.38363	8.12399	8.25178	8.12971	8.27032	8.23189	0.0933901	0.000325588	Significant	7.71589
207165_at	HMMR	8.18272	7.54137	8.00866	7.02164	8.40858	9.62548	9.62444	9.92563	9.34884	9.98153	9.70118	0.308671	0.000325646	Significant	7.83259
221685_s_at	SPDL1	7.65853	7.563	7.81346	7.38435	7.97619	9.16842	8.97873	9.03022	8.80072	8.85962	8.96754	0.223774	0.000325733	Significant	7.67911
220284_at	DKKL1	7.05302	7.17639	7.55065	7.08247	6.96467	9.25525	9.68464	10.7578	9.97762	10.5902	10.0531	0.488513	0.00032606	Significant	7.16544
210058_at	MAPK13	7.96862	7.83709	8.71313	8.35745	8.2085	9.52891	9.65023	9.97315	9.49652	9.93298	9.71636	0.241811	0.000326328	Significant	8.21696
214777_at	IGKC	10.7727	9.70316	11.2061	9.7952	11.2862	6.17589	6.35558	6.21036	6.24065	6.07953	6.2124	-0.764383	0.000326422	Significant	10.5527
218491_s_at	THYN1	8.01397	8.22406	8.22263	8.44984	8.01903	9.70203	9.48025	9.61382	9.42208	9.46016	9.53567	0.220192	0.000327058	Significant	8.18591
212807_s_at	SORT1	8.44875	8.17958	9.09712	8.51707	8.45703	10.1936	10.2758	10.3819	9.91098	10.1771	10.1879	0.254559	0.000328368	Significant	8.53991
201732_s_at	CLCN3	6.84218	7.00184	7.06463	6.88419	6.5986	8.31548	8.51106	8.35304	8.60277	8.71371	8.49922	0.30528	0.000328433	Significant	6.87829
207018_s_at	RAB27B	4.94755	4.89955	5.05436	4.96081	4.83444	5.47867	5.39049	5.59545	5.60988	5.61284	5.53746	0.164906	0.000329071	Significant	4.93934
201721_s_at	LAPTM5	10.6933	11.131	10.5087	12.5628	11.0423	8.03654	7.42183	7.06185	7.93429	7.14785	7.52047	-0.57301	0.000330605	Significant	11.1876
218173_s_at	NSD3	6.30524	6.1548	5.95234	6.21169	6.19026	5.66228	5.76086	5.47405	5.6371	5.5594	5.61874	-0.133355	0.00033123	Significant	6.16287
220361_at	IQCH	4.65258	4.67359	4.76362	4.49413	4.84258	5.31831	5.47676	5.82299	5.40286	5.93017	5.59022	0.254762	0.000331406	Significant	4.6853
215461_at	ZNRF4	7.79692	7.67905	8.22884	7.9457	7.92313	8.75008	9.11281	9.37891	9.06992	9.46912	9.15617	0.210204	0.000331536	Significant	7.91473
209714_s_at	CDKN3	8.33903	7.98824	8.20897	6.62038	8.92109	11.2519	11.3438	11.8508	11.0834	11.7086	11.4477	0.514185	0.000332295	Significant	8.01554
207209_at	CETN1	7.7979	7.78082	7.17056	7.56827	7.57022	9.88785	9.9566	10.3455	9.61795	10.0518	9.97194	0.396142	0.000333221	Significant	7.57756
209681_at	SLC19A2	6.61489	6.15913	6.4625	6.05981	6.64438	8.74765	8.72091	8.09088	8.50602	8.39456	8.492	0.410709	0.00033555	Significant	6.38814
201268_at	NA	11.3021	11.2166	11.3209	11.243	11.7716	9.6627	9.5016	9.49123	9.91702	9.497	9.61391	-0.242145	0.000337168	Significant	11.3709
212057_at	GSE1	8.41604	8.38664	8.72199	9.06189	8.52971	10.1515	9.99917	9.8879	10.1586	10.0133	10.0421	0.219754	0.000337535	Significant	8.62325
220295_x_at	DEPDC1	6.61921	6.36176	6.90065	5.54198	6.57762	8.15255	8.1969	8.18276	7.69003	8.52699	8.14984	0.348645	0.000338047	Significant	6.40024
219391_at	BPNT1	5.12532	5.21583	5.08945	5.11722	5.13605	4.93479	5.03532	4.97979	4.96285	4.97152	4.97686	-0.0456278	0.000338246	Significant	5.13677
221774_x_at	SUPT20H	8.45521	8.06918	8.37719	8.27705	8.08685	10.1977	10.089	10.1217	9.62305	10.3993	10.0862	0.289369	0.00033888	Significant	8.25309
205588_s_at	FGFR1OP	7.13445	7.76695	7.36876	7.89979	7.33045	10.6138	10.5678	10.856	10.0775	10.9436	10.6118	0.500686	0.00034066	Significant	7.50008
202900_s_at	NUP88	8.90568	8.2335	9.05447	7.69949	8.37071	10.5035	10.5603	10.739	10.0425	10.8424	10.5375	0.318043	0.00034103	Significant	8.45277
214437_s_at	SHMT2	8.55995	7.87895	8.09704	7.41769	8.09441	6.1825	5.91677	6.03946	6.08866	6.00981	6.04744	-0.405408	0.000343211	Significant	8.00961
222102_at	GSTA3	7.8454	8.03996	7.95669	8.3293	8.03487	8.88808	8.76365	8.66891	9.01765	8.72695	8.81305	0.132222	0.000344116	Significant	8.04124
213729_at	PRPF40A	10.6976	10.3441	10.5467	9.93507	10.4197	11.3544	11.2482	11.1677	10.8314	11.0459	11.1295	0.0993864	0.000344891	Significant	10.3886
218586_at	MRGBP	8.20772	7.82991	7.6394	7.16243	7.34046	9.86743	9.76195	9.9925	9.72193	10.0702	9.88279	0.372105	0.000345535	Significant	7.63598
212102_s_at	KPNA6	6.35418	6.39961	6.17356	6.66121	6.23682	8.17323	8.38423	8.48977	7.98356	7.97889	8.20194	0.365787	0.000345888	Significant	6.36508
220742_s_at	NGLY1	8.66663	8.18653	8.55781	8.67542	8.36918	10.2133	10.2529	10.7119	10.1267	10.6486	10.3907	0.291265	0.00034621	Significant	8.49111
206465_at	ACSBG1	6.20686	6.35639	5.9809	6.44589	6.2277	7.30623	7.42482	6.87494	7.13902	6.99774	7.14855	0.195284	0.000346508	Significant	6.24355
206733_at	TULP2	6.76266	6.41563	6.17086	6.68778	6.61997	8.91379	9.42351	9.74608	9.10494	9.63799	9.36526	0.519932	0.00034721	Significant	6.53138
201842_s_at	EFEMP1	9.58468	10.5376	8.83093	9.54401	9.24233	5.91128	5.94684	6.09576	6.30614	5.95401	6.0428	-0.659965	0.000347339	Significant	9.5479
212695_at	CRY2	8.25579	8.49481	8.49706	8.77147	8.19416	9.20497	9.5767	9.48416	9.69573	9.63663	9.51964	0.17321	0.000348306	Significant	8.44266
206845_s_at	RNF40	8.53067	8.77148	9.16545	9.01949	8.89911	9.46808	9.81419	10.0961	9.62013	9.93039	9.78577	0.140574	0.000349012	Significant	8.87724
203336_s_at	ITGB1BP1	8.45399	8.57983	8.68945	8.81118	8.76525	7.87771	7.88557	7.98223	8.01528	7.78968	7.91009	-0.130662	0.000349793	Significant	8.65994
213843_x_at	SLC6A8	7.43751	6.79291	7.45617	7.05832	7.32569	9.23568	9.59889	9.88922	9.03449	9.19146	9.38995	0.380293	0.000349872	Significant	7.21412
209378_s_at	CCSER2	8.41499	8.51283	8.53315	8.42367	7.96044	10.904	10.9129	11.3144	10.7321	11.5936	11.0914	0.406311	0.000350635	Significant	8.36902
221259_s_at	TEX11	7.05031	6.85294	6.45014	6.48817	6.34431	8.10012	7.90194	7.8417	7.54233	7.14082	7.70538	0.215298	0.000351664	Significant	6.63717
213889_at	PIGL	7.72652	7.56931	7.7587	7.41824	7.71105	8.6218	8.52996	8.3916	8.10077	8.36438	8.4017	0.13772	0.000351976	Significant	7.63677
206079_at	CHML	5.3933	5.23956	5.32314	5.1033	5.1524	5.71981	5.62015	5.61903	5.40829	5.61846	5.59715	0.0944803	0.000352226	Significant	5.24234
212015_x_at	NA	11.1779	11.3153	11.7448	10.769	11.2619	9.8681	10.0482	10.1964	9.90831	10.015	10.0072	-0.169372	0.000352323	Significant	11.2538
204355_at	DHX30	8.73749	8.30597	8.48266	7.8981	7.91332	9.77638	9.86862	10.1724	9.6458	9.72862	9.83837	0.250967	0.000352581	Significant	8.26751
205246_at	PEX13	6.82437	7.23773	6.66782	6.6315	6.88278	8.40613	8.46356	8.72556	8.14666	8.78344	8.50507	0.312463	0.000352709	Significant	6.84884
211597_s_at	HOPX	7.31274	7.59322	7.37087	8.21474	7.40389	10.4375	10.252	10.0954	9.94737	10.0114	10.1487	0.421204	0.000354775	Significant	7.57909
208736_at	ARPC3	10.2929	10.5226	10.1156	10.1964	10.6773	8.88888	8.97832	9.16865	9.14828	9.42628	9.12208	-0.183722	0.000354911	Significant	10.361
222228_s_at	ALKBH4	7.43818	7.32289	7.37785	7.23505	7.44288	6.52674	6.80228	6.63474	6.51891	6.60277	6.61709	-0.15417	0.000355006	Significant	7.36337
212238_at	ASXL1	7.55236	7.7731	7.62083	8.12466	7.65328	9.00978	8.95264	9.1769	9.03262	9.04016	9.04242	0.223473	0.000355665	Significant	7.74485
209083_at	CORO1A	8.74363	8.59901	8.6013	9.84369	8.6841	6.0425	5.95052	5.92691	5.80629	5.81239	5.90772	-0.590287	0.000356181	Significant	8.89435
204195_s_at	PKNOX1	7.15261	7.10353	7.22646	7.10478	7.19984	8.69991	8.71134	9.50416	8.4918	8.95927	8.8733	0.310026	0.000356425	Significant	7.15744
209179_s_at	MBOAT7	9.77816	9.87879	9.81873	9.499	9.50431	10.9304	10.751	10.6535	10.7591	10.3558	10.69	0.140826	0.000356484	Significant	9.6958
215683_at	RBFADN	6.88456	7.01399	6.8092	6.69441	6.83224	6.75424	6.80397	6.6591	6.49869	6.67815	6.67883	-0.035851	0.000356488	Significant	6.84688
218437_s_at	LZTFL1	7.6965	7.22514	8.36331	7.30472	7.98272	9.73178	9.55679	9.65815	9.21273	9.9821	9.62831	0.319714	0.000356859	Significant	7.71448
221898_at	PDPN	9.1363	9.16439	9.5127	8.19758	9.4969	6.01698	6.02549	5.62463	5.91477	5.70396	5.85717	-0.635913	0.000356985	Significant	9.10157
206503_x_at	PML	7.78733	7.42503	7.42636	7.39597	7.29007	6.24264	6.29035	6.35092	6.14325	6.37674	6.28078	-0.249189	0.000357883	Significant	7.46495
208427_s_at	ELAVL2	7.21407	7.46298	7.0827	7.0772	7.46882	8.30551	8.1479	8.28035	7.99092	8.48326	8.24159	0.182724	0.000358111	Significant	7.26115
206141_at	MOCS3	7.3258	7.40896	7.41496	7.25781	7.44648	7.85203	7.98889	8.04794	7.75141	7.80653	7.88936	0.0980867	0.000358443	Significant	7.3708
215748_at	KLHL35	7.16494	7.27423	6.99304	7.20591	7.05741	6.8206	6.76555	6.55302	6.8162	6.74995	6.74107	-0.0827674	0.000359134	Significant	7.13911
200884_at	CKB	8.17403	8.86359	9.14921	8.6713	8.4453	10.459	10.4423	10.5636	10.814	10.5021	10.5562	0.285534	0.00035915	Significant	8.66069
210101_x_at	SH3GLB1	9.67903	10.1389	9.4918	9.6937	9.90801	11.5026	11.5132	11.8385	11.3453	11.6382	11.5676	0.241839	0.000359531	Significant	9.78229
205286_at	TFAP2C	10.8633	10.7493	11.2539	9.34537	11.2277	7.03469	6.95731	6.72878	6.67621	6.63702	6.8068	-0.65093	0.000360743	Significant	10.6879
201900_s_at	AKR1A1	9.86516	10.5933	10.4886	10.8399	10.0944	8.77853	8.92204	8.59402	9.15234	8.67356	8.8241	-0.233765	0.000361143	Significant	10.3763
213454_at	NA	7.80443	8.21409	8.42847	6.88075	8.00728	9.61735	9.46967	10.0578	9.06545	9.98233	9.63853	0.292999	0.000361696	Significant	7.867
207213_s_at	USP2	6.28695	6.25902	6.21842	6.53532	6.18086	8.31035	8.29853	8.97246	8.35416	8.98574	8.58425	0.447231	0.000363118	Significant	6.29611
201714_at	TUBG1	9.07763	9.62569	9.55336	8.18761	9.92417	11.3225	11.5485	11.9412	11.1277	11.7131	11.5306	0.314253	0.000364019	Significant	9.27369
203632_s_at	GPRC5B	9.68651	9.16656	8.75622	8.7361	8.57871	10.9353	10.9789	10.429	10.9244	10.1807	10.6896	0.250653	0.00036419	Significant	8.98482
209981_at	CSDC2	7.54763	7.47736	7.43571	8.06854	7.77657	8.76957	8.88069	8.82743	9.23278	8.58921	8.85994	0.209733	0.00036424	Significant	7.66116
217124_at	IQCE	7.80556	7.3234	7.35959	7.54837	7.37437	9.4544	9.82778	9.87114	9.57643	10.1868	9.78331	0.386849	0.000364253	Significant	7.48226
202953_at	C1QB	10.2583	11.1655	9.61432	12.2033	9.85649	6.31479	6.0477	6.07647	6.50704	5.76418	6.14204	-0.789938	0.000365283	Significant	10.6196
203416_at	CD53	10.8587	11.3718	10.4544	12.4886	10.5742	7.95096	7.96686	7.7819	8.64637	8.269	8.12302	-0.456897	0.000365706	Significant	11.1495
217506_at	NA	5.76891	5.79525	5.52842	6.17561	5.97694	6.75972	6.69281	6.92511	7.07013	7.14947	6.91945	0.242461	0.000367127	Significant	5.84903
216576_x_at	NA	11.9454	10.0209	11.432	10.9211	12.1481	6.60342	6.83159	6.50051	6.47183	6.58849	6.59917	-0.775137	0.000369084	Significant	11.2935
203046_s_at	TIMELESS	9.7512	10.1619	10.0541	9.09859	10.0818	7.76809	8.06129	7.53769	7.68964	7.82021	7.77539	-0.338206	0.000369702	Significant	9.82951
200010_at	RPL11	12.4221	12.2774	12.5119	12.3305	12.3636	11.6376	11.4591	11.7779	11.7238	11.3176	11.5832	-0.0961094	0.000370756	Significant	12.3811
204792_s_at	IFT140	5.94365	6.06058	6.36242	5.75478	6.09713	6.60908	6.96313	7.49473	6.55168	6.90985	6.9057	0.192351	0.000371162	Significant	6.04371
201214_s_at	PPP1R7	7.947	7.89384	8.35175	8.70496	8.28601	10.2378	10.3104	10.8318	10.1663	10.8721	10.4837	0.348005	0.000372646	Significant	8.23671
221290_s_at	PWWP3A	6.58023	6.01355	6.71333	5.96128	6.30781	8.33146	8.09081	8.61868	7.50273	8.89666	8.28807	0.392199	0.000372843	Significant	6.31524
213347_x_at	RPS4X	13.5004	13.3307	13.4263	13.2298	13.3151	12.2945	11.9587	12.1693	12.4146	12.3443	12.2363	-0.126804	0.000373281	Significant	13.3605
204810_s_at	CKM	6.45931	6.48917	6.54262	6.78865	6.67318	7.94987	7.86088	7.79711	7.77091	7.60523	7.7968	0.242475	0.000373867	Significant	6.59059
217908_s_at	DCAF6	7.81793	8.69985	8.62305	8.32349	8.53043	9.94789	10.0538	10.5969	10.0643	10.8901	10.3106	0.29585	0.000373887	Significant	8.39895
218830_at	RPL26L1	8.80894	8.39895	8.51913	8.50471	9.10755	9.818	9.79526	10.0625	9.59884	10.1208	9.87908	0.188701	0.000375372	Significant	8.66786
32137_at	JAG2	9.14137	9.81869	9.50431	9.56559	9.75625	8.3711	8.80958	8.34924	8.77255	8.55791	8.57208	-0.156949	0.000376738	Significant	9.55724
210982_s_at	HLA-DRA	11.224	12.2508	10.3918	13.4698	11.4391	7.75834	7.39141	7.2134	8.53071	6.60453	7.49968	-0.648384	0.000377677	Significant	11.7551
219576_at	MAP7D3	6.62343	6.50655	6.47556	6.32584	6.72812	7.03761	6.91533	6.95549	6.96511	7.30542	7.03579	0.10721	0.000377702	Significant	6.5319
217099_s_at	GEMIN4	8.74223	8.79699	8.56529	8.70557	8.64242	10.0362	10.1214	10.475	9.87021	10.1848	10.1375	0.222192	0.00037786	Significant	8.6905
218963_s_at	KRT23	5.83902	6.22077	5.74079	5.84559	6.87091	9.57592	9.31293	9.81295	8.64981	9.36194	9.34271	0.614224	0.000378526	Significant	6.10341
201499_s_at	USP7	10.167	10.6438	10.4079	10.581	10.3504	11.083	11.1801	11.1689	11.2395	11.1932	11.1729	0.0992668	0.000378807	Significant	10.43
218562_s_at	MACO1	7.45141	7.78082	7.7144	7.60372	7.67265	8.65868	9.04888	9.18525	8.4457	8.72501	8.8127	0.205144	0.000379534	Significant	7.6446
202587_s_at	AK1	6.68822	6.74547	7.45548	8.18917	7.80215	9.06758	9.13668	9.64997	9.58252	9.72829	9.43301	0.35486	0.000380374	Significant	7.3761
209853_s_at	PSME3	8.34315	7.89384	8.13947	7.87518	8.09291	9.00524	8.97608	9.03519	8.83529	9.25595	9.02155	0.161002	0.000382029	Significant	8.06891
205105_at	MAN2A1	8.03169	8.01521	7.17311	8.43213	7.74497	9.39329	9.31311	8.96239	9.57275	8.85927	9.22016	0.226702	0.00038223	Significant	7.87942
212529_at	LSM12	6.98921	7.26268	7.70068	7.17048	7.05294	8.14947	8.29193	8.52326	8.27518	8.49642	8.34725	0.206269	0.000382521	Significant	7.2352
221810_at	RAB15	11.5731	10.3558	11.1472	10.0256	10.7667	7.72992	7.78788	8.17873	7.7459	7.87859	7.8642	-0.454139	0.00038273	Significant	10.7737
202998_s_at	LOXL2	9.92252	9.87733	9.54135	9.95576	11.0049	7.24328	7.36606	7.39568	7.31392	7.37053	7.3379	-0.455245	0.000383321	Significant	10.0604
220486_x_at	NA	9.18402	9.494	8.86495	9.64416	9.45756	8.21939	8.27568	7.88623	8.28753	7.92227	8.11822	-0.20055	0.000384407	Significant	9.32894
213791_at	PENK	7.44513	7.34446	7.4013	9.03071	7.85955	11.4609	11.5069	12.1668	11.6428	11.7453	11.7045	0.582521	0.000385361	Significant	7.81623
211684_s_at	DYNC1I2	10.1896	10.3233	10.2356	9.61551	10.2931	11.0042	11.1158	11.2367	10.887	11.198	11.0883	0.130206	0.000386067	Significant	10.1314
218160_at	NDUFA8	9.42804	9.3128	9.4836	8.9267	9.77476	10.3014	10.4297	10.7409	10.1038	10.5353	10.4222	0.151207	0.000388131	Significant	9.38518
210671_x_at	MAPK8	6.93979	6.85875	6.65619	7.07998	6.62143	7.78467	7.7644	7.93523	7.91334	7.79267	7.83806	0.198353	0.000388755	Significant	6.83123
219377_at	GAREM1	7.64993	7.26442	6.95787	7.57688	7.47699	8.38258	8.11127	8.1837	8.69874	8.54921	8.3851	0.183188	0.000391587	Significant	7.38522
212725_s_at	TUG1	9.85609	9.60079	9.43669	9.50951	10.1777	10.9427	10.7804	10.9284	10.6473	11.0163	10.863	0.160963	0.000392973	Significant	9.71616
204350_s_at	MED7	8.21354	8.21765	7.93144	7.95909	7.97786	9.75069	9.80834	10.4169	9.77439	10.0221	9.95448	0.304581	0.000394058	Significant	8.05992
218748_s_at	EXOC5	6.91507	6.5294	5.99242	6.22836	6.82813	8.93917	8.65991	9.14169	8.47994	8.86568	8.81728	0.440188	0.000394156	Significant	6.49867
201594_s_at	PPP4R1	9.61539	9.61866	9.71267	9.12445	9.63297	10.5967	10.6915	10.8913	10.6574	11.1589	10.7992	0.178732	0.000396218	Significant	9.54083
219065_s_at	NA	8.49068	8.76164	8.56122	8.27562	8.69409	9.93176	9.82048	10.3654	9.66106	10.454	10.0465	0.231582	0.000396242	Significant	8.55665
217378_x_at	NA	10.9529	9.64839	11.4977	10.4954	11.559	6.74516	7.06448	7.26541	7.21628	7.26636	7.11154	-0.60689	0.000397169	Significant	10.8307
208116_s_at	MAN1A1	5.09513	5.06698	4.93866	5.1811	5.12391	4.86305	4.77436	4.707	4.84937	4.75888	4.79053	-0.0849714	0.000397589	Significant	5.08116
220746_s_at	UIMC1	8.45837	7.92308	8.41674	8.47483	8.59581	10.5333	10.8074	10.8612	10.27	10.4604	10.5865	0.338272	0.000397694	Significant	8.37377
205081_at	CRIP1	10.4692	9.14809	8.7588	9.03262	9.21261	6.20028	6.23412	6.06345	6.15144	6.3056	6.19098	-0.590822	0.000398259	Significant	9.32426
215121_x_at	NA	12.8676	12.3749	13.0002	12.945	12.9964	8.5473	9.45804	7.77904	8.10481	8.10592	8.39902	-0.611995	0.000400387	Significant	12.8368
219109_at	SPAG16	5.70456	6.18954	6.05252	5.59148	6.42731	8.58257	8.24062	8.31094	8.74294	8.47101	8.46961	0.498999	0.000402372	Significant	5.99308
213204_at	CUL9	7.75583	7.80263	8.48119	8.5522	8.5406	9.06572	9.17085	9.74338	9.32403	9.88134	9.43706	0.198061	0.000402609	Significant	8.22649
209866_s_at	ADGRL3	5.87866	6.10901	5.92316	6.02788	6.00753	6.66491	6.57714	6.58035	6.54856	6.68411	6.61102	0.142497	0.000402888	Significant	5.98925
200025_s_at	RPL27	13.2959	13.1905	13.2656	13.1313	13.2978	12.4373	12.1966	12.3246	12.5675	12.5305	12.4113	-0.0928411	0.000402983	Significant	13.2362
206440_at	LIN7A	5.9594	6.42123	5.45134	5.46387	5.74454	7.71243	7.84016	7.92107	7.34998	7.88638	7.742	0.414647	0.000403403	Significant	5.80807
207813_s_at	FDXR	7.05147	7.87505	7.67434	7.94072	7.12645	9.62244	9.74656	9.43493	9.8416	8.63246	9.4556	0.327828	0.000404005	Significant	7.53361
202427_s_at	MPC2	9.94425	9.51989	9.42177	9.15253	9.68756	11.6018	11.2771	12.1118	11.3254	12.135	11.6902	0.292453	0.000405045	Significant	9.5452
41397_at	ZNF821	7.32661	7.39525	7.9326	7.5682	7.43851	8.56258	8.81956	8.85222	8.66341	9.00507	8.78057	0.221236	0.000406908	Significant	7.53223
209606_at	CYTIP	7.26016	7.52334	7.48675	8.24156	7.32641	6.15129	6.36109	6.28879	6.50317	6.16882	6.29463	-0.265722	0.000407805	Significant	7.56764
217841_s_at	PPME1	9.01128	9.28898	9.55278	9.27848	8.99862	10.6267	10.7155	10.6119	10.446	10.739	10.6278	0.204062	0.000407885	Significant	9.22603
218992_at	PLGRKT	8.51397	8.38827	8.41658	8.32033	8.32788	7.61609	7.48988	7.02719	7.31782	7.06203	7.3026	-0.200845	0.00040825	Significant	8.39341
213010_at	CAVIN3	6.73371	7.23997	6.87356	7.44633	7.28058	8.91978	9.16146	9.53441	9.00246	9.79414	9.28245	0.383676	0.000409017	Significant	7.11483
40472_at	LPCAT4	7.74068	8.34217	8.36459	8.29118	7.5419	6.15168	6.0613	6.13466	6.21004	6.13458	6.13845	-0.392207	0.000409326	Significant	8.0561
216351_x_at	NA	6.22184	6.45297	6.44406	5.79749	5.7637	8.05303	7.61508	7.82559	7.4168	6.91698	7.5655	0.302134	0.000410214	Significant	6.13601
217958_at	NA	9.4913	9.85818	9.87537	9.64464	9.60406	10.3644	10.4345	10.4308	10.3087	10.4293	10.3935	0.100419	0.000410662	Significant	9.69471
202110_at	COX7B	10.7561	10.3102	10.5184	10.6634	10.8132	9.55821	9.37504	9.29242	9.57369	9.20404	9.40068	-0.174893	0.000410665	Significant	10.6122
214532_x_at	POU5F1B	11.4168	10.8553	11.0082	10.9428	12.1463	8.5616	8.22979	8.64131	8.17541	8.21616	8.36486	-0.430571	0.000410785	Significant	11.2739
218580_x_at	AURKAIP1	10.3877	10.3893	10.685	10.067	10.5005	11.2297	11.4962	11.8947	11.2887	12.0192	11.5857	0.154947	0.000411045	Significant	10.4059
202826_at	SPINT1	9.58691	8.8019	9.05741	8.69576	8.37867	6.74635	6.76521	6.81528	6.77885	6.70717	6.76257	-0.396903	0.000411507	Significant	8.90413
210879_s_at	RAB11FIP5	7.71827	8.37949	7.89675	8.09394	8.38947	10.3413	10.4576	11.0916	9.99807	10.824	10.5425	0.381013	0.000412519	Significant	8.09558
202089_s_at	SLC39A6	7.38749	7.82738	6.70951	7.23711	6.84107	8.6885	8.75661	7.84965	8.1294	7.62305	8.20944	0.189185	0.000414347	Significant	7.20051
201823_s_at	RNF14	6.31698	7.01336	6.23972	6.5809	6.35084	9.13585	9.07992	9.62458	8.84195	9.51243	9.23895	0.507209	0.000414837	Significant	6.50036
204312_x_at	CREB1	7.71565	7.51694	7.46477	7.54742	7.99923	9.1139	9.177	9.7263	8.97738	9.87862	9.37464	0.29353	0.000415326	Significant	7.6488
212261_at	GIGYF2	8.88823	8.95748	8.99033	8.90152	8.92512	9.42683	9.57138	9.43082	9.27957	9.33066	9.40785	0.0747952	0.000417168	Significant	8.93254
202066_at	PPFIA1	8.43392	8.41234	8.87248	8.8759	8.84682	9.51289	9.36396	9.58104	9.53265	9.80971	9.56005	0.137946	0.00041794	Significant	8.68829
215458_s_at	SMURF1	6.75718	6.30898	7.01153	6.17801	6.92548	8.78407	9.23511	9.32509	8.44866	8.5837	8.87532	0.419435	0.000418173	Significant	6.63624
202174_s_at	PCM1	10.712	10.0364	10.0592	9.55048	10.2981	11.8937	11.8588	12.2194	11.2923	11.9281	11.8384	0.224667	0.000420366	Significant	10.1312
201119_s_at	COX8A	10.8772	10.9658	10.627	11.1296	10.8868	10.279	10.1955	10.0851	10.3235	9.98254	10.1731	-0.0992067	0.000421039	Significant	10.8973
222220_s_at	TSNAXIP1	7.9236	7.61764	7.10736	7.75689	7.56699	9.52307	9.4819	9.60183	9.26786	9.65092	9.50511	0.323749	0.000421679	Significant	7.5945
209201_x_at	CXCR4	9.33878	9.73555	9.8289	9.63004	10.0063	7.75257	7.72374	7.23224	7.44974	7.27358	7.48637	-0.374894	0.000421807	Significant	9.70791
200768_s_at	MAT2A	10.4155	10.3172	10.2309	10.3511	10.6538	10.7372	10.6769	10.7526	10.7814	10.9941	10.7885	0.0537833	0.000422659	Significant	10.3937
211107_s_at	AURKC	7.35618	7.3203	7.20959	7.38445	6.82664	9.59093	9.8506	10.2284	9.40291	10.1651	9.84759	0.447886	0.000422987	Significant	7.21943
208307_at	NA	6.19945	6.37675	6.74839	6.92701	6.09824	8.81506	9.02731	8.78945	8.75441	9.19225	8.9157	0.46259	0.000426041	Significant	6.46997
208229_at	FGFR2	5.52561	5.60044	5.45912	5.55246	5.54769	5.59809	5.64339	5.53308	5.61072	5.60514	5.59809	0.0158123	0.000426068	Significant	5.53706
39249_at	AQP3	8.36219	8.57168	8.35646	8.66937	8.37466	7.83611	7.90319	7.96967	8.04103	7.88535	7.92707	-0.0950412	0.000426422	Significant	8.46687
222161_at	NAALAD2	5.09975	5.36134	5.04292	5.0436	5.22017	6.76586	6.79038	6.59824	7.29108	6.61866	6.81284	0.402688	0.000426843	Significant	5.15356
202093_s_at	PAF1	7.80116	8.46337	8.69554	7.85006	8.43662	9.21683	9.33799	9.58531	8.90662	9.4508	9.29951	0.172874	0.000427142	Significant	8.24935
207248_at	KCNA4	6.01736	5.80596	5.76261	5.8225	5.67625	5.86219	5.71885	5.65139	5.70648	5.5599	5.69976	-0.0293583	0.000427748	Significant	5.81694
200906_s_at	PALLD	6.10094	6.86302	6.76661	6.99314	6.69573	8.21853	8.27895	8.68497	8.56213	9.06939	8.56279	0.357394	0.000428173	Significant	6.68389
218815_s_at	TMEM51	7.96177	8.06361	8.55884	8.70202	8.09425	6.53115	6.28769	6.69729	6.37108	6.64996	6.50743	-0.346862	0.000428985	Significant	8.2761
200066_at	IK	10.1819	9.84637	10.0815	9.68417	9.98447	10.9629	11.0418	11.3373	10.523	11.1301	10.999	0.143784	0.000428991	Significant	9.95567
201965_s_at	SETX	8.2437	9.11554	9.09333	8.59598	8.64876	10.6008	10.6132	10.825	10.0214	10.5425	10.5206	0.2676	0.000431523	Significant	8.73946
204542_at	ST6GALNAC2	7.32009	7.1843	7.35099	7.11777	7.05964	9.96922	9.74132	10.6333	10.0008	11.2102	10.311	0.516797	0.000431545	Significant	7.20656
202990_at	PYGL	8.20912	8.35754	8.10685	7.78433	8.02005	6.55453	6.46183	6.74859	6.71997	6.51756	6.6005	-0.29456	0.000431778	Significant	8.09558
208270_s_at	RNPEP	10.4838	11.0207	10.581	10.3702	10.1467	9.62878	9.55346	9.47521	9.19076	9.17957	9.40556	-0.161613	0.000434604	Significant	10.5205
206319_s_at	NA	6.34783	8.17263	5.61619	8.17186	6.5742	12.2458	11.8529	11.8032	12.9349	10.9829	11.9639	0.778109	0.000435468	Significant	6.97654
203252_at	CDK2AP2	8.53998	8.27604	8.8012	8.19395	8.37133	7.34233	7.38977	7.55374	7.45379	7.37973	7.42387	-0.184473	0.00043649	Significant	8.4365
200601_at	ACTN4	10.5911	10.5911	10.9021	10.6693	10.618	9.49206	9.53472	9.16039	9.2899	9.3442	9.36425	-0.188908	0.000436666	Significant	10.6743
216468_s_at	ZNF682	5.36134	5.22213	5.05671	5.07955	5.31956	4.8555	4.71165	4.75354	4.66337	4.78759	4.75433	-0.131448	0.000436986	Significant	5.20786
213603_s_at	RAC2	10.7049	10.5148	10.2173	11.6618	10.6522	7.9648	7.95013	8.15758	8.00017	7.68778	7.95209	-0.434956	0.000437654	Significant	10.7502
217192_s_at	PRDM1	7.99869	8.0039	7.94426	7.54669	7.78741	7.07173	7.1055	7.19746	7.02902	6.95441	7.07162	-0.151788	0.000437879	Significant	7.85619
200814_at	PSME1	10.8385	11.5231	10.7984	11.2893	10.914	9.66068	9.57431	9.55303	9.64115	9.23036	9.53191	-0.216163	0.000437898	Significant	11.0726
205646_s_at	PAX6	6.96108	6.71657	6.53415	6.59665	6.56227	7.55464	7.64299	7.26276	7.16491	7.20163	7.36538	0.142178	0.000438244	Significant	6.67414
211865_s_at	FZR1	6.15749	5.84172	6.3652	6.32537	6.09787	8.04059	8.7076	8.83675	8.02424	8.58089	8.43801	0.454552	0.000439623	Significant	6.15753
217791_s_at	ALDH18A1	9.43538	9.63152	9.86269	9.32931	9.76405	8.66345	8.64096	8.68714	8.51186	8.51902	8.60448	-0.158635	0.000439817	Significant	9.60459
217970_s_at	CNOT6	7.58189	7.44455	7.63775	7.5505	7.40341	8.28221	8.18786	8.25801	8.04819	8.29111	8.21348	0.126566	0.000439833	Significant	7.52362
220539_at	CFAP46	6.28763	6.3618	6.29767	6.10869	6.21098	7.68934	8.13939	8.16694	7.43796	8.42191	7.97111	0.35015	0.000440635	Significant	6.25335
213923_at	RAP2B	9.60002	9.40534	9.85184	10.3592	10.2399	8.2055	8.02822	7.82722	8.44314	8.04545	8.10991	-0.28647	0.000442499	Significant	9.89127
204248_at	GNA11	7.92579	7.99318	8.52026	7.98801	8.34562	9.41493	9.57047	9.40469	9.24072	9.56977	9.44011	0.211195	0.000442827	Significant	8.15457
219884_at	LHX6	8.60231	8.69671	8.52809	8.21098	8.54447	8.12096	8.19183	8.07776	7.89976	8.2087	8.0998	-0.072376	0.000444147	Significant	8.51651
218449_at	UFSP2	6.76604	7.44098	6.80406	7.4157	7.07716	9.25934	9.18242	9.39859	9.0042	9.33873	9.23666	0.379392	0.000445208	Significant	7.10079
203205_at	KDM4A	9.10226	8.76168	8.89961	8.9029	9.07965	8.24376	7.99972	7.74619	8.10951	7.90645	8.00113	-0.161559	0.000445294	Significant	8.94922
204175_at	ZNF593	8.82541	8.59062	8.72206	8.36501	8.32955	7.69613	7.80151	7.78135	7.32198	7.67628	7.65545	-0.162224	0.000445319	Significant	8.56653
203028_s_at	CYBA	9.75752	10.083	10.4205	11.1902	10.1212	7.7673	7.52087	7.61874	7.63189	7.56022	7.6198	-0.436845	0.000445937	Significant	10.3145
209834_at	CHST3	8.35848	8.6376	8.24757	8.95808	8.61879	10.0176	10.2204	9.74785	10.228	9.554	9.95358	0.216913	0.000446695	Significant	8.5641
218739_at	ABHD5	6.61329	6.94378	7.10169	6.59068	6.85474	7.68775	7.53171	7.88696	7.41928	7.6878	7.6427	0.164133	0.000446964	Significant	6.82084
217480_x_at	NA	11.1259	10.3618	10.4901	10.2063	11.1499	7.12415	7.90009	7.47487	7.66503	7.62296	7.55742	-0.49716	0.000448744	Significant	10.6668
205248_at	DOP1B	6.86758	6.83969	6.55243	6.95375	6.14926	6.15394	6.05283	5.88194	5.98275	5.59916	5.93412	-0.169202	0.000449039	Significant	6.67254
201383_s_at	NBR1	8.14238	8.03766	7.82847	8.01622	8.2794	10.1724	10.3139	11.1254	10.1618	11.0824	10.5712	0.391138	0.000449311	Significant	8.06083
214677_x_at	NA	13.9461	13.3242	13.7974	13.7488	14.0466	8.67141	9.60254	7.16017	7.42563	8.85666	8.34328	-0.723116	0.000449728	Significant	13.7726
211547_s_at	PAFAH1B1	7.10644	6.54318	6.33267	6.42547	6.49924	8.34998	8.17762	8.28008	7.79229	7.69656	8.0593	0.292261	0.000453133	Significant	6.5814
217379_at	NA	9.98018	9.66051	9.75595	9.64437	9.64927	8.32176	8.04764	8.41427	8.70833	8.34784	8.36797	-0.218756	0.000453185	Significant	9.73806
215379_x_at	NA	12.7801	12.2177	13.074	12.8529	12.8805	7.9015	9.15743	7.33557	7.79225	7.77135	7.99162	-0.675186	0.000453327	Significant	12.761
206719_at	SYNGR4	7.55654	7.22748	7.48182	7.70116	7.44228	10.0754	10.0262	10.6134	9.47999	9.62996	9.965	0.413474	0.000454049	Significant	7.48185
220365_at	ALLC	7.31319	7.714	7.21411	6.63999	6.94466	9.35297	9.59263	9.93109	9.48214	10.0577	9.68331	0.434495	0.000454184	Significant	7.16519
211519_s_at	KIF2C	8.12094	7.98095	8.11705	6.99695	8.64689	10.0034	10.0124	10.7268	9.94947	10.5436	10.2472	0.36211	0.000454625	Significant	7.97255
210118_s_at	IL1A	5.92614	5.99207	6.05811	5.91126	5.91255	7.85495	7.47144	7.48087	7.2564	6.99388	7.41151	0.314448	0.000454757	Significant	5.96003
204364_s_at	REEP1	7.54759	8.23628	9.08407	8.44808	8.14568	12.1721	11.9115	11.652	11.9433	11.3869	11.8132	0.510543	0.000457117	Significant	8.29234
204266_s_at	CHKA	7.7532	7.31003	7.71961	8.23005	8.00085	10.4844	10.7271	10.6721	10.0786	10.5838	10.5092	0.429597	0.000457477	Significant	7.80275
206128_at	ADRA2C	7.16058	7.35247	7.44172	7.12871	7.02706	6.76905	6.83204	6.83532	6.66869	6.66656	6.75433	-0.0966068	0.000457826	Significant	7.22211
220757_s_at	NA	7.8841	7.81286	8.33959	8.16228	7.6315	8.90529	9.08702	9.45155	9.05362	9.16337	9.13217	0.19709	0.00045862	Significant	7.96607
218347_at	TYW1	9.58814	9.63297	9.28402	9.43445	9.0508	8.90627	9.0566	8.84772	8.94446	8.63731	8.87847	-0.0820541	0.000458719	Significant	9.39808
206076_at	LRRC23	7.57833	6.89223	7.76064	7.25882	7.80199	9.36579	9.0958	9.38959	8.76695	9.04843	9.13331	0.292271	0.000459419	Significant	7.4584
205566_at	ABHD2	7.97123	8.1395	8.04644	9.01219	7.93349	10.8315	11.5362	11.5659	11.0313	11.4978	11.2926	0.458061	0.000459559	Significant	8.22057
213644_at	CEP112	5.77575	6.18228	5.69295	6.18551	6.24002	9.24872	8.72089	9.53	8.95055	10.4859	9.38722	0.64206	0.000461026	Significant	6.0153
207523_at	TSBP1	6.11999	6.29287	6.18104	6.05724	6.12125	8.30731	8.28236	9.07565	7.97491	9.10902	8.54985	0.474262	0.000461256	Significant	6.15448
219118_at	FKBP11	9.64257	9.05001	9.14624	8.49918	9.17706	6.39761	6.74701	6.81213	6.5124	6.05902	6.50563	-0.484654	0.000461748	Significant	9.10301
219569_s_at	SLC35G2	7.2674	7.66165	6.68506	7.51707	7.11696	8.96923	9.22127	9.11841	8.9861	9.09045	9.07709	0.324323	0.000463044	Significant	7.24963
210394_x_at	NA	7.65344	7.22255	7.24615	7.29585	7.29499	10.0712	10.5019	9.11074	9.70638	9.52605	9.78324	0.414023	0.000465133	Significant	7.3426
218764_at	PRKCH	8.57313	8.82889	8.59326	9.33798	8.84324	7.44028	7.32879	7.74558	7.94354	7.42248	7.57613	-0.221817	0.000465539	Significant	8.8353
208351_s_at	MAPK1	7.07085	6.78572	6.47882	6.97316	6.28412	7.87351	7.80797	7.73635	7.80995	7.54724	7.755	0.20698	0.000465591	Significant	6.71854
214045_at	LIAS	6.67874	6.58635	6.36605	6.26537	6.55838	8.25383	8.20187	8.62194	7.74493	7.90227	8.14497	0.327473	0.0004657	Significant	6.49098
210793_s_at	NUP98	6.883	7.32555	7.43001	7.0417	6.99298	8.65942	8.46757	8.4757	8.38368	8.28564	8.4544	0.244861	0.000466581	Significant	7.13465
220159_at	ABCA11P	5.71762	5.70713	5.92077	5.7721	5.65757	6.28159	6.35039	6.28934	6.2797	6.31207	6.30262	0.131126	0.000466815	Significant	5.75504
215133_s_at	NA	5.96695	5.79482	5.59753	6.23743	6.13989	8.42505	8.58583	9.24184	8.488	9.66249	8.88064	0.578423	0.000467512	Significant	5.94733
220271_x_at	EFCAB6	6.8744	6.71474	6.89639	6.66878	6.69978	8.70087	8.86147	9.43349	8.55997	9.68995	9.04915	0.418451	0.000468414	Significant	6.77082
207343_at	LYZL6	7.1185	7.36574	6.97762	7.43008	6.96831	8.79553	9.04862	9.38175	9.17531	9.5209	9.18442	0.356803	0.000468914	Significant	7.17205
212527_at	DESI1	7.88329	7.87762	7.99161	8.06266	7.98318	9.66798	9.89239	10.2256	9.38114	10.3561	9.90462	0.315394	0.000469662	Significant	7.95967
221562_s_at	SIRT3	7.42434	7.28472	7.57281	7.64812	7.34634	8.472	8.39222	8.63374	8.28025	8.5242	8.46048	0.18248	0.000470395	Significant	7.45526
202440_s_at	DENND2B	8.82326	9.38582	8.64191	9.3523	8.86613	9.85798	10.1297	10.0045	10.3311	9.96191	10.057	0.157984	0.000470615	Significant	9.01388
219212_at	HSPA14	8.58359	8.87748	8.54285	7.70415	8.27918	10.1478	9.94123	10.4306	9.50239	10.1811	10.0406	0.257824	0.000470646	Significant	8.39745
218801_at	UGGT2	7.08799	7.12737	7.15467	7.3239	7.24635	7.80274	7.98403	7.72076	7.81646	7.97278	7.85935	0.128809	0.000471284	Significant	7.18806
221438_s_at	TEX12	5.5664	5.39206	5.61416	5.34415	5.39211	6.60558	6.33364	6.56744	5.95208	6.10493	6.31274	0.208895	0.000471294	Significant	5.46178
206985_at	HSD17B3	6.44037	7.6589	6.79235	8.24681	6.26958	9.24311	9.38767	9.75553	10.3461	9.00741	9.54795	0.431116	0.000472542	Significant	7.0816
213798_s_at	CAP1	11.0775	11.1912	10.7609	11.4059	11.2078	9.93967	10.0693	10.0604	10.2412	9.8789	10.0379	-0.148822	0.000473019	Significant	11.1287
202049_s_at	ZMYM4	7.82455	8.29448	7.79746	7.5922	8.05362	9.38725	9.39174	9.84162	9.13712	9.74418	9.50038	0.263859	0.000474072	Significant	7.91246
204394_at	SLC43A1	10.1684	10.1404	10.2701	9.43956	10.8416	7.64632	7.87183	7.82592	7.82504	7.82074	7.79797	-0.383433	0.00047475	Significant	10.172
209903_s_at	ATR	8.11928	8.4269	7.87706	7.91378	8.47743	9.04961	9.12882	9.09363	8.96394	9.28477	9.10416	0.157445	0.000477945	Significant	8.16289
220940_at	ANKRD36B	6.78369	6.33987	6.09968	7.02033	6.93195	9.34551	9.35063	9.36593	8.78791	9.8145	9.3329	0.492206	0.000478023	Significant	6.6351
204662_at	CCP110	8.69051	9.06068	9.03982	7.57305	8.62491	10.4312	10.397	10.3122	9.65564	10.5616	10.2715	0.256613	0.000478629	Significant	8.59779
204783_at	MLF1	7.75356	7.80281	8.52449	7.35154	8.57672	9.67031	9.4795	9.79538	9.43765	9.91064	9.6587	0.271499	0.000478737	Significant	8.00183
203500_at	GCDH	7.78427	7.30906	7.66062	7.75721	7.55463	6.90097	6.67825	7.12855	6.87511	6.85987	6.88855	-0.144295	0.000479403	Significant	7.61316
203694_s_at	DHX16	8.73953	8.4998	8.99362	8.77121	8.76432	9.74341	9.84583	10.1673	9.51037	9.76432	9.80625	0.163809	0.00047949	Significant	8.75369
209922_at	BRAP	5.42562	5.78091	6.63188	4.90388	5.74993	7.3843	7.7563	8.46889	7.55923	8.67612	7.96897	0.483824	0.00047981	Significant	5.69845
206950_at	SCN9A	4.90462	4.97846	4.90632	4.96826	4.78798	5.48287	5.39413	5.56763	5.37327	5.37874	5.43933	0.147963	0.000482262	Significant	4.90913
206943_at	TGFBR1	5.89187	5.88667	5.81995	5.82157	5.6735	5.67306	5.67588	5.64	5.55187	5.52168	5.6125	-0.0520576	0.000482292	Significant	5.81871
206383_s_at	G3BP2	6.50957	6.5972	6.76078	6.9675	6.71068	7.95825	8.17144	8.58843	7.97358	8.48778	8.2359	0.295796	0.000486316	Significant	6.70915
221673_s_at	CSNK1G1	6.26497	6.02979	5.83939	5.9414	5.69263	8.34278	8.46668	9.27847	8.11542	8.55764	8.5522	0.522524	0.000487538	Significant	5.95364
219747_at	NDNF	6.97569	6.78923	6.71695	7.03698	7.03249	8.13653	8.20976	8.41439	7.98295	8.3372	8.21617	0.249723	0.000487795	Significant	6.91027
208934_s_at	LGALS8	7.0227	6.80371	7.26509	7.94567	7.14801	9.64612	9.85071	10.1597	9.61502	10.1525	9.88481	0.449814	0.000489336	Significant	7.23704
215352_at	NA	5.60662	5.61609	5.57088	5.59017	5.53466	5.3879	5.41066	5.37838	5.47208	5.36097	5.402	-0.0477242	0.000491687	Significant	5.58368
212685_s_at	TBL2	8.53966	9.8013	8.94032	9.21415	9.24416	12.2189	11.9886	12.666	11.8825	12.6446	12.2801	0.424808	0.000491696	Significant	9.14792
215046_at	KANSL1L	5.13318	5.5584	5.46908	5.39795	5.49079	7.69046	7.50821	8.05362	7.01997	8.30357	7.71517	0.512101	0.000491904	Significant	5.40988
214617_at	PRF1	9.14298	9.02318	8.01947	8.60841	8.81029	6.50221	6.84733	6.54552	6.83054	6.65501	6.67612	-0.385461	0.000493172	Significant	8.72087
208660_at	CS	11.2083	10.6361	10.3119	10.6021	10.7465	9.41676	9.48281	9.20431	9.39549	9.21759	9.34339	-0.195721	0.000493505	Significant	10.701
217022_s_at	NA	10.5028	12.4093	11.4986	12.7826	12.058	6.69753	6.89127	5.24778	5.71838	5.54192	6.01938	-0.977232	0.000494935	Significant	11.8503
205495_s_at	GNLY	7.898	7.64544	7.38209	7.90519	7.90866	6.22705	6.03858	6.19415	6.17898	5.70041	6.06783	-0.352619	0.000495034	Significant	7.74787
202721_s_at	GFPT1	9.08488	8.07844	8.27145	7.9715	8.39	10.3113	10.2692	10.4222	9.70206	10.472	10.2354	0.292116	0.000496079	Significant	8.35926
211430_s_at	NA	14.2702	13.4934	14.2111	14.2094	14.3309	10.0338	10.2696	8.82932	8.45252	9.05512	9.32808	-0.596349	0.000496944	Significant	14.103
209653_at	KPNA4	7.60972	7.20727	7.05715	7.16695	7.08775	8.58882	8.48378	8.79892	8.33253	8.4517	8.53115	0.239589	0.00049953	Significant	7.22577
221735_at	WDR48	9.61042	9.02109	9.54135	9.08958	8.95523	10.399	10.2256	10.4912	10.0321	10.3112	10.2918	0.154982	0.000502367	Significant	9.24354
218504_at	FAHD2A	8.42606	7.96645	8.59806	8.07417	8.47722	9.22492	9.17805	9.51467	9.20409	9.20616	9.26558	0.157312	0.000504853	Significant	8.30839
211953_s_at	IPO5	7.59262	6.98715	6.41528	6.95056	6.22222	9.76875	9.18508	9.48881	8.99279	9.42525	9.37213	0.455739	0.000506451	Significant	6.83356
200705_s_at	NA	12.9338	12.6717	12.4994	12.4806	12.26	11.9011	12.0286	11.8021	11.7754	11.6077	11.823	-0.0882905	0.000507202	Significant	12.5691
217753_s_at	NA	12.9024	12.9379	12.7515	12.4451	12.3668	11.2494	10.9852	10.645	10.4945	11.2265	10.9201	-0.215648	0.000508686	Significant	12.6807
206604_at	OVOL1	7.24354	6.94543	7.35121	7.37197	7.1841	8.29163	8.37722	8.50889	8.56817	8.95515	8.54021	0.242423	0.000508831	Significant	7.21925
218998_at	ABITRAM	8.5864	8.53676	8.32427	8.2197	8.13526	9.68157	9.28796	9.55461	9.03761	9.3425	9.38085	0.166133	0.000509938	Significant	8.36048
202201_at	BLVRB	8.60053	9.03567	8.65684	9.20883	8.45898	7.75482	7.94603	7.95	8.19276	7.80193	7.92911	-0.149061	0.000511445	Significant	8.79217
209967_s_at	CREM	6.49036	7.26504	7.54368	6.93325	7.20783	9.30634	9.23446	9.37177	8.95096	10.0832	9.38935	0.40564	0.0005115	Significant	7.08803
200858_s_at	NA	12.2948	12.3209	12.0679	12.0431	12.2659	10.7626	10.7682	11.0413	11.0885	10.897	10.9115	-0.160854	0.000512019	Significant	12.1985
202973_x_at	FAM13A	7.14731	8.2109	7.71142	8.02294	7.45906	9.99926	9.85858	9.60636	9.99674	9.5153	9.79525	0.345291	0.00051227	Significant	7.71032
205412_at	ACAT1	8.75498	9.31354	8.5638	9.0846	8.89892	11.1653	11.0767	11.5433	10.9322	11.4119	11.2259	0.331204	0.000513329	Significant	8.92317
212763_at	CAMSAP2	7.59025	7.42431	7.38641	7.46351	7.25268	8.10029	7.78912	7.81376	7.9978	7.90268	7.92073	0.0935465	0.000515294	Significant	7.42343
203122_at	TRAPPC12	8.20091	8.49668	8.97898	8.7723	8.91036	10.6086	10.8042	11.0486	10.2026	10.5175	10.6363	0.294585	0.000515455	Significant	8.67185
208290_s_at	EIF5	8.35472	8.84699	8.44859	7.98594	8.40839	10.1649	10.012	10.669	9.80381	10.0782	10.1456	0.27086	0.000516015	Significant	8.40892
208286_x_at	NA	11.6183	10.3415	11.3165	10.5919	12.4997	8.17138	7.60509	7.97342	7.60494	7.81179	7.83333	-0.525251	0.000516913	Significant	11.2736
218157_x_at	CDC42SE1	8.98486	9.04728	8.9707	8.68709	9.08734	7.93308	7.79668	7.84393	8.01733	7.87571	7.89335	-0.18213	0.00051707	Significant	8.95545
212829_at	PIP4K2A	9.5779	10.2686	10.1627	9.87287	10.1707	8.19839	8.23318	8.18272	8.66084	8.35629	8.32628	-0.265776	0.000517227	Significant	10.0105
211487_x_at	RPS17	13.7142	13.5703	13.6005	13.6906	13.3084	12.7579	12.9449	12.5532	12.8211	12.6412	12.7437	-0.0913671	0.000517528	Significant	13.5768
206689_x_at	KAT5	8.85606	8.83288	9.06614	9.05209	8.58461	9.78869	9.71387	10.0209	9.7748	9.88059	9.83577	0.147745	0.000520317	Significant	8.87836
212220_at	PSME4	5.45968	5.46928	5.67645	5.07841	5.36104	6.39523	6.62676	7.24895	6.50138	6.38794	6.63205	0.294101	0.000520351	Significant	5.40897
202957_at	HCLS1	9.57457	10.0642	9.14448	11.1964	9.25466	6.87965	6.83495	6.49023	6.98887	6.62913	6.76457	-0.541668	0.000522392	Significant	9.84687
219603_s_at	ZNF226	6.1776	6.27842	6.5323	6.61423	6.08513	7.59452	7.26739	7.54992	8.23816	7.56885	7.64377	0.270361	0.00052247	Significant	6.33754
205367_at	SH2B2	9.93234	9.68047	9.6301	9.74067	9.77057	9.07024	9.0772	8.84891	8.99848	8.6824	8.93545	-0.125985	0.000522915	Significant	9.75083
209944_at	NA	9.92351	9.88703	10.1443	9.5825	9.68009	10.9596	10.8666	10.8483	10.8668	10.9069	10.8896	0.145715	0.000523301	Significant	9.84349
203192_at	ABCB6	7.36987	7.43619	7.39553	7.77938	7.34082	9.24991	9.45861	9.56352	8.95229	9.50413	9.34569	0.324284	0.000525042	Significant	7.46436
222089_s_at	C16orf71	7.45433	7.3474	7.4382	7.2727	7.24902	9.03389	9.28211	9.80206	8.76806	9.67537	9.3123	0.340935	0.000525147	Significant	7.35233
211425_x_at	NA	7.37562	7.26691	7.1766	7.25259	7.15006	9.96529	9.94742	8.69585	9.39189	9.09001	9.41809	0.378577	0.000526831	Significant	7.24436
201501_s_at	GRSF1	7.51515	7.73722	7.41578	7.72814	7.65705	8.31489	8.16558	8.07853	8.32029	8.23991	8.22384	0.111789	0.000527625	Significant	7.61067
221775_x_at	RPL22	13.193	13.1958	13.2608	13.052	13.2188	12.4043	12.0871	12.063	12.333	12.341	12.2457	-0.106523	0.000527802	Significant	13.1841
219940_s_at	PCID2	8.6396	8.516	8.25493	8.60737	8.64457	10.3126	10.161	10.5334	9.84762	10.2704	10.225	0.261062	0.000528457	Significant	8.53249
208297_s_at	EVI5	5.17098	5.01955	5.09059	5.31795	4.97912	5.82128	5.92979	5.81133	5.84213	5.56208	5.79332	0.179477	0.000531252	Significant	5.11564
219148_at	PBK	8.28122	8.17604	8.3526	6.24562	8.05439	10.5883	10.3001	10.8355	9.86519	10.8148	10.4808	0.422141	0.00053176	Significant	7.82197
213465_s_at	PPP1R7	8.26736	8.35546	8.96331	9.05375	8.56583	10.4882	10.5787	11.1332	10.3352	11.0337	10.7138	0.310176	0.000533512	Significant	8.64114
201940_at	CPD	6.7207	6.94673	6.69924	7.1277	6.67318	8.03074	7.82918	7.73128	7.92784	7.48178	7.80016	0.190878	0.000533845	Significant	6.83351
210474_s_at	NA	6.90451	6.86501	7.09468	6.87826	7.01574	7.59906	7.50934	7.60949	7.55535	7.40683	7.53601	0.116448	0.000534137	Significant	6.95164
209138_x_at	IGLC1	13.345	12.8372	13.61	13.1185	13.4287	8.42711	9.24574	6.95083	7.13239	8.28899	8.00901	-0.728244	0.000536596	Significant	13.2679
201549_x_at	KDM5B	9.89619	9.88407	8.9519	8.75144	9.45018	11.3625	11.388	11.294	10.9061	11.0752	11.2052	0.255465	0.000539642	Significant	9.38676
212055_at	TPGS2	7.76975	9.1397	8.30482	7.94297	8.74853	10.7847	10.847	11.5849	10.7104	11.4552	11.0764	0.402273	0.000541785	Significant	8.38116
218232_at	C1QA	10.8896	11.529	10.2309	12.9721	10.1958	7.38664	6.98015	7.01426	7.84867	6.98656	7.24326	-0.624076	0.000542374	Significant	11.1635
203353_s_at	MBD1	9.23318	9.05066	9.14975	9.24293	9.27646	8.95936	8.84254	8.79287	9.02195	8.98092	8.91953	-0.0431916	0.00054339	Significant	9.1906
208627_s_at	YBX1	11.3955	11.2195	11.4022	11.4614	11.4693	13.1477	13.22	13.4344	12.6874	12.8152	13.0609	0.197548	0.000543839	Significant	11.3896
57703_at	SENP5	6.34414	6.7317	7.26763	6.41342	6.90546	8.21245	8.40094	8.2408	7.92002	8.38147	8.23114	0.289956	0.000545795	Significant	6.73247
211202_s_at	KDM5B	10.0544	10.0461	9.17237	9.40818	9.65206	11.5435	11.4074	11.4854	11.0309	11.2308	11.3396	0.230284	0.000547022	Significant	9.66663
217277_at	NA	5.79102	5.7767	5.7945	5.84041	5.80325	5.67142	5.59868	5.62138	5.61503	5.64373	5.63005	-0.043198	0.000548661	Significant	5.80117
200830_at	PSMD2	9.82892	9.97352	10.2286	9.93665	10.2463	10.8042	10.671	11.0494	10.6919	10.7644	10.7962	0.104364	0.00054991	Significant	10.0428
204217_s_at	RTN2	7.46398	7.63201	6.99686	7.41359	7.50423	5.86658	6.02911	5.93783	6.28437	5.72606	5.96879	-0.310502	0.000552188	Significant	7.40213
219445_at	BICRA	8.81126	8.68959	8.99138	8.6811	8.82242	8.35415	8.27991	8.30205	8.24347	8.30849	8.29762	-0.084667	0.000553539	Significant	8.79915
215935_at	NA	5.77835	5.85993	6.13236	5.75494	5.6699	6.98006	7.37631	7.90029	7.00435	7.68574	7.38935	0.339703	0.000554424	Significant	5.83909
218518_at	FAM13B	8.55804	8.38269	7.95879	8.58013	8.8358	10.155	9.96621	9.80495	9.94629	9.80567	9.93562	0.231426	0.000556266	Significant	8.46309
213755_s_at	SKI	7.54111	7.39275	7.5877	7.42953	7.44387	7.24223	7.04225	7.09489	6.95819	7.11	7.08951	-0.0771574	0.000557007	Significant	7.47899
210674_s_at	NA	5.49473	5.24976	4.91505	5.42838	5.29114	6.81069	6.93148	6.6118	7.33045	6.34094	6.80507	0.367217	0.000557226	Significant	5.27581
214673_s_at	HUWE1	6.21204	6.186	6.18829	6.12108	6.05321	6.09574	6.10186	6.07949	6.02933	5.90649	6.04258	-0.0259196	0.000557588	Significant	6.15212
218750_at	TAF1D	7.41774	7.61594	7.7659	7.63691	7.48988	6.50591	6.59376	6.59185	6.55254	6.87183	6.62318	-0.195678	0.000557632	Significant	7.58527
219741_x_at	ZNF552	6.97943	7.27756	7.37248	6.96469	7.04567	6.53504	6.66238	6.71363	6.41785	6.6709	6.59996	-0.111033	0.000557961	Significant	7.12797
215739_s_at	TUBGCP3	4.83681	4.76667	4.75294	4.8034	4.70287	5.38444	5.50277	5.53521	5.27718	5.22915	5.38575	0.174391	0.000558756	Significant	4.77254
201878_at	ARIH1	7.14684	7.52942	7.89755	7.07488	7.14679	8.98889	9.09978	8.9402	8.86735	9.12445	9.00414	0.291059	0.00055878	Significant	7.3591
210404_x_at	CAMK2B	5.68695	5.73141	5.9019	5.87879	5.71795	5.97978	6.0728	6.11463	6.22606	5.9418	6.06702	0.0690687	0.000560994	Significant	5.7834
212201_at	ANKLE2	7.61691	7.07934	8.62391	7.35516	8.29425	9.88384	10.2437	10.6892	9.56787	10.0944	10.0958	0.373333	0.000563051	Significant	7.79392
218611_at	IER5	9.71088	10.7356	9.87322	10.004	10.0548	7.63616	7.23139	7.35754	7.71774	7.78373	7.54531	-0.417226	0.000564127	Significant	10.0757
208947_s_at	UPF1	7.73614	7.51635	7.83977	7.49009	7.48597	8.46794	8.47868	8.88537	8.5124	8.85894	8.64067	0.182552	0.000564271	Significant	7.61366
214357_at	C1orf105	7.9669	8.004	7.85016	7.32813	7.4555	9.78536	10.1145	10.5468	9.54618	10.6412	10.1268	0.391331	0.00056436	Significant	7.72094
216372_at	NA	6.21743	6.00799	6.17086	6.21153	6.11199	5.87225	5.7698	5.92936	5.85653	5.88497	5.86258	-0.0676324	0.000566595	Significant	6.14396
209094_at	DDAH1	7.2871	8.56637	8.01111	8.56631	8.7791	11.3305	11.2469	11.0406	11.3678	11.0442	11.206	0.443204	0.000566711	Significant	8.242
200079_s_at	KARS1	10.2479	10.3151	10.0954	9.99024	10.1371	10.9721	11.0581	11.3216	10.8939	11.0246	11.0541	0.122082	0.000569794	Significant	10.1572
209028_s_at	ABI1	8.38149	7.86936	7.71576	8.29322	7.77034	6.66671	6.77895	6.69159	7.04035	6.65658	6.76684	-0.242606	0.000573948	Significant	8.00603
221022_s_at	PMFBP1	7.2549	7.06315	7.15217	6.94797	7.13286	8.13215	8.2998	8.7657	8.21406	8.68957	8.42026	0.243972	0.000575801	Significant	7.11021
211796_s_at	NA	9.46133	9.49614	9.61796	11.2693	9.86188	6.78219	6.74863	6.74751	6.87215	6.76759	6.78361	-0.551384	0.0005762	Significant	9.94132
202219_at	SLC6A8	8.66978	7.55654	7.84494	8.39853	8.27735	10.9474	11.034	10.5017	10.8533	10.2153	10.7103	0.394235	0.000576339	Significant	8.14943
214030_at	CRYBG3	7.74462	8.04288	7.55924	8.22606	8.69881	10.3143	10.2523	10.6541	10.0688	10.5839	10.3747	0.365232	0.000577254	Significant	8.05432
59999_at	HIF1AN	8.39864	8.4029	8.53665	8.38921	8.23678	9.23542	9.38065	9.18138	9.13196	9.3779	9.26146	0.142081	0.000578293	Significant	8.39284
AFFX-DapX-M_at	NA	4.63136	4.63666	4.66133	4.68328	4.60553	4.52096	4.56324	4.54259	4.60692	4.52285	4.55132	-0.0289699	0.000578358	Significant	4.64363
221286_s_at	MZB1	9.11631	8.30556	9.29603	8.99328	9.06733	7.7622	7.32594	7.42734	7.37582	7.51368	7.481	-0.259576	0.000578455	Significant	8.9557
216380_x_at	NA	10.5367	10.4907	10.8674	10.7375	10.1329	9.18462	8.98016	9.01243	9.32312	9.16826	9.13372	-0.208383	0.000579563	Significant	10.553
208754_s_at	NAP1L1	10.5065	9.78766	10.3107	9.6612	10.4405	9.01815	8.66354	8.91482	8.86713	9.10548	8.91383	-0.18613	0.000580913	Significant	10.1413
209902_at	ATR	5.34711	5.58754	5.25921	5.32989	5.7163	6.4161	6.61969	6.81737	6.30136	6.66496	6.5639	0.268823	0.000582234	Significant	5.44801
213243_at	VPS13B	7.44243	7.22562	7.63935	7.64959	7.71023	8.17907	8.01418	8.31431	8.05465	8.38895	8.19023	0.120595	0.000582897	Significant	7.53344
214543_x_at	QKI	8.40816	8.41844	8.61192	8.50424	8.65096	9.0931	9.08344	9.10534	9.06305	9.03168	9.07532	0.0913083	0.000583196	Significant	8.51874
213220_at	BBIP1	6.74716	7.45026	7.29424	7.42204	6.69136	10.8452	10.5488	11.2403	10.2311	11.6468	10.9024	0.614496	0.000584108	Significant	7.12101
202777_at	SHOC2	8.87573	9.62569	9.11866	9.24939	8.98412	10.4142	10.4953	10.3253	10.429	10.5466	10.4421	0.187302	0.0005851	Significant	9.17072
209501_at	NA	7.91831	8.74693	8.19812	8.0136	7.78043	10.5572	10.3868	10.6559	9.98256	10.7384	10.4642	0.363869	0.000586722	Significant	8.13148
213021_at	GOSR1	8.19603	8.1172	8.07287	8.24168	8.23538	7.55167	7.61326	7.66592	7.60336	7.48871	7.58458	-0.107731	0.000586947	Significant	8.17263
204977_at	DDX10	8.77322	8.92437	9.09723	8.56782	9.10588	10.2258	10.2408	9.93911	9.97007	10.0878	10.0927	0.182459	0.000586949	Significant	8.89371
217952_x_at	PHF3	7.87469	7.99472	7.92768	7.76206	8.23118	8.66958	8.59988	8.97999	8.40533	9.02533	8.73602	0.134559	0.000587172	Significant	7.95807
219553_at	NME7	8.4678	7.87061	8.44097	7.76237	8.56901	9.0598	9.02798	9.40849	8.82237	9.59459	9.18264	0.159394	0.000587196	Significant	8.22215
202719_s_at	TES	7.77646	7.56847	8.10065	8.2066	8.3973	9.41748	9.74892	10.4591	9.51829	10.1856	9.86587	0.300662	0.00058729	Significant	8.0099
200028_s_at	STARD7	11.1227	11.124	10.7574	11.2137	10.7083	10.7718	10.5699	10.0671	10.6839	10.1538	10.4493	-0.0721564	0.000588003	Significant	10.9852
221230_s_at	ARID4B	9.36083	9.40428	8.96642	8.76724	8.96547	10.1234	9.92295	9.9629	9.66979	9.84319	9.90444	0.123342	0.000589642	Significant	9.09285
202010_s_at	NA	9.37934	9.14802	9.68936	9.45641	9.09877	10.1544	10.2894	10.3369	10.2483	10.1013	10.226	0.128533	0.000589678	Significant	9.35438
210962_s_at	AKAP9	8.60048	8.39199	8.42036	8.53796	8.5891	7.92614	7.95524	8.04173	7.9847	7.99491	7.98054	-0.0923295	0.000590335	Significant	8.50798
218147_s_at	GLT8D1	6.94041	6.73818	7.13986	6.24145	6.77525	7.85889	7.98559	8.72482	7.80173	8.47233	8.16867	0.271579	0.000591057	Significant	6.76703
203567_s_at	TRIM38	9.15495	8.65481	8.84867	9.27134	8.77134	8.22461	8.14116	8.10923	8.64608	8.12948	8.25011	-0.115897	0.00059164	Significant	8.94022
213261_at	TRANK1	9.20069	9.20897	9.28893	9.13596	8.54227	7.13073	7.07284	7.35582	7.22473	7.43397	7.24362	-0.325244	0.000592053	Significant	9.07536
201461_s_at	MAPKAPK2	5.43253	5.07636	5.47767	5.87717	5.35289	7.56145	7.8695	7.62062	7.52356	8.27968	7.77096	0.513606	0.000592293	Significant	5.44332
217768_at	RTRAF	11.6738	11.5324	11.6803	11.4182	11.6687	12.1844	12.3451	12.4826	12.16	12.1788	12.2702	0.0816884	0.000593642	Significant	11.5947
217726_at	COPZ1	9.91906	9.80396	9.86517	9.82229	9.938	8.63166	8.7073	9.04487	9.07413	8.756	8.84279	-0.158504	0.000594722	Significant	9.8697
214185_at	KHDRBS1	7.37587	7.34767	7.20867	7.34107	7.33901	8.04991	8.23537	8.34013	8.0061	8.1813	8.16256	0.156694	0.000595062	Significant	7.32246
211012_s_at	PML	9.2051	9.38758	9.17203	9.17024	9.16182	8.02742	7.93331	8.39658	8.18558	8.04122	8.11682	-0.183751	0.00059583	Significant	9.21935
202494_at	PPIE	8.00143	8.14696	8.32502	7.97352	8.09383	8.44426	8.82399	8.85947	8.75015	8.85125	8.74582	0.109221	0.00059584	Significant	8.10815
201605_x_at	CNN2	8.44962	8.28551	8.34511	8.53729	8.51927	7.24736	7.47439	7.64768	7.38126	7.41073	7.43228	-0.181276	0.000595992	Significant	8.42736
219242_at	CEP63	7.39089	7.2957	7.86822	7.85177	7.37409	9.84295	9.66992	9.83487	9.38682	10.2473	9.79638	0.374601	0.000597114	Significant	7.55613
206422_at	GCG	4.8912	4.81608	4.88194	4.84656	4.86796	4.81062	4.72919	4.77204	4.75269	4.81113	4.77513	-0.0256366	0.000597618	Significant	4.86075
205012_s_at	HAGH	7.42126	7.49966	8.24585	8.29443	8.43083	9.35936	9.79312	10.0399	9.50801	10.0215	9.74437	0.288468	0.000598856	Significant	7.9784
220515_at	DUSP21	6.76246	6.56319	6.81299	6.6701	6.6811	7.42444	7.50741	7.85534	7.74123	7.34965	7.57561	0.177639	0.000599053	Significant	6.69797
222224_at	NACA2	5.0548	5.04219	5.19995	5.05285	5.07889	6.98535	7.1873	8.26588	6.87782	7.77761	7.41879	0.544727	0.000600235	Significant	5.08574
212942_s_at	CEMIP	6.97715	6.86818	6.85554	7.16065	6.80468	7.74116	7.77083	7.39725	7.94684	7.34338	7.63989	0.140023	0.000601555	Significant	6.93324
200736_s_at	GPX1	10.9327	10.7154	10.9364	11.7272	10.2284	9.15877	9.10439	9.01836	9.52305	9.085	9.17791	-0.249149	0.000602138	Significant	10.908
211106_at	SUPT3H	6.88859	6.99498	7.05034	6.60431	7.25074	8.17088	7.9547	8.32297	7.96895	8.01148	8.0858	0.21676	0.000603042	Significant	6.95779
212429_s_at	GTF3C2	9.92939	10.0219	9.88858	9.82601	10.0263	9.04239	9.19389	8.84826	9.30209	9.15054	9.10743	-0.125975	0.000603221	Significant	9.93844
215407_s_at	ASTN2	6.27871	5.82561	6.14813	7.09798	6.45107	8.53633	8.53744	8.76406	8.91897	8.00646	8.55265	0.427277	0.000603294	Significant	6.3603
212279_at	TMEM97	10.7417	10.1594	10.2564	9.90723	9.69341	11.9049	11.9518	11.7792	12.0211	11.7482	11.881	0.226948	0.000604097	Significant	10.1517
205755_at	ITIH3	5.78062	5.76321	5.77642	5.50661	5.83264	6.39894	6.67453	6.72742	6.67757	6.95254	6.6862	0.222173	0.00060436	Significant	5.7319
215982_s_at	DXO	8.09128	8.27523	8.25094	7.83486	8.57682	9.52309	9.66121	10.4681	10.0374	10.721	10.0822	0.297085	0.000606436	Significant	8.20583
203690_at	TUBGCP3	6.8308	7.34705	7.68739	7.54734	7.49836	9.11195	8.87372	9.07805	8.92727	9.09137	9.01647	0.288514	0.000606782	Significant	7.38219
209019_s_at	PINK1	9.44011	9.84836	9.6659	9.95202	10.0551	11.5173	11.4948	11.6294	11.0948	11.5184	11.4509	0.225746	0.000606983	Significant	9.79229
203322_at	ADNP2	8.94769	9.09858	9.09054	8.67621	8.73178	9.56648	9.62055	9.67979	9.47762	9.62681	9.59425	0.106913	0.000607654	Significant	8.90896
209429_x_at	EIF2B4	9.44013	9.44841	9.54886	9.28993	9.73451	10.0061	9.91896	10.188	9.89776	10.5929	10.1208	0.0924776	0.000607952	Significant	9.49237
218146_at	GLT8D1	9.60287	9.51934	9.84969	9.56056	9.4924	10.7714	10.5573	10.637	10.3743	10.8321	10.6344	0.146886	0.000608424	Significant	9.60497
204765_at	ARHGEF5	8.56464	8.50896	8.86316	8.61731	8.78059	8.08739	8.20717	8.33294	8.25419	8.2675	8.22984	-0.074658	0.000609304	Significant	8.66693
213263_s_at	PCBP2	9.09109	8.54735	9.29026	9.10645	8.31246	7.90491	7.77674	8.2523	8.01672	7.63464	7.91706	-0.163891	0.000609909	Significant	8.86952
206174_s_at	PPP6C	9.30457	9.34335	8.66893	8.94757	8.82005	10.5152	10.364	10.4297	10.1271	10.4071	10.3686	0.20152	0.000611808	Significant	9.01689
218495_at	UXT	10.0308	9.70185	9.91009	9.97952	10.2713	9.27297	9.11213	9.25048	9.47828	9.36551	9.29587	-0.102265	0.00061303	Significant	9.97873
219199_at	AFF4	5.92764	6.02326	5.80087	6.09617	6.20176	8.15153	8.03392	8.61173	8.02755	9.42866	8.45068	0.491717	0.000613303	Significant	6.00994
216733_s_at	GATM	6.95192	8.59415	8.06442	7.80541	7.07127	10.7983	10.6567	10.6723	10.6318	10.2498	10.6018	0.461861	0.000613424	Significant	7.69743
222068_s_at	DNAAF1	8.62857	8.23638	8.22623	8.6214	8.4323	10.2114	10.3441	10.5752	9.90769	10.2695	10.2616	0.283823	0.000614092	Significant	8.42898
212578_x_at	RPS17	13.8603	13.6734	13.6769	13.6853	13.2593	12.7642	12.8889	12.5194	12.8502	12.5858	12.7217	-0.0996045	0.000614385	Significant	13.631
218265_at	SECISBP2	7.74483	7.49273	8.02215	8.00822	7.95589	9.45729	9.19332	9.40822	8.92003	9.35569	9.26691	0.240358	0.000615786	Significant	7.84477
205441_at	OCEL1	7.66308	7.83076	7.78395	7.93735	7.86147	7.14636	7.41507	7.48374	7.42937	7.51334	7.39757	-0.0792527	0.000616134	Significant	7.81532
213504_at	COPS6	8.6559	9.12718	8.71755	8.90658	8.88536	9.06646	9.37994	9.19541	9.32316	9.22027	9.23705	0.0603669	0.000616417	Significant	8.85852
37028_at	PPP1R15A	9.20832	9.2259	9.27818	9.62126	9.20169	8.65348	8.82149	8.63889	8.84095	8.60614	8.71219	-0.0952915	0.000616444	Significant	9.30707
64488_at	IRGQ	7.11972	7.65471	7.10943	6.85526	6.93524	6.15984	6.42102	6.20792	6.20317	6.08702	6.21579	-0.198949	0.000616721	Significant	7.13487
202810_at	DRG1	10.7025	10.7995	10.1338	10.0025	10.3544	12.022	12.1473	12.3016	11.992	12.3933	12.1712	0.227095	0.000617265	Significant	10.3985
218327_s_at	SNAP29	8.31416	8.59293	7.89967	8.36972	8.01485	10.1669	10.1136	9.90435	9.67405	10.3803	10.0478	0.286472	0.000617579	Significant	8.23826
212617_at	ZNF609	7.29109	7.46643	7.74561	7.52421	7.42074	7.88227	8.30684	8.23806	8.04621	8.13922	8.12252	0.117036	0.000618041	Significant	7.48961
209053_s_at	NSD2	7.53837	8.17011	8.63449	7.22712	8.51004	9.99986	10.0648	10.0774	9.73815	10.27	10.03	0.323368	0.000618163	Significant	8.01603
214042_s_at	RPL22	10.2127	10.203	10.6876	10.7872	10.7501	9.31472	8.9514	9.09058	9.45953	9.07177	9.1776	-0.198058	0.000618527	Significant	10.5281
207597_at	ADAM18	6.30191	6.17551	5.71896	5.78825	5.80219	8.24245	8.53734	8.91969	7.83745	8.86415	8.48022	0.509428	0.000620215	Significant	5.95736
217380_s_at	ADD3-AS1	5.31574	5.34063	4.97474	5.32185	5.07166	8.19638	7.58702	8.1495	7.20161	8.40499	7.9079	0.603417	0.000620264	Significant	5.20493
209503_s_at	PSMC5	10.2235	10.1182	10.3713	10.1535	10.6025	10.7684	10.6905	10.913	10.573	10.9152	10.772	0.0655137	0.000620665	Significant	10.2938
204734_at	KRT15	5.48714	5.32516	5.40899	5.53093	5.46616	5.95535	6.07758	6.30128	6.20105	6.30412	6.16787	0.180192	0.000621001	Significant	5.44368
211954_s_at	IPO5	9.41744	8.8472	9.45182	8.97435	8.60591	10.6683	10.8581	10.9073	10.3681	10.6697	10.6943	0.23936	0.00062154	Significant	9.05934
217313_at	NA	7.53074	7.2967	7.78419	7.82638	7.78291	6.49786	6.74104	6.79483	6.9305	6.70755	6.73436	-0.182823	0.000622179	Significant	7.64418
213717_at	LDB3	6.76212	6.71747	6.90402	6.77886	6.80711	6.61583	6.50688	6.65263	6.50278	6.60582	6.57679	-0.0468609	0.000625063	Significant	6.79392
203532_x_at	CUL5	6.29187	6.36505	6.28893	6.41445	6.33966	6.70031	6.97143	6.90162	6.99118	6.70382	6.85367	0.112396	0.00062612	Significant	6.33999
207252_at	INE1	7.95078	7.946	7.83891	7.90396	7.79883	7.83394	7.8147	7.72934	7.72589	7.6932	7.75942	-0.0236562	0.000626631	Significant	7.8877
210350_x_at	ING1	6.37534	6.18948	6.39182	6.30907	6.40982	7.28544	7.38825	7.66931	6.99854	7.42321	7.35295	0.214954	0.000628882	Significant	6.33511
219238_at	PIGV	8.08384	8.5309	8.74939	8.65235	8.24843	10.5381	10.3969	10.6757	9.88772	10.2776	10.3552	0.292823	0.000629604	Significant	8.45298
207000_s_at	PPP3CC	7.23215	7.15246	6.8815	7.11721	7.46932	8.88459	8.85255	9.53062	8.71589	9.63671	9.12407	0.347599	0.000631001	Significant	7.17053
218012_at	TSPYL2	9.46422	9.06118	8.86071	9.81762	9.51523	11.1277	11.2598	10.862	11.3056	10.727	11.0564	0.242807	0.0006318	Significant	9.34379
218455_at	NFS1	8.16601	8.35173	7.96725	8.11765	7.66504	9.06375	9.06059	9.02098	9.002	8.97028	9.02352	0.164068	0.000633198	Significant	8.05354
208764_s_at	ATP5MC2	11.1811	10.8759	11.4072	10.9247	11.3146	10.2516	10.0626	10.3453	10.3313	10.2037	10.2389	-0.121779	0.000633636	Significant	11.1407
207417_s_at	NA	6.23629	6.26136	6.8456	6.14921	6.64145	7.03608	7.23974	7.47152	7.13284	7.24227	7.22449	0.168798	0.000634328	Significant	6.42678
213906_at	MYBL1	6.46616	6.81499	7.12937	6.43878	8.27298	9.42402	9.07598	9.4872	8.80529	9.7536	9.30922	0.406273	0.000635229	Significant	7.02446
217623_at	MYLK3	5.04322	5.24658	5.22374	5.4599	5.20557	7.59283	7.8455	7.0283	7.55234	6.67043	7.33788	0.486952	0.000635572	Significant	5.2358
204132_s_at	NA	7.02129	7.20256	7.4356	7.16822	7.07525	7.62826	7.71061	7.76481	7.78346	7.54615	7.68666	0.0982556	0.000636256	Significant	7.18058
202928_s_at	PHF1	7.57174	7.46026	7.62654	7.98242	7.38933	8.67995	8.61117	8.71395	8.64056	8.71409	8.67194	0.189207	0.000638681	Significant	7.60606
203491_s_at	CEP57	5.05738	5.22737	5.89155	5.29949	5.67034	7.03748	7.29343	7.80508	6.97588	8.62553	7.54748	0.475249	0.000639555	Significant	5.42923
217823_s_at	UBE2J1	7.08735	7.80148	7.49669	8.03299	7.84577	6.10775	6.47411	6.62619	6.47983	6.5139	6.44036	-0.248858	0.000640906	Significant	7.65286
216330_s_at	POU6F1	7.51778	7.06468	7.25194	7.37726	7.59572	6.82527	6.4903	6.63254	6.50138	6.6156	6.61302	-0.154686	0.000641791	Significant	7.36148
202270_at	GBP1	9.52846	10.4604	7.83614	10.0021	9.53774	5.45151	5.33129	5.24392	5.30996	5.19366	5.30607	-0.836172	0.000642245	Significant	9.47296
203384_s_at	GOLGA1	6.9613	7.20994	7.31778	7.77178	6.99051	8.59632	8.61527	9.02399	8.75324	8.89683	8.77713	0.275716	0.000643489	Significant	7.25026
217920_at	MAN1A2	6.56646	6.51039	6.75945	6.33933	6.36214	7.0229	7.09105	7.06746	6.79373	6.92777	6.98058	0.101232	0.000643988	Significant	6.50755
207290_at	PLXNA2	5.68139	5.51994	5.70129	5.4851	5.48181	5.49479	5.3857	5.44255	5.29217	5.25946	5.37493	-0.0524421	0.000644316	Significant	5.57391
201195_s_at	SLC7A5	8.45583	9.02737	9.09841	8.84883	9.04846	11.2376	11.2097	10.7814	11.1393	10.6287	10.9993	0.306222	0.000647005	Significant	8.89578
221194_s_at	NA	6.55487	6.45704	6.25716	6.63758	6.45561	9.79035	9.53893	10.1229	8.88697	8.74279	9.41639	0.540861	0.000649093	Significant	6.47245
206326_at	GRP	6.43416	6.24037	6.39498	6.3925	6.51802	6.84371	6.70756	7.02583	6.73232	7.02387	6.86666	0.102437	0.000650031	Significant	6.396
209794_at	SRGAP3	7.69101	7.66984	7.65964	7.8893	7.74982	8.69956	8.66279	8.25131	8.79352	8.41091	8.56362	0.147393	0.000650864	Significant	7.73192
204216_s_at	ZC3H14	9.92475	9.55826	9.46928	9.04767	9.25993	11.1513	11.3205	11.5378	11.1903	11.6443	11.3688	0.266396	0.000651214	Significant	9.45198
218793_s_at	SCML1	5.86845	6.70655	5.72496	7.01672	6.9871	9.67478	9.42949	9.0697	9.4169	9.17554	9.35328	0.533769	0.000651635	Significant	6.46076
210517_s_at	AKAP12	11.3502	10.6927	10.542	10.2848	10.8162	12.3886	12.0796	12.4819	12.0025	12.1961	12.2297	0.187777	0.000651641	Significant	10.7372
200789_at	ECH1	9.31922	9.21931	9.45915	9.57213	9.19248	9.74841	9.9827	10.0749	10.1454	9.65883	9.92205	0.0852925	0.00065217	Significant	9.35246
201734_at	CLCN3	9.0797	9.32666	8.71807	9.8357	8.84941	11.0958	10.8698	10.4901	10.8579	10.6468	10.7921	0.236254	0.000652761	Significant	9.16191
212436_at	TRIM33	7.85271	8.12453	8.23669	7.83202	8.0315	8.59527	8.58113	8.93007	8.67711	8.91683	8.74008	0.124856	0.000652927	Significant	8.01549
217614_at	ARHGAP45	6.70679	6.63046	6.69884	6.69658	6.59048	6.12131	6.25556	6.05537	6.26367	6.15988	6.17116	-0.110984	0.000653218	Significant	6.66463
202363_at	SPOCK1	6.6073	7.41279	6.86123	7.15308	7.53448	9.98435	10.1958	10.2917	10.4278	9.3373	10.0474	0.498135	0.000653755	Significant	7.11377
216672_s_at	MYT1L	5.91087	5.8779	5.48647	5.68413	5.74634	6.36859	6.47416	6.34008	6.28033	6.47573	6.38778	0.153976	0.000654111	Significant	5.74114
220105_at	RSPH14	6.71364	6.4177	6.39495	6.79755	6.3217	8.06348	8.24333	8.48508	8.04805	8.4093	8.24985	0.337482	0.000654447	Significant	6.52911
220134_x_at	EVA1B	7.09617	7.50762	7.55175	7.55278	7.40299	6.45481	6.35518	6.76096	6.5086	6.59308	6.53453	-0.183776	0.000655721	Significant	7.42226
206763_at	FKBP6	7.34447	7.34765	7.37389	7.75759	7.26976	9.20695	9.61406	9.32327	8.87565	9.18209	9.2404	0.316794	0.000656044	Significant	7.41867
203194_s_at	NUP98	7.20871	7.48722	7.49353	7.85004	7.09284	9.76706	10.0769	10.5134	9.58496	10.4812	10.0847	0.44142	0.000656074	Significant	7.42647
220957_at	CTAGE1	5.56489	5.46719	5.16033	5.31682	5.47399	7.05641	7.27107	7.55201	6.75501	7.74294	7.27549	0.430982	0.000656316	Significant	5.39664
204718_at	EPHB6	7.09321	6.56374	6.59407	7.11213	6.82372	7.7154	7.79721	7.76883	8.18606	7.88211	7.86992	0.202907	0.000658061	Significant	6.83737
220544_at	TSKS	5.84145	5.72416	5.93956	6.09479	6.16459	7.65821	8.36586	9.07368	8.10995	9.17543	8.47663	0.509895	0.000658119	Significant	5.95291
204805_s_at	H1-10	9.49231	9.58261	10.1924	9.54394	9.65956	7.92631	8.1868	8.09168	8.431	7.94632	8.11642	-0.256274	0.000660392	Significant	9.69417
201027_s_at	EIF5B	8.39379	8.66264	8.68298	8.16974	8.2954	8.93702	9.0776	9.06505	8.73793	8.9746	8.95844	0.0858496	0.00066047	Significant	8.44091
219735_s_at	TFCP2L1	9.28529	8.89341	9.05916	8.46474	8.42822	8.01365	7.92031	7.69627	7.66855	7.54117	7.76799	-0.184245	0.000661119	Significant	8.82616
211207_s_at	ACSL6	5.30055	5.0831	4.92028	5.26098	5.11509	8.17045	7.99767	8.97275	7.60196	9.11422	8.37141	0.704825	0.00066691	Significant	5.136
207765_s_at	FAM214B	8.45256	9.0731	8.52125	8.78217	8.35483	7.59875	7.80219	7.63309	7.84219	7.67752	7.71075	-0.163623	0.000668719	Significant	8.63678
204244_s_at	DBF4	8.89399	8.76424	8.32637	7.89754	8.24403	10.862	10.164	10.7689	9.94134	10.9312	10.5335	0.322195	0.000668749	Significant	8.42523
212786_at	CLEC16A	8.04109	8.07145	8.24356	8.29857	7.8985	8.74951	9.20418	9.31496	9.14716	9.20742	9.12465	0.169954	0.000669348	Significant	8.11063
209698_at	CCHCR1	8.95523	8.77015	8.75299	8.75647	8.95074	10.1182	10.4987	10.3536	9.74206	10.6312	10.2687	0.216611	0.000672354	Significant	8.83712
218282_at	EDEM2	7.40184	7.08562	7.53069	7.76534	7.20442	6.54504	6.38518	6.47789	6.56467	6.4676	6.48808	-0.189262	0.000673078	Significant	7.39758
209219_at	NA	9.79544	9.60928	10.5949	9.3041	10.2701	11.2456	11.3237	11.6069	11.077	11.4327	11.3372	0.193412	0.000674779	Significant	9.91477
206868_at	STARD8	8.3609	8.21258	7.98022	8.01727	8.36739	7.34164	7.27954	7.00941	7.50012	7.53155	7.33245	-0.159158	0.000676356	Significant	8.18767
211919_s_at	CXCR4	9.66348	9.80819	10.1271	9.98787	10.2352	8.18454	7.91622	7.47122	7.82091	7.56729	7.79204	-0.354779	0.000676559	Significant	9.96438
209217_s_at	WDR45	7.97166	7.90658	8.1118	8.8868	8.01689	7.2923	7.27561	7.19462	7.77162	7.05923	7.31868	-0.160297	0.000677856	Significant	8.17874
214219_x_at	MAP4K1	9.13958	8.72543	9.97805	9.54285	9.07066	7.45275	7.13466	7.26597	7.29977	7.29714	7.29006	-0.349952	0.000678447	Significant	9.29131
216778_s_at	CYLC1	4.94098	5.05838	5.14572	5.22251	5.15497	8.43673	8.80279	9.03532	7.69596	10.0529	8.80474	0.786507	0.000678688	Significant	5.10451
209849_s_at	RAD51C	7.9285	8.36676	7.91154	7.3384	8.51923	9.7489	9.70327	9.60601	9.40579	9.644	9.62159	0.263954	0.000679134	Significant	8.01289
212854_x_at	NBPF1	11.385	11.497	11.3778	10.8653	11.6816	12.5826	12.4459	12.5848	11.9792	12.3154	12.3816	0.124063	0.000679155	Significant	11.3613
214483_s_at	ARFIP1	6.27364	6.22239	6.0443	6.44364	6.13112	7.13303	7.13095	7.14709	7.01204	7.19212	7.12304	0.19488	0.000679426	Significant	6.22302
211763_s_at	UBE2B	8.67551	8.62144	8.22695	8.82933	8.09695	9.22958	9.5701	9.26759	9.54125	8.93478	9.30866	0.132803	0.000680191	Significant	8.49004
47553_at	WHRN	6.6625	6.66186	6.86815	6.65708	6.66887	8.04333	8.25268	7.9251	8.45504	8.67577	8.27039	0.302999	0.000681072	Significant	6.70369
200869_at	NA	12.6535	12.5659	12.8988	12.3063	12.4292	10.9301	10.7914	11.0797	11.3789	10.8543	11.0069	-0.191662	0.00068117	Significant	12.5707
211325_x_at	DSTNP2	8.69669	8.23973	8.32997	7.86235	8.29662	7.34333	7.13756	7.54707	7.06082	7.32101	7.28196	-0.186188	0.000681582	Significant	8.28507
201807_at	VPS26A	9.74378	10.2445	9.54535	9.99288	9.55808	11.4514	11.2275	11.3458	11.2472	11.2188	11.2981	0.202743	0.000682323	Significant	9.81691
205527_s_at	GEMIN4	7.77459	7.99174	8.30532	7.14906	7.81899	9.51466	9.52958	9.99281	9.38233	10.4753	9.77894	0.324737	0.000683584	Significant	7.80794
45572_s_at	GGA1	11.4025	10.5684	11.0201	11.4315	10.8552	13.179	13.2487	13.0821	12.8448	13.1109	13.0931	0.244038	0.000683916	Significant	11.0555
221718_s_at	AKAP13	8.54835	9.20286	9.22521	9.00987	9.14497	9.85936	10.1088	9.94639	10.0553	9.98082	9.99012	0.146374	0.000684651	Significant	9.02625
219822_at	MTRF1	6.80802	6.49137	6.9098	6.75321	6.45576	7.93825	7.90764	8.26783	7.67471	8.19649	7.99699	0.258824	0.000685493	Significant	6.68363
207724_s_at	SPAST	5.63574	5.7538	5.76032	5.57531	5.52093	6.31463	6.13205	6.37376	6.13722	6.26857	6.24524	0.144706	0.000685536	Significant	5.64922
208365_s_at	GRK4	6.29359	6.04091	6.63257	7.28239	6.43066	9.98641	10.04	10.5174	9.43233	10.7688	10.149	0.634853	0.000686582	Significant	6.53602
200606_at	DSP	11.341	10.8501	10.7782	9.00899	11.0126	7.0041	6.93131	6.42448	6.78151	6.87709	6.8037	-0.639427	0.000686712	Significant	10.5982
210140_at	CST7	7.8277	7.86602	7.81406	8.34941	7.59874	6.63652	6.54561	6.68266	6.75597	6.7876	6.68167	-0.240032	0.000687855	Significant	7.89119
205944_s_at	CLTCL1	7.32725	7.44008	7.40976	7.64967	7.28702	9.46708	9.17753	9.48987	9.07151	9.97622	9.43644	0.346289	0.000692059	Significant	7.42275
221047_s_at	MARK1	6.85462	6.83569	7.4695	6.71561	6.75143	8.14965	8.29331	8.27872	7.8902	8.33725	8.18983	0.241942	0.0006947	Significant	6.92537
210127_at	RAB6B	7.79983	7.82909	7.53764	7.63228	7.60716	7.1324	7.28687	7.11593	7.21865	6.9241	7.13559	-0.106299	0.000696171	Significant	7.6812
222257_s_at	ACE2	7.11624	8.07238	6.33053	8.71583	6.39156	10.8724	10.9245	10.8451	11.1631	10.1538	10.7918	0.558971	0.000696809	Significant	7.32531
204563_at	SELL	8.64717	8.90169	7.6113	7.95957	8.18748	6.51323	6.265	6.15492	6.3469	6.20392	6.29679	-0.391776	0.000696906	Significant	8.26144
205068_s_at	ARHGAP26	7.26341	7.32429	7.55067	7.63618	7.29812	8.14467	8.18483	8.11293	8.48132	8.43167	8.27108	0.157721	0.000697541	Significant	7.41453
211220_s_at	HSF2	5.18543	5.25836	5.18241	5.16492	5.18023	5.66045	5.6386	5.87601	5.74886	5.85192	5.75517	0.147938	0.000698811	Significant	5.19427
209288_s_at	CDC42EP3	6.14318	7.33378	7.66829	6.84358	7.21541	9.47168	9.35504	9.57993	9.07872	9.83005	9.46309	0.426561	0.000700164	Significant	7.04085
215160_x_at	NA	7.47213	7.31624	7.53837	7.2653	7.16833	6.49472	6.4624	6.79479	6.74848	6.51347	6.60277	-0.155079	0.000701681	Significant	7.35207
211013_x_at	PML	7.86693	7.45601	7.29892	7.31539	7.37663	6.56082	6.55009	6.40365	6.60421	6.51996	6.52775	-0.193128	0.000703303	Significant	7.46278
213957_s_at	CEP350	6.82448	6.80963	6.79109	6.50375	6.90756	7.3109	7.4271	7.52677	7.12053	7.29349	7.33576	0.116365	0.000706351	Significant	6.7673
222239_s_at	INTS6	5.492	6.23526	5.39778	5.6278	5.03136	8.69078	8.16566	8.64534	8.31737	8.84118	8.53207	0.61863	0.000707156	Significant	5.55684
213547_at	CAND2	7.3026	7.82518	7.51422	6.66286	7.72614	9.60241	9.4074	9.4412	9.53473	9.57104	9.51135	0.360917	0.000707731	Significant	7.4062
201771_at	SCAMP3	10.3946	10.2338	10.3068	10.0159	10.2271	9.64585	9.63416	9.83811	9.52223	9.42975	9.61402	-0.0903907	0.000711071	Significant	10.2356
218388_at	PGLS	8.86515	9.09638	9.54629	9.22132	9.28548	8.03795	8.23832	8.45542	8.67343	8.51659	8.38434	-0.134395	0.0007124	Significant	9.20293
218255_s_at	FBRS	7.09288	6.93425	7.44763	7.21214	6.99636	8.48963	8.2557	8.65358	8.10626	8.75349	8.45173	0.244	0.000713026	Significant	7.13665
202717_s_at	CDC16	8.13567	7.93425	8.41272	8.33412	8.46451	9.27894	9.399	9.49939	9.33498	9.21243	9.34495	0.1787	0.000713584	Significant	8.25625
203091_at	FUBP1	8.8375	8.89804	8.97966	8.84777	8.91943	8.45988	8.32643	8.36623	8.21325	8.5259	8.37834	-0.0865705	0.000713591	Significant	8.89648
214258_x_at	KAT5	9.15634	8.85513	8.91423	9.16535	8.80383	9.99753	10.0397	10.0614	9.80045	9.86771	9.95334	0.14863	0.000713664	Significant	8.97898
206479_at	TRPM1	4.7763	5.03609	5.0506	4.95955	4.98167	5.34391	5.47614	5.70116	5.2987	5.53214	5.47041	0.141063	0.000714282	Significant	4.96084
218037_at	RETREG2	9.84339	9.80844	10.2288	9.78745	9.47163	10.9593	11.258	11.5249	10.9629	11.4169	11.2244	0.191677	0.000714641	Significant	9.82794
214025_at	DDX28	6.75844	6.89161	6.9631	7.01356	6.7678	6.50292	6.66778	6.63698	6.6858	6.58225	6.61515	-0.056405	0.000715079	Significant	6.8789
206688_s_at	CPSF4	9.81678	9.89089	9.86358	9.86068	9.53361	9.96689	10.1441	10.1167	10.0565	9.81975	10.0208	0.0331548	0.000715515	Significant	9.79311
204544_at	HPS5	7.48417	7.50768	7.15816	8.17684	7.1652	8.97286	8.84298	8.69063	9.03035	8.18846	8.74506	0.221883	0.000716974	Significant	7.49841
218626_at	EIF4ENIF1	9.05639	9.06753	8.65199	8.68482	8.74544	9.88032	9.93033	10.0197	9.58236	9.98195	9.87894	0.160108	0.000717383	Significant	8.84124
204819_at	FGD1	9.56827	9.11265	8.99167	9.01266	8.86594	7.90502	7.9214	7.88728	7.93787	7.95263	7.92084	-0.201836	0.000717685	Significant	9.11024
207727_s_at	MUTYH	9.07934	9.10721	9.3269	9.0825	9.07753	8.35172	8.41135	8.18356	8.26232	8.40442	8.32267	-0.13431	0.000718388	Significant	9.1347
204824_at	ENDOG	7.0279	6.87429	7.07984	7.00119	6.89062	8.47598	8.14829	8.45926	8.10574	8.90554	8.41896	0.271498	0.000720077	Significant	6.97477
201470_at	GSTO1	10.2978	10.3152	9.9689	11.3882	9.99918	8.21669	8.02917	8.40726	8.44194	8.08529	8.23607	-0.335703	0.000720361	Significant	10.3939
39835_at	SBF1	9.03745	8.55052	8.68545	9.03949	8.64941	10.2735	10.6108	10.7372	10.3584	10.6051	10.517	0.258382	0.000720395	Significant	8.79246
219486_at	DUS2	9.03709	8.9268	8.91105	8.93488	8.79995	9.62774	9.3843	9.32814	9.2633	9.39035	9.39877	0.0751113	0.000723433	Significant	8.92196
220262_s_at	DLK2	7.9705	8.1936	7.84821	7.84535	8.40298	7.19585	7.27702	7.32081	7.16755	7.41087	7.27442	-0.146538	0.000723829	Significant	8.05213
217737_x_at	RTF2	8.98559	9.01463	8.77151	9.41698	8.86893	9.89873	9.99714	9.70431	9.90398	9.72937	9.8467	0.127869	0.000725182	Significant	9.01153
219962_at	ACE2	5.1015	6.97409	5.67823	7.7241	5.34687	10.2705	10.29	10.4629	10.5809	9.63253	10.2474	0.733092	0.000725697	Significant	6.16496
48659_at	MIIP	9.68188	9.84348	9.95212	9.89639	9.86291	9.3847	9.46126	9.42672	9.56515	9.52548	9.47266	-0.0559663	0.000725819	Significant	9.84735
204070_at	PLAAT4	9.20357	9.9488	8.43862	10.6169	8.95815	6.50833	6.09357	6.13858	6.54894	5.99928	6.25774	-0.592108	0.000725973	Significant	9.43321
37943_at	ZFYVE26	6.65931	6.75005	6.82489	6.75553	6.54749	6.28972	6.25999	6.12915	6.28065	6.07936	6.20777	-0.11169	0.000727276	Significant	6.70746
203215_s_at	MYO6	7.0539	7.71179	7.28711	7.10599	7.31178	9.00858	8.81296	8.68029	9.11526	8.86459	8.89634	0.286478	0.00072816	Significant	7.29412
209383_at	DDIT3	9.25041	9.07951	9.26874	9.18396	9.06683	9.66029	9.47532	9.5104	9.49118	9.32578	9.4926	0.049898	0.000728214	Significant	9.16989
216554_s_at	ENO1	8.43881	8.4902	8.42492	8.5317	8.52911	8.05338	8.122	8.2161	8.10417	8.18508	8.13615	-0.0602198	0.000728569	Significant	8.48295
202738_s_at	PHKB	7.32009	7.77762	7.68525	8.16698	7.74074	8.90458	8.80704	9.21989	9.06836	9.16624	9.03322	0.223254	0.000728666	Significant	7.73814
214966_at	GRIK5	6.11476	6.17096	6.24967	6.3337	6.14641	7.34224	7.31374	7.43302	7.06897	6.90568	7.21273	0.217556	0.000729338	Significant	6.2031
212544_at	ZNHIT3	8.78322	8.76885	9.23717	8.20727	8.84342	10.1947	10.4537	10.2041	9.5287	9.82294	10.0408	0.195563	0.00072965	Significant	8.76799
210298_x_at	FHL1	6.8128	7.19716	6.6944	7.2911	7.76319	9.28096	9.27613	9.87331	9.66689	9.41326	9.50211	0.409956	0.00073002	Significant	7.15173
200654_at	P4HB	11.032	11.6273	11.338	11.6781	11.5114	10.251	10.3387	10.5903	10.5561	10.3266	10.4125	-0.135436	0.000731811	Significant	11.4374
207899_at	GIP	8.80257	9.17371	10.125	8.03865	9.99468	5.78941	5.78883	5.95696	5.73453	5.72347	5.79864	-0.670135	0.000732242	Significant	9.22693
216233_at	CD163	5.06183	5.09795	4.97854	5.20559	5.13689	4.90783	4.95837	4.74337	4.97049	4.90807	4.89762	-0.0573289	0.00073438	Significant	5.09616
209729_at	GAS2L1	8.47907	8.55743	8.46139	8.75386	7.94535	9.38669	9.60948	9.52638	9.58045	9.43515	9.50763	0.171942	0.000734731	Significant	8.43942
202138_x_at	AIMP2	10.1052	10.355	9.68857	9.54141	9.87591	10.8516	11.152	11.0091	10.6524	10.8173	10.8965	0.136437	0.000737967	Significant	9.91321
210905_x_at	POU5F1P4	10.1358	8.89061	9.51416	8.98093	11.1236	6.49401	6.03763	6.28676	6.11624	6.24475	6.23588	-0.641702	0.000741847	Significant	9.72902
207689_at	TBX10	5.4937	5.57738	5.57932	5.82795	5.57139	5.08938	5.18182	5.27484	5.2853	5.25201	5.21667	-0.104859	0.000744572	Significant	5.60995
220302_at	MAK	6.20171	6.09614	5.99325	5.91687	6.36407	7.03978	7.08605	7.56293	7.04598	7.51591	7.25013	0.245794	0.000744834	Significant	6.11441
206905_s_at	MATN1	6.81425	6.94238	6.75555	7.02644	6.87966	6.36619	6.53533	6.48173	6.47953	6.49442	6.47144	-0.0890884	0.000745455	Significant	6.88366
202085_at	TJP2	7.88872	7.44186	7.6045	7.86644	8.48288	9.90041	9.92112	9.93129	9.69934	9.74325	9.83908	0.324567	0.0007461	Significant	7.85688
213846_at	COX7C	9.106	8.88326	9.36946	8.77391	9.26546	9.64403	9.8214	9.95664	9.59959	9.90303	9.78494	0.107931	0.000746183	Significant	9.07962
203129_s_at	KIF5C	5.73251	7.20529	7.54867	6.5696	5.93474	9.07259	9.29856	9.41593	9.25202	9.02297	9.21241	0.481515	0.00074851	Significant	6.59816
203333_at	KIFAP3	8.32209	8.97876	8.17578	8.30984	8.90258	10.3134	10.252	10.5742	10.3257	10.4266	10.3784	0.281645	0.000749992	Significant	8.53781
219358_s_at	ADAP2	7.88019	8.61986	7.5988	8.93932	7.99755	6.95571	7.22623	6.71612	7.45686	6.9587	7.06273	-0.216655	0.000751177	Significant	8.20714
204348_s_at	AK4	11.3217	12.0401	11.2159	11.4629	11.1917	10.361	10.3105	10.13	10.2474	10.0481	10.2194	-0.163585	0.000753618	Significant	11.4464
213975_s_at	LYZ	9.46206	11.4187	10.2269	11.9015	10.3011	6.60559	5.72629	5.11704	6.2104	5.47067	5.826	-0.871909	0.000757138	Significant	10.6621
205038_at	IKZF1	7.21595	7.21863	6.93905	7.42112	7.10481	6.49337	6.86833	6.32721	6.79494	6.55039	6.60685	-0.120004	0.000757315	Significant	7.17991
210621_s_at	RASA1	8.14702	7.99079	7.61544	7.48257	7.8977	9.49586	9.20284	9.76448	9.19346	9.27656	9.38664	0.262204	0.00075788	Significant	7.8267
215812_s_at	NA	8.4778	8.06426	8.884	8.22203	8.68967	9.66231	9.97206	10.306	9.46431	9.75558	9.83204	0.215546	0.000758638	Significant	8.46755
216237_s_at	MCM5	11.1075	10.4848	10.4342	9.60346	10.2743	9.1667	8.97679	8.7904	8.64943	8.86005	8.88868	-0.223887	0.00075872	Significant	10.3809
221505_at	ANP32E	10.4193	10.7427	10.7023	9.89172	10.8494	8.39284	7.71414	7.91992	8.21937	7.92899	8.03505	-0.388902	0.000758896	Significant	10.5211
204494_s_at	C15orf39	8.30372	8.61489	8.016	8.43982	8.219	9.4207	9.58812	9.64425	9.4209	9.68684	9.55216	0.199472	0.000759973	Significant	8.31869
219370_at	RPRM	8.97307	9.73589	9.30572	9.06861	9.4079	7.93714	7.8179	7.49977	7.79815	7.85676	7.78194	-0.256827	0.000760074	Significant	9.29824
200054_at	ZPR1	7.9679	7.61442	8.20571	7.67078	7.79386	8.88227	8.68252	9.24857	8.60177	9.36117	8.95526	0.189944	0.000760974	Significant	7.85053
201487_at	CTSC	10.5113	11.3387	10.1674	11.6021	11.1751	7.79512	7.61671	8.18141	8.66925	7.47295	7.94709	-0.463609	0.000764001	Significant	10.9589
209797_at	CNPY2	8.60082	8.57322	8.94976	8.5933	8.8554	7.88109	7.77031	7.86888	7.91012	8.26778	7.93963	-0.134345	0.000765555	Significant	8.7145
206403_at	ZNF536	7.09646	7.2432	7.20015	7.01731	7.09747	8.33023	8.47405	8.15308	8.38841	7.80554	8.23026	0.206851	0.000765919	Significant	7.13092
222244_s_at	TUG1	10.7644	10.4099	10.2673	10.0754	10.9979	11.8145	11.7828	11.9844	11.4797	11.9228	11.7968	0.1676	0.000766373	Significant	10.503
203657_s_at	CTSF	8.07804	8.34069	8.45246	8.84587	8.33117	9.97629	10.0482	10.555	9.90961	10.4334	10.1845	0.276257	0.000766735	Significant	8.40964
205078_at	PIGF	6.38574	6.59954	6.51992	6.53862	6.97607	8.65958	8.54451	8.87852	8.43901	8.14942	8.53421	0.369922	0.000767254	Significant	6.60398
214203_s_at	NA	11.9582	9.68914	10.7775	10.8818	10.5398	7.43098	7.32542	7.29288	7.37551	7.67484	7.41993	-0.537448	0.000767316	Significant	10.7693
206526_at	RIBC2	6.85708	6.64368	7.08294	7.07972	6.77524	8.87215	9.10769	9.95654	8.64304	9.66727	9.24934	0.425321	0.000768049	Significant	6.88773
220548_at	PKDREJ	6.86266	6.85726	6.67423	6.84304	7.27618	8.72543	8.54035	9.01996	8.08476	8.75669	8.62544	0.321443	0.000771265	Significant	6.90267
43977_at	TMEM161A	9.73446	9.83069	9.98675	9.89758	9.99405	9.35897	9.32988	9.28565	9.40304	9.33667	9.34284	-0.0819205	0.00077158	Significant	9.88871
204143_s_at	ENOSF1	7.92862	8.00118	8.49136	8.55691	8.25667	7.46675	7.32896	7.87693	8.14736	7.85666	7.73533	-0.0923968	0.000772147	Significant	8.24695
214134_at	KIAA1211L	5.72471	5.70278	5.85632	5.8458	5.84531	5.56103	5.55465	5.69221	5.58522	5.63744	5.60611	-0.0478046	0.000772162	Significant	5.79498
210821_x_at	CENPA	9.3696	9.17067	8.80176	8.58609	8.86814	7.60654	7.88295	7.42917	7.64654	7.77734	7.66851	-0.224432	0.000773305	Significant	8.95925
209822_s_at	VLDLR	5.76572	6.1201	5.798	5.79568	5.73345	7.2478	7.14323	7.07238	7.74131	7.05232	7.25141	0.311654	0.000773716	Significant	5.84259
212374_at	FEM1B	6.82329	6.45416	6.85063	7.06327	6.3568	9.12278	9.17638	10.3218	9.3198	10.1946	9.62707	0.520864	0.000774852	Significant	6.70963
220766_at	BTG4	6.54411	6.42632	6.58533	6.46374	6.04487	8.66999	8.5995	8.9985	8.26534	9.36396	8.77946	0.45316	0.000776091	Significant	6.41288
211687_x_at	KIR3DL1	6.6607	6.3625	6.34133	6.43574	6.29985	6.37582	6.21544	6.12373	6.20804	6.1168	6.20796	-0.0484581	0.000778034	Significant	6.42002
206608_s_at	RPGRIP1	6.91592	6.78892	7.25096	7.41889	7.00581	9.1342	9.01138	9.15102	8.76879	9.73714	9.16051	0.372473	0.000778836	Significant	7.0761
203669_s_at	DGAT1	7.58256	6.89861	7.63548	7.479	7.44867	8.62444	8.77531	8.88058	8.66973	9.03157	8.79632	0.247649	0.000778928	Significant	7.40886
39549_at	NPAS2	4.85159	4.88501	4.88932	4.98418	4.87042	5.06092	5.08048	5.14968	5.21274	5.21742	5.14425	0.071326	0.000779028	Significant	4.89611
50400_at	PAOX	6.32656	6.51287	7.32832	7.23722	6.35401	9.3661	9.63401	10.4065	9.34142	10.5977	9.86913	0.547652	0.000779579	Significant	6.75179
218339_at	MRPL22	7.69306	7.79591	7.79752	7.74722	8.6033	9.32463	9.36034	9.24784	9.24802	9.39906	9.31598	0.232859	0.000782678	Significant	7.9274
220499_at	FNDC8	7.13004	6.8809	7.05478	6.95408	7.00856	8.61752	9.09974	9.90152	9.18472	9.8791	9.33652	0.414361	0.000784206	Significant	7.00567
219834_at	CARF	4.75227	4.87463	4.74808	4.72435	4.67542	7.58931	7.00376	7.95922	6.60396	8.03954	7.43916	0.645709	0.000789757	Significant	4.75495
200649_at	NUCB1	10.3912	10.2022	10.4829	10.8135	9.79858	9.00135	9.11149	9.07207	9.31194	9.02808	9.10499	-0.183183	0.000789929	Significant	10.3377
209022_at	STAG2	10.8896	10.3305	10.6149	10.1001	10.7366	8.37659	8.22297	7.98442	8.7877	8.23711	8.32176	-0.340139	0.000790664	Significant	10.5343
202626_s_at	LYN	9.58379	10.7112	9.14801	10.9912	9.82444	7.15341	7.07032	7.12591	7.82809	7.49115	7.33377	-0.454816	0.000791948	Significant	10.0517
206547_s_at	PPEF1	6.4196	6.18986	6.94729	6.36888	6.11724	8.05037	7.98102	8.73491	8.43606	8.98852	8.43818	0.396928	0.000792283	Significant	6.40857
203556_at	ZHX2	7.75099	8.54857	8.70975	8.30358	8.4211	6.8229	7.25548	7.01204	7.30153	7.09987	7.09836	-0.233737	0.000792472	Significant	8.3468
200034_s_at	RPL6	12.7778	12.507	12.9442	12.2763	12.6162	11.5377	11.3482	11.5477	11.6017	11.551	11.5173	-0.132405	0.000792664	Significant	12.6243
220079_s_at	USP48	9.37611	9.30969	9.43636	9.4855	9.63547	8.65381	8.47291	8.35326	8.92929	8.6888	8.61962	-0.132481	0.000792786	Significant	9.44863
214167_s_at	RPLP0	12.7021	12.7791	12.485	12.4244	11.8508	11.4284	11.1081	11.3037	11.3971	10.9559	11.2386	-0.147478	0.000793756	Significant	12.4483
200953_s_at	CCND2	12.3105	11.6515	12.4513	10.9639	12.0718	8.12536	8.17065	8.03253	8.76774	7.93569	8.20639	-0.534903	0.000796168	Significant	11.8898
211318_s_at	RAE1	9.36055	9.49734	9.44506	8.609	8.91301	10.8224	10.8664	11.4573	10.8942	11.2947	11.067	0.27206	0.000796517	Significant	9.16499
204168_at	MGST2	7.83805	8.70965	7.99351	8.80223	8.23689	9.42676	9.60257	9.30871	9.86435	9.20403	9.48128	0.189181	0.000798972	Significant	8.31606
208436_s_at	IRF7	9.7783	10.043	8.7731	8.79088	9.99855	6.7724	6.83685	6.9744	6.73254	6.97049	6.85734	-0.466746	0.000801058	Significant	9.47676
218959_at	HOXC10	6.32067	6.41316	6.11182	6.25085	6.24384	6.94894	7.04984	6.6076	6.63293	6.63127	6.77412	0.112012	0.000801156	Significant	6.26807
213956_at	CEP350	8.21883	9.01984	9.51009	8.60064	9.12942	10.1724	10.3025	10.6857	10.001	11.1126	10.4548	0.23298	0.000801163	Significant	8.89577
215050_x_at	MAPKAPK2	8.38933	8.01257	8.26811	8.05333	8.17387	8.87232	8.67034	8.73028	8.66874	8.51867	8.69207	0.0876973	0.000802662	Significant	8.17944
217329_x_at	NA	8.22569	7.85557	8.09215	7.79932	8.07647	7.36277	7.11966	7.4315	7.38326	7.42699	7.34484	-0.125043	0.000803317	Significant	8.00984
213954_at	FAM169A	6.04336	6.52252	6.43583	5.59753	5.96621	8.7132	8.38834	8.0357	8.23703	8.89687	8.45423	0.467771	0.000804357	Significant	6.11309
204377_s_at	DCAF1	7.88836	7.17774	7.77258	7.56244	7.68189	9.42608	9.71245	10.0916	9.51731	10.6814	9.88578	0.376207	0.000804466	Significant	7.6166
214537_at	H1-3	6.32497	6.32735	6.5189	6.19463	6.25427	6.16339	6.03106	6.22871	5.99475	6.02288	6.08816	-0.0548363	0.000808616	Significant	6.32402
207921_x_at	PAX8	6.77771	6.647	6.71006	6.7761	6.54431	6.55016	6.45465	6.4549	6.64195	6.37779	6.49589	-0.0427027	0.000809108	Significant	6.69104
205272_s_at	NA	6.39683	6.49705	6.83721	6.47152	6.41286	7.53368	7.36497	8.20585	7.6759	8.11746	7.77957	0.254135	0.000809145	Significant	6.52309
205352_at	SERPINI1	6.28926	6.99985	5.89742	6.61548	7.11129	9.02287	8.70584	8.26838	8.84996	8.56518	8.68245	0.399431	0.000809899	Significant	6.58266
208719_s_at	DDX17	6.57725	6.49291	6.4585	6.24677	6.79346	7.04559	6.95479	6.9754	6.75171	7.0448	6.95446	0.0944435	0.000812107	Significant	6.51378
221337_s_at	NA	6.83876	6.71604	6.93391	6.20685	6.1209	9.00482	8.93089	9.38336	9.17415	9.88306	9.27525	0.498967	0.000813876	Significant	6.56329
32094_at	CHST3	7.75738	7.9398	7.99931	7.54037	7.74518	9.34675	9.62011	8.95031	9.48304	9.12582	9.30521	0.255229	0.000814143	Significant	7.79641
217641_at	GPR135	5.73352	5.84569	5.86316	5.62011	5.59142	7.74658	7.77779	8.13751	7.60718	8.87317	8.02845	0.486389	0.000814917	Significant	5.73078
212291_at	HIPK1	7.96106	8.33327	7.96261	8.63877	8.47497	9.84756	9.85156	9.88156	9.68531	9.76511	9.80622	0.245088	0.000816573	Significant	8.27414
201504_s_at	TSN	8.16552	8.59756	7.8631	8.07861	8.11745	9.56727	9.60571	9.73801	9.25355	9.36083	9.50507	0.219343	0.000817974	Significant	8.16445
47105_at	DUS2	7.46396	7.63802	7.88827	7.44996	7.5492	7.94132	8.0586	8.27948	8.0679	8.23499	8.11646	0.0952529	0.000818577	Significant	7.59788
205652_s_at	TTLL1	6.6254	6.6991	7.10103	7.48646	6.541	8.17578	8.19065	8.38585	8.35958	8.33272	8.28892	0.266555	0.00081883	Significant	6.8906
215535_s_at	AGPAT1	9.21038	9.27745	9.67039	9.09445	9.54829	10.1675	10.188	10.3774	9.97562	10.0327	10.1482	0.116619	0.000819091	Significant	9.36019
205631_at	KIAA0586	8.80804	8.74394	8.58255	7.69286	8.2673	9.56661	9.66901	9.67222	8.94506	9.71679	9.51394	0.176404	0.000824237	Significant	8.41894
203278_s_at	PHF21A	8.0456	8.57503	8.43951	8.74189	8.21358	9.30304	9.42584	9.45823	9.42761	9.46606	9.41616	0.164212	0.000825725	Significant	8.40312
202743_at	PIK3R3	8.72752	9.71322	8.93614	8.45888	8.98745	10.4919	10.5893	10.4218	10.0998	10.2712	10.3748	0.210764	0.000826243	Significant	8.96464
200709_at	FKBP1A	10.7931	10.9424	10.3588	10.8696	10.7628	9.8042	9.62021	9.69396	9.8911	9.53351	9.7086	-0.146378	0.000826542	Significant	10.7453
214859_at	FSTL4	6.72646	6.73836	6.7146	6.6903	6.68342	6.59196	6.53161	6.50744	6.5292	6.5656	6.54516	-0.0360193	0.000827395	Significant	6.71063
222335_at	NA	5.27258	5.40552	5.35742	5.49776	5.25125	5.08748	5.2259	5.09261	5.17849	4.97696	5.11229	-0.0674315	0.000827906	Significant	5.35691
206921_at	GLE1	5.57379	5.6009	5.52731	5.40234	5.59615	6.34294	6.37898	6.7045	6.5529	6.94281	6.58442	0.249146	0.00082984	Significant	5.5401
205546_s_at	TYK2	9.41043	8.64675	9.0303	9.91451	9.22791	7.76864	7.74616	7.5464	8.07167	7.89678	7.80593	-0.244256	0.000830324	Significant	9.24598
205155_s_at	SPTBN2	6.65544	6.55039	6.95132	6.60605	6.28097	7.91043	8.35911	8.62766	8.06689	8.65474	8.32377	0.332841	0.000831165	Significant	6.60883
205061_s_at	EXOSC9	8.57137	8.49558	8.6177	8.53316	8.92977	9.64895	9.62243	10.1518	9.48589	9.73809	9.72944	0.173077	0.00083152	Significant	8.62952
211080_s_at	NEK2	5.94155	5.67798	5.7419	5.73131	5.69542	8.79176	8.33985	9.1515	7.47625	7.88213	8.3283	0.532546	0.000831804	Significant	5.75763
221446_at	ADAM30	7.23702	6.63503	6.82768	7.05043	6.5695	8.85832	9.11645	9.67052	8.72	9.11726	9.09651	0.406278	0.000835428	Significant	6.86393
218365_s_at	DARS2	8.12857	8.1368	8.28528	8.12168	8.29766	7.73971	7.66833	7.58925	7.63905	7.63014	7.65329	-0.0984871	0.000836371	Significant	8.194
217165_x_at	MT1F	11.4343	10.7072	12.0247	10.6905	11.3845	8.82101	8.97394	9.1398	9.08791	9.05818	9.01617	-0.319113	0.000837582	Significant	11.2482
206296_x_at	MAP4K1	9.07598	8.51738	9.47784	9.39665	8.66095	6.94041	7.13022	6.88182	7.09535	7.04902	7.01936	-0.362708	0.000837965	Significant	9.02576
216342_x_at	NA	13.3547	12.9398	13.0744	13.0168	12.9712	11.5513	11.4845	11.4431	12.1139	11.7218	11.6629	-0.164481	0.000840151	Significant	13.0714
219099_at	TIGAR	9.63311	8.95036	9.78758	8.4869	8.94184	7.33359	7.2979	7.34353	6.9077	7.54287	7.28512	-0.330388	0.000843366	Significant	9.15996
201711_x_at	RANBP2	9.75838	9.19509	8.39249	8.78543	9.33618	11.6072	11.5333	11.6952	11.0794	11.2494	11.4329	0.330282	0.000844974	Significant	9.09351
208974_x_at	KPNB1	11.3172	11.3768	11.6766	11.1369	11.4607	12.2842	12.1938	12.195	11.867	12.487	12.2054	0.0992913	0.000845007	Significant	11.3937
202372_at	NA	9.58026	9.50752	9.73474	9.43266	9.38655	9.01728	9.02531	8.95374	8.99864	8.89412	8.97782	-0.0858607	0.000845024	Significant	9.52835
59705_at	SCLY	5.02691	4.96435	5.06118	5.022	4.93822	5.41424	5.39315	5.28764	5.33528	5.37813	5.36169	0.100028	0.000845204	Significant	5.00254
220308_at	CFAP45	7.46741	7.45537	7.23682	7.18097	7.42926	8.57232	8.99555	9.40954	8.67498	9.32323	8.99512	0.290621	0.000845902	Significant	7.35397
38918_at	SOX13	8.63027	9.36397	8.67405	8.12986	8.36307	6.16227	6.55645	6.3332	6.74266	6.42241	6.4434	-0.421914	0.000850748	Significant	8.63224
204528_s_at	NAP1L1	10.8959	10.0382	10.6973	10.4956	10.3949	9.32143	9.08353	9.58566	9.17903	9.54257	9.34244	-0.16912	0.000853816	Significant	10.5044
205214_at	STK17B	6.15876	6.40222	6.00104	6.40854	6.18649	7.39887	7.20158	6.89678	7.307	7.59331	7.27951	0.224283	0.000854538	Significant	6.23141
220800_s_at	TMOD3	4.70123	4.82621	4.78952	4.85028	4.70876	4.54322	4.59253	4.54542	4.57334	4.54993	4.56089	-0.0662459	0.000857105	Significant	4.7752
221429_x_at	TEX13A	6.42635	5.9292	6.4519	5.91144	6.04128	7.27942	7.56411	7.99269	7.48817	7.86795	7.63847	0.31222	0.0008573	Significant	6.15203
218781_at	SMC6	9.05227	9.73518	9.04424	8.76038	9.55613	10.5053	10.5021	10.5273	10.1781	10.6415	10.4709	0.182036	0.000857853	Significant	9.22964
200791_s_at	IQGAP1	9.27819	9.8184	9.39712	10.4897	9.34825	8.19237	8.11207	7.99296	8.55408	8.20127	8.21055	-0.235491	0.000858366	Significant	9.66634
212587_s_at	PTPRC	7.41714	7.91121	7.59002	8.90972	7.56865	5.19039	5.3179	5.22362	5.16476	5.41862	5.26306	-0.582175	0.000859135	Significant	7.87935
217983_s_at	RNASET2	9.62935	9.87591	9.86439	10.3643	9.99585	8.7628	8.54638	8.90058	8.90865	8.42062	8.70781	-0.191802	0.000861523	Significant	9.94597
209746_s_at	COQ7	8.31919	8.2601	8.52568	8.35472	8.27726	9.3197	9.22783	9.52992	8.84412	9.19128	9.22257	0.143843	0.000862364	Significant	8.34739
214240_at	GAL	6.35974	6.3906	6.47054	6.3459	6.53016	6.21931	6.24746	6.28026	6.25008	6.34978	6.26938	-0.0341136	0.000862504	Significant	6.41939
213416_at	NA	7.2132	6.7118	6.47117	7.78923	7.28664	5.41519	5.2391	4.98489	5.18302	5.22528	5.2095	-0.445539	0.000863418	Significant	7.09441
201558_at	RAE1	9.41468	9.87522	10.3402	9.25499	9.52656	11.4846	11.4275	11.7357	11.3903	12.1401	11.6356	0.265125	0.000865508	Significant	9.68233
207246_at	ZFY	5.27127	5.34889	5.04982	5.2588	5.27071	6.11042	5.92442	5.85511	6.16354	5.75801	5.9623	0.186331	0.000865781	Significant	5.2399
213480_at	VAMP4	8.24119	8.0707	7.94473	8.38204	8.35006	8.8784	8.7077	8.56214	8.81846	8.69951	8.73324	0.0912902	0.00086641	Significant	8.19774
219767_s_at	CRYZL1	6.50846	7.01694	6.55448	6.33427	6.55294	8.16317	8.16022	8.69832	7.79908	8.65346	8.29485	0.331189	0.000866484	Significant	6.59342
213463_s_at	FAM149B1	6.49397	6.66477	6.63219	6.68428	6.61759	7.032	7.1376	7.42069	7.17771	7.38332	7.23027	0.127531	0.000866592	Significant	6.61856
32541_at	PPP3CC	6.21961	6.23257	6.0062	6.17864	6.1924	7.97991	7.75705	8.28796	7.66059	8.76188	8.08948	0.391739	0.00086675	Significant	6.16588
220577_at	GVINP1	6.99379	7.12985	6.88484	6.94012	6.82889	6.58731	6.65367	6.49322	6.66938	6.56034	6.59278	-0.0772668	0.000867231	Significant	6.9555
219387_at	CCDC88A	4.37057	4.58557	4.73568	4.75503	4.73742	5.95758	6.03651	6.78106	6.17542	7.19606	6.42933	0.471521	0.000867957	Significant	4.63685
211033_s_at	PEX7	8.00925	8.01469	7.37068	7.88266	7.57255	9.09532	8.97064	8.71916	8.5647	8.45237	8.76044	0.173095	0.000868387	Significant	7.76996
212348_s_at	KDM1A	9.76357	9.87868	10.1319	9.49918	10.3828	11.0248	11.1963	11.2287	10.8208	11.0335	11.0608	0.155416	0.000869455	Significant	9.93122
212070_at	ADGRG1	7.4147	8.29213	6.92311	8.22505	8.04873	10.9856	11.0026	10.7767	10.6432	10.2054	10.7227	0.46269	0.000869974	Significant	7.78074
221668_s_at	DNAI2	6.55293	6.54112	6.96821	6.65014	6.4166	8.3216	7.9817	8.14646	7.74528	7.3698	7.91297	0.256124	0.000870045	Significant	6.6258
204565_at	ACOT13	8.3524	8.49608	8.64664	8.33833	8.29561	9.52093	9.63478	9.88978	9.35203	10.1289	9.70528	0.203954	0.000870313	Significant	8.42581
213910_at	IGFBP7	5.54593	5.72321	5.56755	5.94384	5.65329	5.29807	5.45941	5.30085	5.66942	5.52107	5.44976	-0.0614148	0.000870598	Significant	5.68677
212017_at	FAM168B	10.4482	10.4449	10.5163	10.3654	10.0774	10.7323	10.7612	10.7426	10.6995	10.5227	10.6917	0.0440065	0.000875822	Significant	10.3705
201738_at	EIF1B	9.68792	9.65882	9.57369	9.99519	10.0434	11.3754	11.0219	11.1921	10.834	11.2848	11.1416	0.186314	0.000877978	Significant	9.79181
218462_at	RPF1	9.55494	9.33668	9.88644	9.06269	9.85757	10.0651	10.0843	10.4698	10.0345	10.6336	10.2575	0.104666	0.000879595	Significant	9.53966
200840_at	KARS1	11.3952	11.7911	11.7891	11.1951	11.5562	12.6029	12.4768	12.5436	12.2417	12.756	12.5242	0.117408	0.000882308	Significant	11.5453
203467_at	PMM1	7.91696	7.62886	7.63227	7.57996	7.92952	9.03466	9.26599	9.51243	8.68377	9.14276	9.12792	0.238416	0.000882548	Significant	7.73752
218254_s_at	SAR1B	7.58294	7.39543	7.47659	7.77674	7.89689	9.08935	8.79855	9.26036	8.63306	9.59659	9.07558	0.251117	0.00088344	Significant	7.62572
218525_s_at	HIF1AN	8.67957	8.82163	8.74427	8.21016	8.33269	9.35261	9.3726	9.55159	9.19597	9.36453	9.36746	0.130441	0.000884951	Significant	8.55766
219259_at	SEMA4A	9.47038	9.36947	9.38249	9.47675	9.07968	8.07466	8.56879	8.32942	8.38962	8.32085	8.33667	-0.166383	0.000886321	Significant	9.35575
202781_s_at	INPP5K	8.02948	7.72844	7.89421	7.80334	8.1253	8.48619	8.46552	8.60747	8.45479	8.53862	8.51052	0.104447	0.000886327	Significant	7.91615
205514_at	ZNF415	5.72202	6.49727	6.87573	5.77404	6.77094	7.49817	7.44888	8.34341	7.76039	8.31966	7.8741	0.315365	0.000888551	Significant	6.328
205488_at	GZMA	8.50933	8.9266	7.94536	9.83741	7.99191	6.17213	6.05699	5.86151	6.05119	5.62953	5.95427	-0.537462	0.000889203	Significant	8.64212
217235_x_at	NA	10.6988	9.40503	11.0377	10.012	10.0251	7.38102	7.57648	7.6649	7.64822	7.63173	7.58047	-0.433257	0.000891043	Significant	10.2357
218471_s_at	BBS1	7.52358	7.83448	7.4054	8.04872	7.66634	8.63306	8.65013	8.56299	8.70899	8.9284	8.69671	0.176417	0.000893496	Significant	7.6957
208914_at	GGA2	8.92859	8.73703	8.65233	9.4713	8.6252	8.10344	8.14642	7.78928	8.31277	7.89739	8.04986	-0.142065	0.000895684	Significant	8.88289
219989_s_at	ANKS1B	5.21302	5.44537	5.48461	5.44523	5.34306	6.35897	6.50043	6.82842	6.12577	6.73399	6.50952	0.273267	0.000896177	Significant	5.38626
221709_s_at	ZNF839	7.71802	7.50762	8.05642	7.79078	7.79277	8.42159	8.46053	9.03011	8.42199	8.98138	8.66312	0.156392	0.000896612	Significant	7.77312
220607_x_at	NELFCD	9.58419	9.48162	9.66996	9.55286	9.54236	10.3627	10.4351	10.4466	10.1985	10.0041	10.2894	0.10514	0.000897395	Significant	9.5662
216559_x_at	NA	9.45855	9.09305	9.07671	9.09209	9.49828	8.57287	8.43567	8.44743	8.39853	8.39353	8.4496	-0.129592	0.000898173	Significant	9.24373
218818_at	FHL3	7.86613	8.11927	8.14931	8.0127	7.97027	7.55354	7.49158	7.48555	7.45457	7.41853	7.48076	-0.101054	0.000898206	Significant	8.02353
206172_at	IL13RA2	5.59597	7.62177	5.31554	5.50905	5.20072	9.8154	9.93136	10.0879	9.88527	10.0479	9.95357	0.76712	0.000901467	Significant	5.84861
221948_s_at	KLHL22	7.2097	7.25923	7.19219	7.29681	7.15155	6.89105	6.93357	6.90844	7.02376	6.99633	6.95063	-0.0552342	0.000903744	Significant	7.2219
218432_at	FBXO3	6.12839	7.02461	5.73279	6.30956	6.57957	9.07486	8.67871	8.94193	8.44652	8.96364	8.82113	0.473075	0.000904813	Significant	6.35499
205794_s_at	NOVA1	6.96108	7.01982	6.69949	7.53448	7.35017	8.51132	8.5978	8.11448	8.46741	8.28305	8.39481	0.239039	0.000905958	Significant	7.113
214170_x_at	FH	8.78905	8.93876	9.53088	8.59314	9.60312	9.64754	9.74067	10.0789	9.52789	10.1297	9.82494	0.112011	0.000905989	Significant	9.09099
213572_s_at	SERPINB1	7.42297	7.43804	7.34252	8.20818	7.53874	6.38119	6.83564	6.40052	6.92073	6.5531	6.61824	-0.197671	0.000906426	Significant	7.59009
221845_s_at	CLPB	7.05638	7.3563	7.1626	7.28159	7.01494	9.95661	10.3793	12.0902	10.986	11.9269	11.0678	0.625447	0.000907168	Significant	7.17436
214973_x_at	IGHD	10.3287	8.81247	10.1545	9.75999	10.6698	7.41479	7.17738	7.35993	7.18931	7.16836	7.26195	-0.453627	0.000907643	Significant	9.94509
205250_s_at	CEP290	6.45286	6.57513	6.44547	6.60741	6.76975	7.38347	7.16478	7.2939	7.11182	7.64698	7.32019	0.155961	0.000910482	Significant	6.57012
218295_s_at	NUP50	7.76464	7.48668	7.01305	7.0128	7.39994	8.65548	8.90534	8.85906	8.49323	9.15737	8.8141	0.264933	0.000910863	Significant	7.33542
213946_s_at	OBSL1	7.27499	7.03755	6.87133	7.55461	6.65785	9.58894	9.73545	10.1839	9.89902	10.7346	10.0284	0.502417	0.000911749	Significant	7.07927
212870_at	SOS2	6.6635	7.26972	7.75201	7.99451	7.30402	9.74123	9.54037	10.0991	9.60048	10.4198	9.88019	0.417647	0.000913292	Significant	7.39675
201326_at	CCT6A	10.4974	10.9471	10.2557	10.1234	9.93372	9.09692	8.93061	8.87487	8.7898	8.91662	8.92176	-0.214432	0.000916906	Significant	10.3514
205208_at	ALDH1L1	7.73308	7.51399	7.87593	7.85256	7.55763	8.3091	8.60845	8.90753	8.93151	8.31414	8.61415	0.160606	0.000917609	Significant	7.70664
213762_x_at	NA	11.029	10.8488	10.5673	10.347	10.8837	9.62285	9.50135	9.4019	9.68406	9.69681	9.58139	-0.164035	0.000917623	Significant	10.7352
215497_s_at	WDTC1	7.85733	7.80459	8.36253	7.98521	8.39087	8.72591	8.78461	9.07407	8.56655	8.93134	8.8165	0.125831	0.000917672	Significant	8.08011
208792_s_at	CLU	6.53263	8.47867	7.53939	9.43883	7.60851	12.4858	12.1697	12.6296	12.5232	12.045	12.3707	0.643421	0.000917816	Significant	7.91961
208966_x_at	IFI16	11.0484	11.7221	10.5563	10.5099	11.5642	8.5794	8.26088	8.22642	8.35728	7.82328	8.24945	-0.425613	0.000918172	Significant	11.0802
217585_at	NEBL	5.19549	5.44872	5.75618	6.00822	5.77995	6.12109	6.21488	6.85282	6.65818	7.01388	6.57217	0.22126	0.000918419	Significant	5.63771
217143_s_at	YME1L1	7.84226	7.10826	7.46433	7.10658	6.88402	5.89221	5.93015	5.67473	5.85653	5.71379	5.81348	-0.324751	0.000919021	Significant	7.28109
219455_at	CFAP69	6.78695	6.55912	6.45851	6.21762	6.37126	7.58792	7.61103	7.79958	7.26332	7.93261	7.63889	0.237661	0.000919247	Significant	6.47869
218333_at	DERL2	8.25914	8.25035	8.5631	8.69321	8.30899	9.69508	9.87962	10.353	9.74666	10.4659	10.0281	0.253014	0.00091947	Significant	8.41496
212632_at	STX7	8.23509	8.81808	8.93987	9.74855	9.03729	7.33891	7.43698	7.54163	7.84285	7.52876	7.53783	-0.24867	0.000922702	Significant	8.95578
201992_s_at	KIF5B	7.71951	8.47788	8.26385	7.67177	7.52931	9.61729	9.49892	9.61826	9.0106	9.41311	9.43164	0.249739	0.000924865	Significant	7.93246
220783_at	MMP27	5.87361	5.81254	5.629	5.78789	5.67405	5.64779	5.59473	5.49981	5.52521	5.40321	5.53415	-0.0565584	0.000925106	Significant	5.75542
201834_at	PRKAB1	8.23439	8.03061	8.65306	7.95944	8.13459	9.0441	8.84894	9.13698	8.90677	9.16457	9.02027	0.137121	0.000925899	Significant	8.20242
213361_at	TDRD7	8.98765	8.79381	8.30611	8.09106	8.42647	10.0406	10.0328	10.2484	9.59047	10.2983	10.0421	0.236963	0.000925943	Significant	8.52102
202444_s_at	ERLIN1	7.46068	6.9414	6.04835	6.26093	6.39804	8.77453	8.75756	8.74334	8.25885	8.66161	8.63918	0.383653	0.00092755	Significant	6.62188
212721_at	SREK1	8.77185	8.70217	8.4701	8.73331	8.9178	9.40743	9.04211	9.05223	9.27948	9.3094	9.21813	0.0803039	0.000928025	Significant	8.71905
211461_at	CSPG4P1Y	6.95692	6.87542	7.01548	6.87056	6.82101	6.73461	6.59029	6.72868	6.56517	6.67006	6.65776	-0.0532045	0.000928326	Significant	6.90788
204994_at	MX2	9.72145	10.3007	9.45347	8.94247	10.2489	7.74333	7.85824	7.69243	7.66629	7.74549	7.74116	-0.330397	0.000929199	Significant	9.73342
200600_at	MSN	10.0025	11.0618	9.29486	10.8683	10.7467	7.71122	7.53445	7.52241	8.12829	7.64462	7.7082	-0.431399	0.00092946	Significant	10.3948
212727_at	DLG3	9.73551	8.87469	9.61607	8.59388	9.46701	7.83233	7.58067	7.61166	7.52065	7.61588	7.63224	-0.278505	0.000931061	Significant	9.25743
219928_s_at	CABYR	8.41011	9.61602	8.34363	7.09441	9.04521	11.5616	11.6916	12.1394	11.4532	12.3128	11.8317	0.476807	0.000932881	Significant	8.50188
212007_at	UBXN4	8.7583	8.79536	9.42452	8.63044	9.1601	10.2916	10.0184	10.1977	9.93385	10.1282	10.114	0.175784	0.000933577	Significant	8.95374
218397_at	FANCL	7.74763	7.45338	8.03756	7.23513	8.45281	8.91071	8.37405	8.90683	8.53216	9.11409	8.76757	0.171424	0.000935355	Significant	7.7853
209576_at	GNAI1	5.37242	5.59764	5.49974	5.44059	6.27089	7.17736	7.34278	7.36638	7.41356	7.18859	7.29773	0.372711	0.000937174	Significant	5.63626
204866_at	JADE3	6.42539	6.21901	6.81977	6.546	7.419	8.8687	8.59172	8.60861	8.68934	8.62267	8.67621	0.375957	0.000939132	Significant	6.68583
202053_s_at	ALDH3A2	8.7749	8.9575	8.74296	8.71491	8.83327	10.1997	10.1272	9.86573	10.252	9.57984	10.0049	0.184358	0.00094195	Significant	8.80471
211112_at	SLC12A4	7.55849	7.44799	7.7727	7.18083	7.72572	7.26039	6.95203	7.23564	6.84528	7.20524	7.09972	-0.086257	0.000942286	Significant	7.53715
209443_at	SERPINA5	7.63049	9.53065	8.10398	9.7626	7.16719	12.7972	12.6447	12.759	12.7807	12.3493	12.6662	0.585841	0.000944303	Significant	8.43898
214640_at	UNC93A	4.93901	4.86144	4.84519	4.85207	4.78375	4.8001	4.76757	4.71156	4.73587	4.71275	4.74557	-0.0332737	0.000944864	Significant	4.85629
217937_s_at	HDAC7	8.40841	8.15366	7.9515	8.16759	8.26902	7.76083	7.45953	7.52821	7.3459	7.39042	7.49698	-0.127561	0.000945102	Significant	8.19004
210142_x_at	FLOT1	10.4821	10.6299	10.921	10.6528	10.5033	10.8556	11.0697	11.2136	10.8785	10.9222	10.9879	0.0467111	0.000945537	Significant	10.6378
211634_x_at	NA	10.2325	8.69556	9.76918	9.05092	10.5778	6.51128	6.65004	6.42217	6.46578	6.6086	6.53158	-0.565368	0.000946318	Significant	9.6652
209091_s_at	SH3GLB1	9.09942	9.65603	8.81654	9.17426	9.38719	11.5416	11.245	11.7426	10.9618	11.2961	11.3574	0.299751	0.000946358	Significant	9.22669
202972_s_at	FAM13A	7.55768	7.99102	7.86758	7.90722	7.39924	9.19829	9.14298	8.89239	9.53994	9.33552	9.22183	0.251871	0.000946506	Significant	7.74455
216262_s_at	TGIF2	9.73959	9.36747	9.38134	9.39339	9.08628	8.30732	8.53285	8.36165	8.43711	8.30635	8.38906	-0.163172	0.000948609	Significant	9.39361
204879_at	PDPN	8.70435	8.40259	8.44091	7.71339	8.79102	5.82426	6.16568	6.2672	6.37104	6.24681	6.175	-0.445744	0.000949782	Significant	8.41045
221258_s_at	KIF18A	6.30392	6.20295	6.34193	5.62825	5.80897	7.58781	7.91515	8.29265	7.66322	8.44275	7.98032	0.397793	0.000950129	Significant	6.05721
201319_at	MYL12A	8.98876	9.5219	8.73473	9.07642	9.24931	8.29235	8.45342	8.15946	8.4391	8.46583	8.36203	-0.124266	0.000950279	Significant	9.11422
219831_at	CDKL3	6.83472	6.54661	6.68635	6.57205	6.43376	7.44176	7.56992	7.69841	7.66231	7.7608	7.62664	0.205372	0.000953671	Significant	6.6147
200722_s_at	CAPRIN1	9.46061	9.17206	8.72147	8.72316	9.26616	10.8911	10.9646	11.3472	10.4864	10.8072	10.8993	0.265265	0.000954203	Significant	9.06869
209407_s_at	DEAF1	7.41923	7.42738	7.24721	7.59763	7.4003	8.23832	8.10959	8.19263	8.49832	7.86159	8.18009	0.141018	0.000956397	Significant	7.41835
205471_s_at	DACH1	4.88894	6.10143	6.30831	5.62301	5.76014	7.5686	7.64945	8.01298	7.30054	8.22183	7.75068	0.434185	0.000956685	Significant	5.73637
219104_at	RNF141	7.2997	7.68474	7.31064	7.32665	6.89649	9.24467	9.42696	10.2565	9.6768	10.0912	9.73923	0.415191	0.000958671	Significant	7.30364
212044_s_at	RPL27A	7.61362	7.99408	8.20921	7.97568	8.38355	6.98824	7.15839	7.64892	7.25265	7.32805	7.27525	-0.143342	0.000958763	Significant	8.03523
218758_s_at	RRP1	9.1124	8.60451	9.06963	8.90705	8.76103	8.40024	8.08596	8.41463	8.32266	8.42205	8.32911	-0.0941714	0.000959388	Significant	8.89092
213331_s_at	NEK1	7.25971	7.59551	7.41031	7.20744	7.44541	8.25478	8.35423	8.69419	8.50395	8.21887	8.4052	0.186944	0.000961164	Significant	7.38368
206150_at	CD27	8.37003	7.62304	7.78795	8.737	8.2756	6.21651	6.3262	6.46561	6.50138	6.19348	6.34064	-0.363716	0.000962385	Significant	8.15872
210915_x_at	TRBC1	9.79537	9.50824	9.83554	11.6717	10.0189	7.19412	6.95621	6.61627	7.13334	7.11125	7.00224	-0.537858	0.000963912	Significant	10.166
33322_i_at	SFN	10.1946	10.4504	10.4129	10.8644	10.8776	9.25181	8.78094	9.06106	8.99864	8.99978	9.01844	-0.227656	0.000964346	Significant	10.56
201539_s_at	FHL1	5.95572	6.29167	6.31102	6.05284	6.87988	8.12805	7.77002	8.69791	8.06755	8.13026	8.15876	0.373405	0.00096451	Significant	6.29822
208965_s_at	IFI16	9.83941	10.4129	9.74754	8.67492	9.85958	7.04356	6.97739	6.8233	7.12143	7.13073	7.01928	-0.467685	0.0009673	Significant	9.70688
213292_s_at	SNX13	7.47367	7.79563	7.54462	6.87353	7.28052	8.69683	8.53818	8.75892	8.3512	8.84622	8.63827	0.224467	0.000967795	Significant	7.39359
215775_at	THBS1	6.49746	6.47401	6.43679	6.41958	6.44535	6.26717	6.22616	6.30582	6.18527	6.15593	6.22807	-0.0515507	0.000968365	Significant	6.45464
221962_s_at	UBE2H	7.89253	7.28442	6.8266	7.05275	7.14494	8.74755	8.59898	8.62641	8.31562	8.4236	8.54243	0.238608	0.000968443	Significant	7.24025
221790_s_at	LDLRAP1	8.76414	9.12486	9.46697	8.85925	9.73611	7.287	7.38633	7.54346	7.5998	7.28796	7.42091	-0.308511	0.00096924	Significant	9.19027
209581_at	PLAAT3	9.08053	8.271	9.28398	8.46111	9.2423	11.2389	11.3925	11.0189	10.87	10.9768	11.0994	0.323839	0.000970427	Significant	8.86778
217496_s_at	IDE	8.61405	8.57787	8.66028	7.65128	8.3041	9.72051	9.79205	10.4565	9.35329	10.376	9.93967	0.249433	0.00097102	Significant	8.36152
213499_at	CLCN2	7.11078	7.3387	7.52786	7.42878	7.20964	7.92951	8.2049	8.00803	8.46999	7.96542	8.11557	0.148227	0.000971694	Significant	7.32315
200065_s_at	NA	11.485	11.8239	11.7942	11.6337	11.5822	12.0546	12.2031	12.1802	11.922	11.9575	12.0635	0.0486118	0.000972246	Significant	11.6638
205271_s_at	CDK20	8.06291	7.95665	8.49023	8.20355	8.04766	8.89142	8.882	8.96734	8.8297	8.95181	8.90445	0.127338	0.000972566	Significant	8.1522
204831_at	CDK8	6.09471	6.03249	6.58848	6.41094	6.17433	7.74952	7.60136	7.65568	7.3727	7.93023	7.6619	0.291495	0.000974391	Significant	6.26019
217179_x_at	NA	10.2333	9.07435	9.17827	9.21774	10.8894	7.3858	7.02705	7.15335	7.10859	7.40732	7.21642	-0.429468	0.000977114	Significant	9.71862
216037_x_at	TCF7L2	7.35419	7.74073	7.18881	8.02351	7.10271	8.32738	8.52185	7.87458	8.47502	7.8871	8.21719	0.135223	0.000977476	Significant	7.48199
220129_at	NA	6.06666	7.77129	6.47696	6.89948	6.38872	9.6632	9.51766	9.03024	9.42962	9.54091	9.43633	0.489631	0.000978233	Significant	6.72062
203600_s_at	FAM193A	9.10069	9.48993	9.81239	9.29801	9.39793	10.3391	10.6415	10.38	10.317	10.47	10.4295	0.146906	0.000978338	Significant	9.41979
217520_x_at	NA	7.35703	7.20287	7.6038	7.07385	7.00995	8.8798	9.18131	9.34835	9.11819	9.91693	9.28892	0.357629	0.000980054	Significant	7.2495
212432_at	GRPEL1	8.0996	8.67244	8.25662	8.50741	8.53961	9.4978	9.67603	9.54876	9.71602	9.20881	9.52948	0.179412	0.000980077	Significant	8.41514
208664_s_at	NA	7.3364	7.3786	7.62343	7.36742	7.47147	7.98542	7.96379	8.57253	8.32732	8.05547	8.18091	0.137837	0.000982259	Significant	7.43547
213283_s_at	SALL2	9.18431	9.52012	9.09221	8.92473	9.01753	8.10376	8.22804	8.1271	8.31434	8.122	8.17905	-0.161488	0.000982501	Significant	9.14778
202860_at	DENND4B	8.84246	8.82851	8.87924	9.30837	9.12877	8.16834	8.30693	7.88802	8.35578	8.42689	8.22919	-0.128769	0.000982965	Significant	8.99747
217778_at	SLC39A1	8.01929	8.08366	7.92331	8.14671	8.04326	7.37198	7.56605	7.62659	7.55066	7.49833	7.52272	-0.0965226	0.000983847	Significant	8.04324
221665_s_at	EPS8L1	6.29336	6.44398	6.49229	6.49731	6.46889	6.11582	6.09327	6.1783	6.15469	6.22613	6.15364	-0.0654328	0.000984269	Significant	6.43917
215826_x_at	ZNF835	7.63464	7.7868	7.69928	7.85911	7.62554	7.45436	7.55619	7.4819	7.52655	7.42987	7.48977	-0.0438796	0.000984847	Significant	7.72108
50277_at	GGA1	11.3523	10.513	10.952	11.3594	10.8061	13.1725	13.334	13.0836	12.7354	13.1376	13.0926	0.251702	0.000986379	Significant	10.9966
222095_s_at	FAM163A	6.43237	6.70884	6.4625	6.4483	6.39478	7.53134	7.87748	8.27549	7.83306	8.35294	7.97406	0.297239	0.000986935	Significant	6.48936
208613_s_at	FLNB	8.7139	8.47278	8.91081	8.67513	8.54963	7.94303	7.90266	8.0341	8.22206	7.95582	8.01153	-0.11303	0.000988006	Significant	8.66445
37425_g_at	CCHCR1	7.5475	7.40799	7.38644	7.17351	7.22359	8.7928	8.96498	9.36182	8.57417	9.54214	9.04718	0.300155	0.000990611	Significant	7.34781
205080_at	RARB	7.85772	8.09027	8.17315	7.98743	8.10878	6.97782	7.07013	6.72979	7.21274	7.20347	7.03879	-0.192491	0.000991055	Significant	8.04347
213313_at	RABGAP1	9.01422	9.11746	9.50923	9.43899	9.47347	10.6102	10.5167	10.3936	10.5236	10.4145	10.4917	0.172295	0.000991818	Significant	9.31067
219471_at	RUBCNL	7.4124	7.82079	7.01875	7.93072	7.41628	8.69378	8.87233	8.94441	9.11251	9.12279	8.94916	0.251061	0.000992669	Significant	7.51979
212899_at	CDK19	6.73837	7.46307	7.87074	7.90771	7.83699	9.49562	9.62012	9.58064	9.35988	9.58766	9.52878	0.333262	0.000993535	Significant	7.56338
213951_s_at	PSMC3IP	6.70911	7.00839	7.39322	6.39698	6.94889	7.88123	7.93415	8.63974	7.72042	8.79323	8.19376	0.249745	0.000993636	Significant	6.89132
202506_at	ITPRID2	7.56011	8.31702	8.00715	8.51058	8.10329	9.87416	9.58786	9.5462	9.83267	9.93369	9.75492	0.268274	0.000994308	Significant	8.09963
202554_s_at	GSTM3	7.44429	10.2049	8.76512	9.293	9.40751	13.055	13.0296	13.6308	13.0419	13.2119	13.1938	0.54819	0.000994912	Significant	9.02297
213620_s_at	NA	7.62216	8.66793	8.18661	8.49464	8.62426	6.42961	6.20976	6.04586	6.09953	6.05881	6.16871	-0.431462	0.000995325	Significant	8.31912
210265_x_at	POU5F1P3	10.643	9.61276	10.387	9.83603	11.8913	6.66092	6.96807	6.7681	6.7953	6.7721	6.7929	-0.624714	0.000995367	Significant	10.474
220850_at	MORC1	4.63717	4.94768	4.79052	4.50102	4.67477	6.11302	6.01287	6.94641	6.37816	6.70013	6.43012	0.449047	0.000996015	Significant	4.71023
220980_s_at	ADPGK	10.1449	10.1317	10.2056	10.6459	10.383	9.56828	9.47694	9.31807	9.53784	9.445	9.46923	-0.121637	0.000999254	Significant	10.3022
218194_at	REXO2	8.87789	9.75436	9.25958	9.63905	10.0614	10.9539	11.068	11.4207	10.9543	11.4515	11.1697	0.230788	0.000999954	Significant	9.51845
213279_at	DHRS1	8.29205	8.41624	8.36816	8.41551	8.21347	8.65902	8.87654	8.82253	8.67535	8.75928	8.75854	0.070456	0.00100218	Significant	8.34109
37549_g_at	BBS9	7.11729	7.22687	7.06226	7.03956	7.09361	8.06805	8.18291	8.31542	7.66481	8.35102	8.11644	0.19142	0.00100275	Significant	7.10792
215960_at	SLC5A4	6.29691	6.4071	6.28981	6.26858	6.43547	6.15605	6.12959	6.08877	6.01681	6.15141	6.10853	-0.0535613	0.00100422	Significant	6.33957
213318_s_at	BAG6	11.2757	10.7886	11.5232	10.8166	11.5573	12.2437	12.23	12.4583	12.1294	12.3215	12.2766	0.133404	0.00100546	Significant	11.1923
207697_x_at	LILRB2	7.59087	8.48439	8.02569	8.69396	8.24742	6.45586	6.63324	6.61596	6.4182	6.5737	6.53939	-0.327956	0.00100561	Significant	8.20847
201736_s_at	MARCHF6	9.24277	9.43369	9.0665	9.50031	8.70412	10.345	10.5238	10.478	10.2705	10.2661	10.3767	0.175289	0.00100563	Significant	9.18948
201050_at	PLD3	9.37527	9.63928	9.90703	10.8246	9.85173	8.48104	8.86341	8.98709	9.36399	8.72001	8.88311	-0.159215	0.0010059	Significant	9.91958
209482_at	POP7	9.67236	9.38558	9.51818	8.90103	9.56254	7.81709	7.95646	7.82561	8.03681	7.84757	7.89671	-0.252628	0.00100624	Significant	9.40794
213407_at	PHLPP2	7.99387	8.48755	8.35707	8.39099	8.29019	9.06275	9.09673	8.97388	9.08904	8.96812	9.0381	0.122225	0.00100649	Significant	8.30393
203915_at	CXCL9	10.7155	12.2815	10.2983	11.9282	9.78505	7.56568	7.41031	6.92041	7.4774	7.23717	7.3222	-0.587378	0.00100776	Significant	11.0017
213193_x_at	TRBC1	10.0146	9.75764	10.0104	11.3822	9.69404	7.58863	7.60241	6.97824	7.75464	7.74415	7.53361	-0.433156	0.00100867	Significant	10.1718
221004_s_at	ITM2C	11.8382	10.279	10.9903	10.2524	10.9833	8.8094	8.64627	8.8742	8.54353	8.63138	8.70096	-0.320925	0.00101092	Significant	10.8686
205584_at	ALG13	6.80925	6.18915	6.26362	6.81449	6.27284	7.56368	7.38635	7.14803	7.40213	7.23801	7.34764	0.183544	0.00101159	Significant	6.46987
213247_at	SVEP1	9.30874	8.80168	8.973	8.51624	8.52692	8.00971	7.88975	7.78253	7.76607	7.78472	7.84656	-0.169588	0.00101221	Significant	8.82531
217930_s_at	TOLLIP	7.53511	7.86804	7.80245	8.5912	7.81775	9.53667	9.68567	9.78768	9.57088	9.29868	9.57591	0.27338	0.00101254	Significant	7.92291
221052_at	TDRKH	6.42402	6.52142	6.27573	6.29938	6.32168	7.00799	7.0805	6.57823	6.71767	6.92202	6.86128	0.107536	0.00101503	Significant	6.36845
202864_s_at	SP100	7.44651	7.6741	7.49468	8.17328	8.55116	6.01506	6.24693	6.35309	6.41287	6.31807	6.2692	-0.327704	0.00101513	Significant	7.86795
203080_s_at	BAZ2B	7.55765	8.24416	8.37463	8.53543	8.00947	10.3531	10.2965	10.0304	10.0151	10.4481	10.2286	0.328758	0.0010154	Significant	8.14427
213351_s_at	TMCC1	6.81237	7.00719	7.4005	6.56055	7.13186	8.63578	8.9047	8.34936	8.49872	8.56618	8.59095	0.299075	0.00101633	Significant	6.98249
203143_s_at	KIAA0040	7.09963	7.18046	7.14743	7.69073	7.44757	6.54167	6.44987	6.44896	6.5876	6.67743	6.54111	-0.160961	0.00102133	Significant	7.31317
42361_g_at	CCHCR1	6.33056	6.07799	6.42791	6.12793	6.04627	8.09798	8.02246	8.12151	7.47695	8.72501	8.08878	0.383158	0.00102211	Significant	6.20213
218346_s_at	SESN1	8.605	9.21502	8.60358	9.5295	9.0464	10.6015	10.5783	10.032	10.8144	10.0303	10.4113	0.21017	0.00102263	Significant	8.9999
211433_x_at	FAM214B	9.48226	9.73744	9.36801	9.67723	9.18959	8.59653	8.87688	8.68993	8.89358	8.7708	8.76555	-0.114702	0.00102268	Significant	9.49091
206359_at	SOCS3	6.27979	6.64934	6.46831	6.67765	6.52644	5.87225	5.95614	6.00661	5.90737	5.8599	5.92045	-0.139232	0.00102388	Significant	6.5203
216774_at	NA	7.40845	7.48974	7.14353	7.25466	7.28567	7.03546	7.2543	6.90495	7.0605	7.03488	7.05802	-0.0518724	0.00102402	Significant	7.31641
212185_x_at	MT2A	12.1125	12.2503	12.9316	12.0114	12.2869	10.2795	10.1201	10.4524	10.8854	10.251	10.3977	-0.244569	0.00102527	Significant	12.3185
219423_x_at	TNFRSF25	7.26737	7.37217	7.68717	8.15244	7.06129	5.87374	6.12295	5.94567	6.0578	5.94414	5.98886	-0.326164	0.00102538	Significant	7.50809
221299_at	GPR173	6.66752	6.4648	6.50215	6.86611	6.4796	6.009	6.12207	6.0176	6.19583	6.00101	6.0691	-0.120116	0.00102633	Significant	6.59604
202641_at	ARL3	7.32046	8.12056	7.12156	7.15714	7.34918	9.27675	9.24512	9.61682	9.0024	9.36277	9.30077	0.327141	0.00102666	Significant	7.41378
211776_s_at	EPB41L3	5.86896	7.13765	5.8246	7.17749	6.13875	9.12182	9.05855	9.16509	9.22064	9.45544	9.20431	0.517605	0.00102738	Significant	6.42949
201038_s_at	ANP32A	9.34926	9.08655	8.92168	8.60769	8.16311	7.22186	6.9585	6.98098	7.24235	7.01429	7.0836	-0.317222	0.00102846	Significant	8.82566
203882_at	IRF9	11.7889	11.8145	10.4736	10.6347	11.3171	9.65787	9.5567	8.80701	9.53613	9.1286	9.33726	-0.26317	0.00102996	Significant	11.2058
214049_x_at	CD7	7.54557	7.55248	7.93448	7.77704	7.49492	6.89429	6.67785	6.96476	6.68517	6.92475	6.82936	-0.165762	0.00103098	Significant	7.6609
214551_s_at	CD7	6.2754	6.07811	6.38469	6.72395	6.35392	5.59615	5.26665	5.57836	5.44987	5.5437	5.48695	-0.213752	0.00103147	Significant	6.36321
210300_at	REM1	8.02209	7.92906	8.12825	7.8543	7.92611	7.71788	7.66521	7.63635	7.38829	7.47696	7.57694	-0.0733196	0.00103266	Significant	7.97196
204225_at	HDAC4	6.14724	5.99576	6.82308	6.55523	6.43161	6.62529	6.74065	7.19257	7.2184	7.06562	6.96851	0.124902	0.00103449	Significant	6.39058
214096_s_at	SHMT2	10.3773	10.2089	11.0256	10.3269	10.6428	8.64165	8.66205	8.54942	9.10438	8.7337	8.73824	-0.267215	0.00103523	Significant	10.5163
202081_at	IER2	11.3786	11.2126	11.4754	11.3028	11.9121	9.3651	9.42779	9.19713	9.8317	8.99371	9.36308	-0.291089	0.00103525	Significant	11.4563
213617_s_at	TPGS2	7.24473	7.89441	7.29596	7.50999	7.78288	9.79912	9.8632	10.596	9.55222	9.57439	9.87699	0.388436	0.00103723	Significant	7.5456
201235_s_at	BTG2	7.52519	7.3922	7.92276	7.45174	7.46334	6.96607	6.82687	6.93703	6.79484	6.84824	6.87461	-0.135399	0.00103879	Significant	7.55105
204690_at	STX8	7.50563	8.57153	8.53166	8.96363	8.49475	10.4866	10.5484	10.4059	10.4638	10.8383	10.5486	0.326284	0.00103988	Significant	8.41344
218548_x_at	TEX264	7.28236	7.57947	7.91258	8.05895	7.32279	9.40872	9.27585	9.69142	9.09956	9.54115	9.40334	0.301257	0.00104182	Significant	7.63123
202355_s_at	GTF2F1	8.41836	8.18964	8.85079	8.31536	8.42032	9.26995	9.46156	9.85784	8.94819	9.62411	9.43233	0.160561	0.00104285	Significant	8.43889
214022_s_at	IFITM1	12.4031	12.7781	12.0055	11.2681	12.3852	9.40354	9.37396	8.90006	9.74607	9.35459	9.35564	-0.379185	0.00104541	Significant	12.168
204826_at	CCNF	9.89441	9.26188	9.41189	9.03259	9.42453	8.15776	8.24178	8.26634	8.11825	8.09679	8.17618	-0.202009	0.00104599	Significant	9.40506
202246_s_at	CDK4	11.641	11.0768	11.3693	10.2879	10.8551	9.50802	9.31356	9.3698	9.30765	8.81969	9.26374	-0.253859	0.00104703	Significant	11.046
214853_s_at	SHC1	10.0352	10.5293	10.5282	10.486	10.5218	9.35023	9.19304	9.2238	9.60162	9.32476	9.33869	-0.158077	0.00105242	Significant	10.4201
208628_s_at	YBX1	11.9394	12.2698	12.0128	11.8896	11.8747	13.1676	13.1603	13.6329	12.877	13.4485	13.2573	0.144082	0.00105297	Significant	11.9973
201600_at	PHB2	13.2413	12.3038	13.1453	12.1192	12.6198	10.5486	10.4009	10.2624	10.6925	10.2734	10.4356	-0.281717	0.001054	Significant	12.6859
207797_s_at	LRP2BP	6.64138	6.64678	6.43255	6.36603	6.87407	7.93292	8.61861	9.24275	8.52916	9.2397	8.71263	0.402357	0.00105413	Significant	6.59216
209212_s_at	KLF5	6.23197	5.97286	6.36154	6.17698	5.80644	7.66634	7.86515	8.56786	7.66827	8.45985	8.04549	0.397018	0.00105451	Significant	6.10996
44673_at	SIGLEC1	8.3909	8.35602	8.35344	8.6909	7.97755	7.19012	7.38991	7.41391	7.53596	7.41933	7.38984	-0.176882	0.0010551	Significant	8.35376
216370_s_at	TKTL1	6.46622	6.01844	5.85451	8.45146	6.02554	11.1323	11.065	11.0467	10.8134	10.6312	10.9377	0.736831	0.00105517	Significant	6.56323
205094_at	PEX12	8.54181	8.41414	8.34567	8.14337	8.00402	9.23181	8.97235	8.67726	8.63314	8.66214	8.83534	0.091948	0.0010556	Significant	8.2898
209679_s_at	SMAGP	10.6305	10.9203	9.84527	9.566	10.3885	7.78421	8.09143	7.96886	8.07631	8.16957	8.01808	-0.357125	0.00105814	Significant	10.2701
219981_x_at	ZNF587	9.68329	9.21582	9.38429	9.18798	9.13724	8.91506	8.67312	8.68092	8.70299	8.73739	8.7419	-0.0926508	0.00106046	Significant	9.32173
201005_at	CD9	11.2117	11.2347	12.4404	11.2311	12.0016	8.16367	8.40513	8.62916	9.3986	8.25299	8.56991	-0.439739	0.00106352	Significant	11.6239
212228_s_at	COQ9	8.9736	8.731	9.46523	8.87549	8.8285	9.80382	10.0898	10.1672	9.75411	9.90398	9.94377	0.147919	0.00106698	Significant	8.97476
215591_at	SATB2	4.43994	4.42633	4.43025	4.36391	4.45276	4.53468	4.5679	4.50766	4.47163	4.53119	4.52261	0.0322503	0.00106818	Significant	4.42264
213625_at	ZKSCAN4	7.70682	7.57449	7.44493	7.43376	7.63723	8.72616	8.72658	8.85802	8.1906	9.17208	8.73469	0.208475	0.00106877	Significant	7.55945
208549_x_at	PTMA	9.95752	9.88894	10.3256	9.86681	10.729	9.10052	8.71685	9.25912	8.85474	9.06948	9.00014	-0.173968	0.00107017	Significant	10.1536
210378_s_at	SSNA1	8.7374	8.36694	8.74714	8.39851	8.48983	9.24003	9.30606	9.78053	9.10375	9.44348	9.37477	0.133203	0.00107205	Significant	8.54796
216852_x_at	IGLJ3	8.54733	8.47758	8.6136	8.69738	8.47298	8.13472	8.079	7.9323	7.98357	7.85736	7.99739	-0.0983808	0.00107294	Significant	8.56178
205614_x_at	MST1	8.56198	8.40007	8.99199	9.11161	8.98771	9.8209	9.74634	9.81487	9.82943	10.223	9.8869	0.166266	0.00107326	Significant	8.81067
209137_s_at	USP10	8.69925	8.77726	8.62558	8.49342	8.58043	9.14554	9.15178	8.90939	8.90587	9.16871	9.05626	0.0686876	0.00107523	Significant	8.63519
208742_s_at	SAP18	10.2234	10.7335	10.5359	10.3273	10.5341	11.5603	11.4029	11.8413	11.2285	11.6926	11.5451	0.140905	0.00107543	Significant	10.4708
218091_at	AGFG1	9.18659	8.34567	8.61643	8.87481	8.76007	10.5048	10.2325	10.7427	10.2215	11.1742	10.5751	0.272215	0.00107627	Significant	8.75671
209890_at	TSPAN5	6.96737	6.96515	6.97949	7.06987	6.99386	8.27609	7.74591	7.83527	7.76523	7.8506	7.89462	0.174515	0.00107777	Significant	6.99515
205538_at	CORO2A	7.79634	7.52525	7.62248	7.61711	7.33884	8.58406	8.76551	8.76458	9.11692	8.18757	8.68373	0.196116	0.00107852	Significant	7.58
204683_at	ICAM2	7.41544	7.81186	7.35632	7.56982	7.97252	6.55609	6.75614	6.38393	6.44038	6.33741	6.49479	-0.23149	0.00107931	Significant	7.62519
203763_at	DYNC2LI1	6.03933	5.89229	6.08668	5.95566	6.23649	7.26349	7.03889	8.1522	7.24389	7.98746	7.53719	0.318979	0.00108238	Significant	6.04209
211144_x_at	NA	8.94944	8.49825	8.52657	9.33412	8.37596	7.47954	7.36487	7.21253	7.30942	7.26961	7.32719	-0.253856	0.00108477	Significant	8.73687
208501_at	GFI1B	5.29493	5.34765	5.47148	5.56703	5.42645	5.07183	5.12336	5.16903	5.1703	5.05587	5.11808	-0.0830926	0.00108586	Significant	5.42151
57540_at	RBKS	7.09678	7.52834	7.60319	7.08229	7.8091	8.3761	8.19201	8.46632	8.3604	8.77676	8.43432	0.184087	0.00108733	Significant	7.42394
204804_at	TRIM21	8.0443	8.30462	7.32922	8.03108	8.27432	7.08567	7.12661	6.72202	7.16649	7.02065	7.02429	-0.187054	0.0010878	Significant	7.99671
222277_at	PCOTH	7.53419	7.35993	7.58744	7.8624	7.45439	8.62838	8.82578	8.99048	8.74269	9.24855	8.88717	0.233402	0.00108889	Significant	7.55967
219944_at	CLIP4	6.47027	6.01098	5.89682	6.34953	6.06131	8.16732	8.39704	8.99455	8.04657	8.72553	8.4662	0.459304	0.00108916	Significant	6.15778
209037_s_at	EHD1	5.61862	6.05636	5.5121	6.0713	5.78636	8.7231	8.45674	9.45221	8.74842	10.3041	9.13691	0.65343	0.0010892	Significant	5.80895
219129_s_at	SAP30L	6.94139	6.87627	6.61291	6.8474	7.22233	7.70573	8.03006	8.11493	7.75589	8.21292	7.96391	0.206867	0.00108934	Significant	6.90006
218985_at	SLC2A8	8.33491	7.95743	8.75434	8.53295	8.5354	9.10387	9.36792	9.80513	9.41478	9.92906	9.52415	0.177256	0.0010904	Significant	8.423
200966_x_at	ALDOA	11.4926	11.3328	11.474	12.1985	11.4145	10.6537	10.4111	10.7867	10.9977	10.7912	10.7281	-0.110553	0.00109087	Significant	11.5825
206989_s_at	SCAF11	9.00225	8.77524	8.42826	9.0207	8.57094	8.31039	7.97639	7.95849	8.18216	8.09303	8.10409	-0.112194	0.00109328	Significant	8.75948
207374_at	PLSCR2	5.89193	5.78045	5.31798	5.98999	5.81821	8.02	8.15103	8.90552	7.83396	8.45963	8.27403	0.522593	0.0010937	Significant	5.75971
213105_s_at	TSR3	8.36204	8.19464	8.85383	8.17988	8.3661	7.96703	7.63293	8.21052	7.78596	8.009	7.92109	-0.0831955	0.00109692	Significant	8.3913
336_at	TBXA2R	7.7338	7.72481	7.75494	7.5144	7.88995	7.31541	7.2091	7.21311	7.15674	7.17787	7.21445	-0.0983813	0.00109933	Significant	7.72358
220205_at	TPTE	7.82449	8.24331	6.8037	6.26433	7.71001	11.4528	11.0223	12.4341	11.4608	12.1969	11.7134	0.668583	0.00110483	Significant	7.36917
206774_at	FRMPD1	6.72895	6.71201	6.77406	7.2539	6.66512	8.13296	8.10833	7.66815	8.08462	7.56396	7.9116	0.212758	0.00110486	Significant	6.82681
212468_at	SPAG9	6.33409	6.32568	6.5541	6.65032	6.44898	7.98697	8.08443	8.25098	7.44228	8.02509	7.95795	0.300274	0.00110685	Significant	6.46264
213703_at	LINC00342	5.74708	5.43389	5.73878	6.27983	5.68739	7.54571	7.63886	7.95001	7.32405	7.87829	7.66738	0.408315	0.00110782	Significant	5.77739
221131_at	A4GNT	7.28992	7.12064	7.19629	7.2626	7.19621	7.1101	7.00166	7.07687	7.04568	7.0464	7.05614	-0.0317465	0.0011094	Significant	7.21313
221331_x_at	CTLA4	7.50352	7.39233	7.31985	7.45816	7.54848	6.7245	6.85707	6.52532	7.05289	6.79166	6.79029	-0.132696	0.00110984	Significant	7.44447
200807_s_at	HSPD1	12.5348	12.3066	12.0945	11.9451	11.9762	11.4721	11.2879	11.0818	11.4588	11.1128	11.2827	-0.109392	0.00111064	Significant	12.1714
201580_s_at	TMX4	10.2312	9.49804	8.94007	9.25477	8.7946	11.4209	11.1448	11.3718	10.9407	10.9803	11.1717	0.257778	0.0011121	Significant	9.34374
214119_s_at	FKBP1A	10.2044	10.2225	9.62221	10.1933	9.8976	9.52996	9.46712	9.27219	9.43064	9.28125	9.39623	-0.0938794	0.00111249	Significant	10.028
201506_at	TGFBI	8.87299	10.0645	9.75718	10.4725	10.3723	7.53916	7.46696	7.51494	7.71724	7.44106	7.53587	-0.394804	0.00111281	Significant	9.9079
217962_at	NOP10	11.6815	11.5658	11.393	10.9879	10.6695	9.69168	9.78651	9.53828	10.0408	9.28673	9.66879	-0.219739	0.00111331	Significant	11.2595
202244_at	PSMB4	11.5543	11.3185	11.8403	11.0733	11.6191	10.1251	10.2204	10.1434	10.2511	10.0929	10.1666	-0.175424	0.00111448	Significant	11.4811
218476_at	POMT1	7.05234	6.82071	7.65075	7.61901	7.28462	9.18891	9.13773	9.21542	8.72389	9.14999	9.08319	0.318174	0.00111618	Significant	7.28548
221764_at	R3HDM4	8.27109	7.74129	8.43718	8.51223	8.21038	6.77716	7.02324	6.98028	7.35526	7.12927	7.05304	-0.223424	0.00111687	Significant	8.23443
221887_s_at	WHRN	8.13237	7.77674	8.03432	7.97294	7.81973	8.65919	8.81821	8.73456	8.79549	8.85238	8.77197	0.14245	0.00111733	Significant	7.94722
201943_s_at	CPD	6.89312	7.46677	7.65551	7.11627	6.82083	8.75601	8.69313	8.79818	8.62422	8.95594	8.7655	0.285744	0.0011185	Significant	7.1905
218883_s_at	CENPU	8.757	8.96083	9.20648	6.75897	9.51526	11.6288	11.288	11.9537	11.0476	11.9705	11.5777	0.422296	0.00112024	Significant	8.63971
202563_at	ERG28	4.98104	4.95974	4.99726	4.93505	5.00799	4.89163	4.88374	4.86135	4.8184	4.93147	4.87732	-0.0289607	0.00112068	Significant	4.97622
221822_at	SGF29	8.14472	7.80689	8.47402	7.84178	8.3374	8.50289	8.37364	8.82221	8.46488	8.9276	8.61825	0.0857439	0.00112268	Significant	8.12096
212546_s_at	FRYL	8.19979	8.11634	8.08748	8.02964	8.25031	8.01778	7.88398	7.91724	7.92515	8.04519	7.95787	-0.0320633	0.00112279	Significant	8.13671
213748_at	TRIM66	7.73116	7.28472	7.76926	7.49009	7.57361	8.47106	8.83924	8.88664	8.91234	9.06948	8.83575	0.223104	0.00112283	Significant	7.56977
222384_at	SMG7-AS1	5.31566	5.1275	5.07267	4.92382	5.24939	6.29125	6.35633	7.04494	6.55017	7.01388	6.65131	0.372486	0.00112294	Significant	5.13781
204521_at	FAM216A	7.85923	8.49039	7.82557	6.25704	8.39732	10.499	10.423	10.7455	10.2289	10.9167	10.5626	0.443743	0.00112522	Significant	7.76591
217794_at	PRR13	10.2814	10.0363	10.1063	10.6374	9.85071	9.24758	9.36078	9.09968	9.35046	9.13845	9.23939	-0.140212	0.00112655	Significant	10.1824
208841_s_at	G3BP2	8.94914	9.05452	8.91571	9.21801	8.92489	10.2939	9.74956	9.99191	10.0548	10.2129	10.0606	0.158729	0.00112803	Significant	9.01245
215509_s_at	BUB1	6.48914	6.10888	6.38291	5.76904	6.17514	7.31832	6.96607	7.26053	6.6845	6.58421	6.96273	0.170874	0.00112859	Significant	6.18502
212826_s_at	SLC25A6	12.0818	12.0769	12.3617	12.1031	11.9365	10.4499	10.6503	10.5388	11.2175	10.007	10.5727	-0.196091	0.00113	Significant	12.112
214665_s_at	CHP1	10.1719	10.1702	9.89588	9.97922	9.27254	8.19371	8.43934	8.31622	8.63795	8.35737	8.38892	-0.238646	0.00113088	Significant	9.89796
220500_s_at	NA	6.33915	5.95461	6.21579	6.46814	6.37618	7.46784	7.59478	7.80633	7.3405	7.44666	7.53122	0.264241	0.00113153	Significant	6.27077
221688_s_at	IMP3	9.17904	9.61481	9.0968	9.14322	8.24052	7.89765	8.0108	7.89976	8.04441	7.5134	7.8732	-0.201744	0.00113259	Significant	9.05488
204067_at	SUOX	8.62795	8.76982	8.41109	8.78177	8.429	7.91275	8.12155	7.85225	8.22636	8.11034	8.04465	-0.0969658	0.00113456	Significant	8.60393
220956_s_at	NA	9.42086	9.45874	9.67716	9.82134	9.41953	10.6611	10.9313	11.0843	10.636	11.2244	10.9074	0.190301	0.00113546	Significant	9.55953
214727_at	BRCA2	5.29186	5.13827	5.08268	4.97763	4.9414	6.02841	5.76574	5.80191	5.52854	5.28387	5.68169	0.159686	0.00113683	Significant	5.08637
40189_at	NA	10.8675	10.4146	10.5391	10.0206	10.0348	9.16358	8.92162	8.9438	9.18156	8.92464	9.02704	-0.20083	0.00113703	Significant	10.3753
221095_s_at	KCNE2	7.256	7.31656	7.35128	7.30544	7.32605	7.46513	7.45255	7.58814	7.44452	7.4714	7.48435	0.0337952	0.00113797	Significant	7.31107
211541_s_at	DYRK1A	7.33756	7.11993	7.28441	7.40871	7.22428	7.70111	7.76121	7.7784	7.77445	7.84582	7.7722	0.09538	0.00113831	Significant	7.27498
218970_s_at	CUTC	7.7247	8.14143	8.06078	8.09384	7.7488	9.63424	9.54229	9.88127	9.22494	10.0653	9.66961	0.281793	0.00113986	Significant	7.95391
213252_at	SH3PXD2A	7.57759	7.28825	7.65885	7.4867	7.39888	6.58654	6.68977	6.58467	6.74505	6.77786	6.67678	-0.164282	0.00114278	Significant	7.48205
202739_s_at	PHKB	7.18929	7.18462	7.09648	7.443	7.06915	8.36051	7.9212	8.1409	8.09085	7.77534	8.05776	0.163082	0.00114473	Significant	7.19651
218789_s_at	C11orf71	6.8709	7.29798	7.04615	6.5623	7.05442	8.56515	8.41498	8.28959	8.5972	8.2573	8.42485	0.274247	0.00114517	Significant	6.96635
218967_s_at	PTER	6.30523	6.48142	6.15702	6.57858	6.28126	5.89793	5.8918	5.50649	5.78259	5.82678	5.78112	-0.137837	0.0011456	Significant	6.3607
210891_s_at	NA	12.007	11.8209	11.8935	11.606	12.1791	10.8199	10.6239	10.8492	10.8962	10.6187	10.7616	-0.145227	0.00114659	Significant	11.9013
215472_at	PACRG	6.49451	6.41993	6.39314	6.28619	6.39969	7.19529	7.43007	7.90828	7.55502	7.68785	7.5553	0.239712	0.0011467	Significant	6.3987
215913_s_at	GULP1	6.48906	6.23422	6.192	5.88848	6.21886	7.76253	7.8258	8.78497	8.01472	8.03299	8.0842	0.381784	0.00114767	Significant	6.20453
215142_at	H2AP	6.72022	6.80167	6.62659	6.61318	6.67318	8.33161	8.32981	8.84465	9.4828	9.2007	8.83791	0.402354	0.00114842	Significant	6.68697
215482_s_at	EIF2B4	9.82504	9.67378	9.72505	9.4689	9.90998	10.3082	10.3293	10.4707	10.1225	10.9148	10.4291	0.101505	0.00115123	Significant	9.72055
209432_s_at	CREB3	8.31952	8.4279	8.66751	8.90292	8.60822	9.36992	9.59631	9.71636	9.42901	9.4761	9.51754	0.148735	0.00115129	Significant	8.58521
218614_at	RESF1	10.8889	9.82392	9.35883	9.60675	9.79362	7.94949	7.8437	7.73821	8.03074	7.73185	7.8588	-0.332304	0.00115266	Significant	9.89441
209792_s_at	KLK10	6.72623	6.89585	6.88328	6.91596	6.76172	7.64457	7.73794	7.49994	7.97531	7.30138	7.63183	0.158749	0.00115924	Significant	6.83661
207453_s_at	DNAJB5	6.09792	6.04327	6.17115	6.22757	5.76451	6.27918	6.26874	6.53127	6.45697	6.00718	6.30867	0.0578068	0.00116084	Significant	6.06089
208012_x_at	SP110	9.08594	9.71715	8.59944	9.68445	9.31864	7.60495	7.91686	7.76262	7.88747	7.52951	7.74028	-0.261913	0.00116511	Significant	9.28112
202732_at	PKIG	8.45158	9.15984	8.85685	8.76323	8.53779	10.0602	10.2258	10.8012	10.0401	10.6248	10.3504	0.241699	0.00116645	Significant	8.75385
214363_s_at	NA	12.1287	12.1082	11.888	11.8028	12.1293	12.7676	12.4623	12.5393	12.3172	12.5169	12.5206	0.0599064	0.00116799	Significant	12.0114
214298_x_at	SEPTIN6	7.30166	7.45421	8.15928	8.14271	7.49073	9.29943	9.42247	9.15497	9.46948	9.24549	9.31837	0.273399	0.00116821	Significant	7.70972
201581_at	TMX4	9.25879	9.31006	8.36755	9.13938	7.96372	10.8583	10.5361	10.3287	10.5442	10.3513	10.5237	0.256772	0.00116847	Significant	8.8079
209057_x_at	CDC5L	7.83573	8.17334	8.34282	8.1475	8.41597	7.51151	7.6674	7.90838	7.48138	7.79905	7.67354	-0.0927492	0.00117034	Significant	8.18307
214033_at	NA	6.10854	6.17306	6.00291	6.14357	5.96116	5.85725	5.8612	5.78329	5.9618	5.80428	5.85356	-0.0542454	0.00117601	Significant	6.07785
203141_s_at	AP3B1	5.68786	5.61909	5.75481	5.58569	5.63717	5.97758	5.76498	5.94115	5.77346	5.82037	5.85551	0.0497767	0.00117691	Significant	5.65692
220346_at	MTHFD2L	5.20175	5.42494	5.45963	5.59572	5.42011	5.87317	5.9823	5.78329	6.011	5.90555	5.91106	0.12501	0.00117695	Significant	5.42043
213095_x_at	AIF1	9.10999	9.32608	8.97439	9.9106	8.47542	7.80603	8.06197	7.27451	8.3012	7.69427	7.82759	-0.226668	0.00117744	Significant	9.1593
209340_at	UAP1	8.82662	10.0149	9.60522	8.78855	9.53893	11.5702	11.2092	11.7405	11.2188	11.7374	11.4952	0.297251	0.00117749	Significant	9.35483
200824_at	GSTP1	11.1187	10.2783	10.7541	10.3262	11.0089	7.73741	8.02779	8.41986	8.74848	8.23949	8.23461	-0.377466	0.00117816	Significant	10.6972
202309_at	MTHFD1	10.8729	10.2983	9.47406	9.30792	10.2844	7.55936	7.29346	7.48274	7.63144	7.50423	7.49424	-0.422984	0.00118021	Significant	10.0475
206067_s_at	WT1	5.45876	7.66669	5.5649	6.61333	5.82046	10.1635	9.79551	9.93568	10.0385	9.734	9.93344	0.674259	0.00118157	Significant	6.22483
200604_s_at	PRKAR1A	8.10261	9.06599	7.82847	7.25246	8.18648	10.4837	10.5562	11.0337	10.2681	10.5281	10.574	0.386803	0.00118242	Significant	8.0872
204336_s_at	RGS19	8.87865	9.25862	9.17102	9.71389	9.07216	7.96235	8.07047	7.40028	7.91814	7.74089	7.81843	-0.237711	0.00118264	Significant	9.21887
202988_s_at	RGS1	5.27736	5.48086	5.9611	5.94576	5.70399	4.67973	4.46016	4.7762	4.60414	4.71869	4.64778	-0.287776	0.00118267	Significant	5.67381
208581_x_at	MT1X	11.9738	11.402	12.3886	11.418	11.7883	10.2239	9.82657	9.78784	10.1177	9.64355	9.91992	-0.249672	0.00118396	Significant	11.7942
209180_at	RABGGTB	9.1347	8.72607	8.5366	8.62007	8.49174	8.03543	8.07482	7.75623	8.02267	7.85009	7.94785	-0.130756	0.00118496	Significant	8.70184
207725_at	POU4F2	5.68679	5.58966	5.5337	5.80129	5.79167	6.43669	6.50062	6.32453	6.23063	6.75557	6.44961	0.183162	0.00118507	Significant	5.68062
214931_s_at	SRPK2	6.85992	7.32792	6.26472	6.85576	6.50994	8.90786	9.32941	9.79893	9.00475	9.55585	9.31936	0.462429	0.00118785	Significant	6.76365
221946_at	C9orf116	7.35515	7.02798	7.14455	7.30215	7.00143	8.55513	8.59345	9.30287	8.4636	8.89643	8.7623	0.29009	0.00118849	Significant	7.16625
214050_at	CGGBP1	6.14958	6.16873	6.18966	6.14049	6.12026	6.02745	6.05724	6.06958	5.95333	6.02294	6.02611	-0.0302377	0.00118856	Significant	6.15374
210375_at	PTGER3	4.4642	4.4771	4.46346	4.42691	4.4547	4.38529	4.38304	4.38342	4.3832	4.39343	4.38568	-0.023362	0.00118949	Significant	4.45727
221187_s_at	FUZ	7.28869	6.79119	7.78435	7.09122	6.93195	7.97874	8.15059	8.92848	8.11362	8.41825	8.31793	0.212748	0.00119026	Significant	7.17748
218612_s_at	TSSC4	8.3673	8.22658	8.65199	8.41819	8.29172	8.76557	8.95043	9.33522	8.83978	8.9753	8.97326	0.096763	0.00119119	Significant	8.39116
200631_s_at	NA	11.6958	11.0971	11.3623	10.8765	11.1178	9.8438	9.95135	9.86053	9.99013	9.5445	9.83806	-0.190899	0.00119165	Significant	11.2299
204339_s_at	RGS4	7.22918	7.38434	6.93459	7.36787	6.97368	6.99905	6.98165	6.69206	6.94413	6.61384	6.84615	-0.0682762	0.00119306	Significant	7.17793
40446_at	PHF1	9.83936	9.95593	10.2007	10.5749	9.88568	11.4368	11.4964	11.4576	11.4082	11.7232	11.5044	0.189078	0.00119308	Significant	10.0913
221528_s_at	ELMO2	9.14324	9.39238	9.02355	9.00326	8.79233	9.61583	9.86118	9.59621	9.86835	9.48273	9.68486	0.094477	0.00119635	Significant	9.07095
206366_x_at	XCL1	8.10926	8.16223	8.92592	7.87528	7.76383	6.29474	6.41092	6.16646	6.30098	6.279	6.29042	-0.376704	0.00119649	Significant	8.1673
213959_s_at	RPGRIP1L	5.00448	5.54047	5.65441	5.06657	4.99815	7.44066	7.27439	7.65258	6.69956	8.07648	7.42873	0.500025	0.00119781	Significant	5.25282
205467_at	CASP10	7.77868	7.62744	7.66119	8.171	7.64915	6.66139	6.93879	6.86466	6.91562	6.9053	6.85715	-0.181695	0.00119832	Significant	7.77749
208271_at	PAPOLB	5.45541	5.37767	5.19136	5.21026	5.38502	6.68589	6.75071	7.1243	6.19912	6.52583	6.65717	0.322413	0.00119951	Significant	5.32395
204297_at	PIK3C3	8.45707	8.8687	8.66104	8.65659	8.41285	9.35834	9.315	9.37634	9.19748	9.20625	9.29068	0.109562	0.00120038	Significant	8.61125
202520_s_at	MLH1	9.86224	9.44645	9.95688	9.07659	9.41651	10.6379	10.5019	10.5611	10.337	10.3531	10.4782	0.133556	0.00120119	Significant	9.55173
208717_at	OXA1L	10.2929	10.3392	9.88217	10.3902	9.83732	9.54107	9.50338	9.34775	9.4985	9.37835	9.45381	-0.102278	0.00120132	Significant	10.1484
201060_x_at	STOM	11.0056	10.5936	10.2164	9.60691	10.1201	8.49698	8.50383	8.4424	8.47075	8.37883	8.45856	-0.285354	0.00120609	Significant	10.3085
203789_s_at	SEMA3C	4.90601	5.19953	5.37692	6.00173	5.85481	8.32185	7.84144	7.74996	8.10487	7.48712	7.90105	0.531083	0.00120779	Significant	5.4678
209005_at	FBXL5	7.79205	8.25605	7.83984	8.33802	7.65446	9.10274	9.11495	8.84132	9.27343	9.26375	9.11924	0.193233	0.00120909	Significant	7.97608
220049_s_at	PDCD1LG2	5.89826	5.9341	5.91379	6.02445	5.7834	5.55279	5.48372	5.43711	5.33603	5.3726	5.43645	-0.120689	0.00120947	Significant	5.9108
210820_x_at	COQ7	8.23809	8.3818	8.783	8.22295	8.35622	9.28744	9.37722	9.33705	8.95331	9.49841	9.29068	0.146012	0.00120982	Significant	8.39641
214056_at	MCL1	7.05068	7.23864	7.23145	6.77842	6.98093	6.17214	6.23257	6.04878	6.26415	6.07684	6.1589	-0.196184	0.00121455	Significant	7.05602
201548_s_at	KDM5B	9.13816	9.5409	9.77994	7.99971	9.49462	11.0729	10.994	11.3385	10.7984	11.4306	11.1269	0.275806	0.00121494	Significant	9.19066
212812_at	SERINC5	8.79949	9.20108	8.76221	8.92492	8.2779	10.558	10.0738	10.3367	10.3748	10.2614	10.3209	0.231128	0.00121837	Significant	8.79312
221564_at	PRMT2	8.6754	8.53034	8.35479	9.01367	8.87998	7.97053	7.90901	7.65206	7.94777	7.76352	7.84858	-0.147063	0.00121992	Significant	8.69084
212663_at	FKBP15	9.33886	9.45322	9.21653	9.96534	9.29334	8.73159	8.7653	8.48919	8.83196	8.61768	8.68714	-0.12196	0.00122146	Significant	9.45346
220610_s_at	LRRFIP2	7.54937	7.47905	7.62484	7.84117	7.45331	9.52104	9.55848	9.96907	8.92727	9.93081	9.58133	0.336212	0.00122166	Significant	7.58955
217456_x_at	HLA-E	10.4143	10.6192	10.2924	11.4641	10.7784	9.05664	9.17293	8.90486	9.12229	8.6016	8.97166	-0.256007	0.00122304	Significant	10.7137
217724_at	SERBP1	10.9917	10.7164	10.8278	10.2628	10.9044	11.3999	11.3524	11.4655	10.9464	11.2641	11.2857	0.0714154	0.0012255	Significant	10.7406
208716_s_at	TMCO1	9.82962	9.75713	9.84221	9.71964	10.2606	11.0612	11.0122	10.9526	10.7976	10.812	10.9271	0.145062	0.00122626	Significant	9.88185
218023_s_at	FAM53C	9.09956	9.08257	9.34999	9.24393	9.2071	10.11	10.1057	9.8654	9.94548	9.93416	9.99215	0.11969	0.00122637	Significant	9.19663
205001_s_at	DDX3Y	6.12922	7.54921	7.85601	6.89296	7.22605	8.71784	8.77011	9.57398	8.6985	9.48668	9.04942	0.343784	0.00122763	Significant	7.13069
209971_x_at	AIMP2	10.0327	10.3879	9.9692	9.46363	9.7589	10.6889	11.0022	10.9868	10.6414	10.7348	10.8108	0.123705	0.00122869	Significant	9.92246
213566_at	RNASE6	8.17515	8.47976	7.28265	8.98721	7.88476	5.98599	5.91384	5.874	5.99368	5.97425	5.94835	-0.456416	0.0012295	Significant	8.16191
218957_s_at	PAAF1	8.41155	9.01695	8.86486	8.55916	8.56172	9.88688	9.96163	9.81241	9.31171	9.87947	9.77042	0.170252	0.00122982	Significant	8.68285
212473_s_at	MICAL2	7.80538	8.86744	9.19939	9.43361	8.95544	11.0888	11.0459	10.8229	11.4693	11.0913	11.1037	0.326919	0.00123088	Significant	8.85225
201861_s_at	LRRFIP1	7.67277	7.73579	7.98579	8.39647	8.06244	7.15013	7.08901	7.23991	7.31726	7.28125	7.21551	-0.143596	0.00123193	Significant	7.97065
211271_x_at	NA	10.9773	11.3355	11.5752	10.6855	11.1366	9.95324	10.059	10.0937	10.0245	9.99546	10.0252	-0.15238	0.00123277	Significant	11.142
203724_s_at	RUFY3	5.70109	5.77379	6.04772	6.11897	5.98277	6.50405	6.35864	6.45003	6.79736	6.44893	6.5118	0.136274	0.00123307	Significant	5.92487
211088_s_at	PLK4	4.92832	4.77663	4.90489	4.80771	4.63383	5.14604	5.20591	5.34886	5.10661	5.05462	5.17241	0.104716	0.00123429	Significant	4.81028
209780_at	PHTF2	11.093	11.333	10.4894	10.1343	10.0073	8.26694	8.13797	7.97787	8.14908	8.47523	8.20142	-0.37167	0.00123615	Significant	10.6114
203145_at	SPAG5	8.40336	7.73701	8.97199	7.28052	8.1191	9.86566	9.88744	10.0106	9.37794	10.0854	9.84541	0.281102	0.00123766	Significant	8.1024
203479_s_at	OTUD4	8.3796	8.22844	8.55719	8.21901	8.19649	9.01395	9.13861	8.95503	8.94655	8.90065	8.99096	0.11256	0.00123815	Significant	8.31615
219405_at	TRIM68	7.90131	8.16542	7.67612	8.18141	7.9308	8.5272	8.70909	8.58744	8.72131	8.85968	8.68094	0.123089	0.00123906	Significant	7.97101
202771_at	PIEZO1	7.883	7.82261	8.11235	8.51039	8.18009	6.67356	7.01089	6.67495	6.72004	6.93808	6.8035	-0.251944	0.00124207	Significant	8.10168
205457_at	ILRUN	6.48865	6.10653	6.28132	6.19564	6.11944	8.212	9.09147	9.88886	8.48515	9.39647	9.01479	0.531137	0.0012434	Significant	6.23832
220913_at	NA	5.28815	5.26627	5.26319	5.27746	5.18909	5.15537	5.18618	5.11251	5.16065	5.10652	5.14425	-0.031234	0.00124387	Significant	5.25683
212918_at	RECQL	9.68233	8.2823	9.54025	8.45257	9.71536	6.86749	6.63631	7.09797	6.9825	7.07739	6.93233	-0.397994	0.00124636	Significant	9.13456
203921_at	CHST2	11.1588	8.75607	9.32934	9.32624	10.3641	6.0324	5.92937	6.24056	6.47266	6.43235	6.22147	-0.653597	0.00124742	Significant	9.7869
214224_s_at	PIN4	10.2635	9.54231	10.1933	9.26904	10.5923	7.67624	7.92086	7.96242	7.87826	7.89509	7.86657	-0.342162	0.00124806	Significant	9.9721
211955_at	IPO5	9.62385	9.244	8.99205	8.93825	8.37304	11.5083	11.4518	11.949	11.378	12.121	11.6816	0.370766	0.00125045	Significant	9.03424
200797_s_at	MCL1	11.9257	12.0376	11.7104	12.0293	12.4584	10.8616	11.025	10.6828	10.85	10.6519	10.8143	-0.15397	0.00125056	Significant	12.0322
215044_s_at	STAM2	6.47536	7.11121	6.48803	6.35499	6.32013	8.14674	8.39219	8.82827	8.27819	8.98377	8.52583	0.380358	0.00125078	Significant	6.54994
202678_at	GTF2A2	10.9034	10.6168	10.5611	9.85807	10.0719	12.298	11.7608	12.413	11.4553	12.4135	12.0681	0.214307	0.00125127	Significant	10.4022
201449_at	TIA1	7.8076	7.21645	7.77227	7.25234	8.25389	6.09157	6.01194	6.26822	6.27187	6.23766	6.17625	-0.310708	0.00125427	Significant	7.66051
204986_s_at	TAOK2	8.75215	8.69206	8.55246	8.74287	8.35688	9.04431	9.29311	9.07375	9.15179	8.96044	9.10468	0.0790402	0.00126265	Significant	8.61928
205224_at	SURF2	7.74377	7.63536	8.65865	7.15944	7.47271	8.73893	9.04418	9.45244	8.72059	9.0249	8.99621	0.218105	0.00126289	Significant	7.73398
219410_at	TMEM45A	6.36584	6.49886	6.44415	6.81162	7.87214	8.52127	8.69399	8.90052	9.09954	8.92037	8.82714	0.376725	0.00126411	Significant	6.79852
222231_s_at	LRRC59	10.5465	10.5827	10.6896	9.7449	11.0314	8.77517	8.67774	8.63979	8.56478	8.38454	8.60841	-0.289182	0.00126646	Significant	10.519
201635_s_at	FXR1	9.66234	9.06737	9.83319	8.25083	9.13144	10.9071	10.9884	11.2999	10.7158	11.4041	11.0631	0.267766	0.00126671	Significant	9.18903
212965_at	HIC2	8.25375	7.86605	8.14507	7.79684	7.95926	6.98998	7.22052	7.20609	7.0545	7.17585	7.12939	-0.166978	0.00126895	Significant	8.0042
220235_s_at	LRIF1	8.55245	8.22278	8.13237	7.53821	7.91925	9.71854	9.48167	9.12726	9.51497	9.29889	9.42827	0.223885	0.001271	Significant	8.07301
212463_at	CD59	8.04686	8.47415	8.56143	8.9746	7.99529	7.65506	7.70653	7.98706	8.3034	7.55856	7.84212	-0.100942	0.00127126	Significant	8.41047
203964_at	NMI	8.73835	9.05461	8.40527	8.60423	8.84424	6.98305	6.93319	6.96652	7.11388	6.1329	6.82591	-0.354852	0.00127216	Significant	8.72934
205241_at	SCO2	8.82524	8.71751	8.45265	9.28959	8.41543	7.64595	7.72214	7.70279	7.92904	7.70077	7.74014	-0.175288	0.00127346	Significant	8.74008
212896_at	MTREX	8.75803	8.99133	8.92482	8.12619	8.99031	9.98213	9.8672	10.3009	9.74474	9.84099	9.94718	0.183664	0.00127538	Significant	8.75814
218996_at	TFPT	8.29199	7.95865	8.34775	8.50275	8.09425	7.15723	7.33253	7.51222	7.31151	7.36957	7.33661	-0.167369	0.00127767	Significant	8.23908
221819_at	RAB35	8.92004	8.629	8.88933	9.43964	9.02383	8.35477	8.1349	7.92497	8.54	8.2437	8.23967	-0.124188	0.00127981	Significant	8.98037
201675_at	AKAP1	11.3988	10.4264	11.2915	10.8341	10.8911	9.3191	9.45771	9.18056	9.26445	9.23228	9.29082	-0.239471	0.00128006	Significant	10.9684
212124_at	ZMIZ1	11.0528	11.2849	11.217	10.205	10.9983	8.07495	7.8479	8.00922	8.71175	8.36155	8.20107	-0.417255	0.00128317	Significant	10.9516
212332_at	RBL2	8.041	7.98951	8.63419	8.28777	8.03853	9.76805	9.577	9.87805	9.34986	10.2064	9.75586	0.250962	0.0012834	Significant	8.1982
210251_s_at	RUFY3	5.09091	5.69729	5.99654	5.72551	5.80188	7.20163	7.05063	7.0857	6.98878	7.11886	7.08912	0.324186	0.00128404	Significant	5.66243
202801_at	PRKACA	9.21161	9.35491	9.21152	9.50318	9.44486	9.65548	9.73811	9.90069	9.86239	9.96635	9.8246	0.0721711	0.00128622	Significant	9.34522
217478_s_at	HLA-DMA	9.61027	10.5662	9.35513	12.0074	9.74356	7.20771	6.79038	6.8196	7.48233	6.80069	7.02014	-0.546968	0.00128657	Significant	10.2565
209377_s_at	HMGN3	11.3281	11.1261	11.3089	11.2996	11.4213	12.2502	11.9643	11.8149	12.1063	11.9196	12.0111	0.0884492	0.00128724	Significant	11.2968
202120_x_at	AP2S1	10.6345	10.1192	10.4235	10.591	10.2394	10.0239	9.83482	9.93063	9.95784	9.76129	9.90171	-0.0710463	0.00128898	Significant	10.4015
213385_at	CHN2	7.71716	7.6004	7.15021	7.45394	7.2625	6.2159	6.42088	6.05229	6.77204	6.30785	6.35379	-0.227072	0.00129167	Significant	7.43684
205418_at	FES	7.26511	7.52255	7.73636	7.27077	7.02888	6.14528	6.35679	6.30943	6.49852	6.2945	6.3209	-0.220503	0.0012976	Significant	7.36473
221245_s_at	FZD5	9.56702	7.99264	8.7603	7.19984	8.98968	5.13516	5.23363	5.25847	5.09889	5.03314	5.15186	-0.722692	0.0012979	Significant	8.5019
221513_s_at	NA	8.23466	7.90976	8.3903	7.55412	8.21703	6.8807	6.79197	6.69804	6.78917	6.73216	6.77841	-0.250044	0.00129816	Significant	8.06118
219245_s_at	OGFOD2	7.46088	7.16378	7.88971	7.86884	7.97231	8.39563	8.48869	8.97139	8.46744	8.84578	8.63379	0.170559	0.00129839	Significant	7.6711
216922_x_at	NA	6.44695	6.80944	6.60821	6.4733	6.15013	8.06387	7.63674	7.83903	7.67172	7.02154	7.64658	0.234906	0.00130012	Significant	6.49761
218019_s_at	PDXK	8.26994	8.42703	8.39783	9.16752	8.07921	9.23885	9.29201	9.1195	9.60389	9.0273	9.25631	0.128364	0.0013017	Significant	8.46831
206930_at	GLYAT	5.86146	5.82132	5.61099	5.77645	5.62685	5.63231	5.62969	5.44925	5.66214	5.49511	5.5737	-0.0422681	0.0013023	Significant	5.73942
212281_s_at	TMEM97	10.1183	9.27389	9.65411	9.05779	8.70016	11.2769	11.2044	11.0764	11.2841	11.0137	11.1711	0.25506	0.00130403	Significant	9.36084
218077_s_at	ZDHHC3	6.92621	6.57532	7.24066	6.89971	6.65512	8.04707	8.47226	8.68331	8.47959	9.00364	8.53718	0.315675	0.00130474	Significant	6.8594
214526_x_at	PMS2P1	9.5819	9.41676	9.15077	8.98757	8.97837	10.0255	10.178	10.0614	9.60743	9.52718	9.8799	0.0992486	0.00130515	Significant	9.22308
220545_s_at	TSKS	6.59589	6.35533	6.65048	6.59863	6.40253	8.63101	8.83387	9.73312	8.87683	10.3596	9.28688	0.510195	0.00130522	Significant	6.52057
207839_s_at	TMEM8B	7.71989	7.66271	7.48334	7.90613	7.62502	8.11027	8.07317	8.06469	8.23886	8.26065	8.14953	0.0857189	0.00130557	Significant	7.67942
210219_at	SP100	5.34	5.23291	5.02837	5.35281	5.13711	5.106	5.07279	4.90665	5.11756	4.97953	5.03651	-0.0511383	0.00130644	Significant	5.21824
210009_s_at	GOSR2	6.37173	6.04296	6.52745	6.12129	6.23838	7.21032	7.36601	7.71432	7.3335	8.06354	7.53754	0.267847	0.00131099	Significant	6.26036
213353_at	ABCA5	5.97245	6.52557	5.59167	6.86032	6.68505	8.19554	8.12412	7.96922	8.00613	8.32998	8.125	0.360843	0.00131123	Significant	6.32701
219468_s_at	CUEDC1	6.79878	7.1211	6.83042	7.04491	6.89312	6.49039	6.61615	6.59708	6.66533	6.52067	6.57792	-0.076818	0.0013121	Significant	6.93767
209693_at	ASTN2	5.66856	5.72508	5.73462	5.62653	5.79251	7.8817	7.85711	7.64279	7.9878	6.80248	7.63438	0.419156	0.00131494	Significant	5.70946
205125_at	PLCD1	9.7102	10.0341	9.58664	10.1274	9.75533	10.9229	10.745	10.6455	10.8295	10.4464	10.7179	0.122887	0.00131521	Significant	9.84273
209139_s_at	PRKRA	8.48953	8.34176	8.61539	7.92044	7.82698	9.46828	9.38116	9.7859	9.37293	9.6889	9.53943	0.211466	0.00131564	Significant	8.23882
205945_at	IL6R	9.26296	9.66654	8.12871	8.60769	9.60773	6.55044	7.2769	6.525	6.86355	6.46781	6.73674	-0.42662	0.00131907	Significant	9.05473
221984_s_at	RETREG2	10.0609	9.90323	10.5001	9.8751	9.66209	11.4059	11.3663	11.4321	11.311	11.7238	11.4478	0.195034	0.00132022	Significant	10.0003
213394_at	MAPKBP1	8.34293	8.83043	8.82542	8.45911	8.2661	10.2749	10.449	9.83872	10.1909	10.5984	10.2704	0.265371	0.0013214	Significant	8.5448
209023_s_at	STAG2	8.61779	7.8644	8.37973	6.99694	8.12673	5.86176	5.29255	5.39893	5.67146	6.0212	5.64918	-0.501439	0.00132186	Significant	7.99712
208777_s_at	PSMD11	10.158	10.2386	10.6073	10.0541	10.3497	10.3646	10.5426	10.9968	10.4964	10.7818	10.6364	0.0489577	0.00132479	Significant	10.2815
204252_at	CDK2	9.47404	9.17691	10.1034	9.08551	9.74099	7.94642	8.05851	7.80995	7.71956	8.19333	7.94556	-0.260232	0.00132491	Significant	9.51616
212949_at	NCAPH	8.72364	8.68458	8.56188	7.41844	8.32775	9.64648	9.75234	9.67318	9.1994	9.43363	9.541	0.193531	0.00132509	Significant	8.34326
221021_s_at	CTNNBL1	8.38623	8.68824	9.00199	8.5793	8.71332	9.16501	9.11656	9.53914	9.05285	9.48847	9.27241	0.096277	0.00132563	Significant	8.67382
207665_at	ADAM21	7.00805	6.94123	6.71006	6.86398	6.88473	7.43488	7.15913	7.12411	7.14898	7.16797	7.20701	0.0666554	0.00132568	Significant	6.88161
205021_s_at	FOXN3	9.15598	9.12099	8.90221	9.35962	8.83781	8.93095	8.92377	8.54285	8.99469	8.58906	8.79626	-0.0450579	0.0013262	Significant	9.07532
200056_s_at	C1D	6.53139	6.50696	5.97924	6.21209	6.06717	7.24529	6.82891	6.6913	6.79472	6.78362	6.86877	0.134035	0.00132848	Significant	6.25937
222149_x_at	NA	6.65419	6.94332	7.44625	6.64324	6.54036	8.48441	8.1229	8.89004	8.20302	8.96064	8.5322	0.317768	0.00132938	Significant	6.84547
219557_s_at	NRIP3	7.80938	8.64488	8.3814	7.84331	7.43145	10.0847	10.198	10.3466	9.70263	10.5661	10.1796	0.343635	0.00133291	Significant	8.02208
222209_s_at	TMEM135	6.76153	7.67447	6.92586	6.9712	7.05464	9.37997	9.02127	8.69058	9.12313	8.51245	8.94548	0.337911	0.00133311	Significant	7.07754
217559_at	RPL10L	8.58447	8.35466	8.53535	8.25526	8.54162	10.0325	10.3184	11.5607	10.3255	11.2656	10.7005	0.339931	0.00133417	Significant	8.45427
206396_at	SLC1A1	6.21242	6.15287	6.17874	6.09096	6.20472	5.87636	5.77048	5.78953	5.82306	5.64373	5.78063	-0.0935623	0.00133453	Significant	6.16794
216348_at	NA	10.8273	10.4539	10.2529	9.84091	10.125	8.78683	8.55184	9.00453	8.62629	8.97115	8.78813	-0.229017	0.00133544	Significant	10.3
211774_s_at	MMACHC	7.37344	7.71333	7.57554	7.23518	7.36381	8.09356	8.18039	8.00077	7.98402	7.8168	8.01511	0.105044	0.00133697	Significant	7.45226
205215_at	RNF2	6.90426	6.79105	6.39731	6.62789	6.89609	6.39731	6.11056	6.04707	6.22274	6.24783	6.2051	-0.115718	0.00133748	Significant	6.72332
49077_at	PPME1	9.14054	9.30414	9.81797	9.28701	9.14025	10.4391	10.8423	10.5152	10.6457	10.7764	10.6437	0.18882	0.00134061	Significant	9.33798
221241_s_at	BCL2L14	8.29213	8.11885	8.9624	8.4663	8.11771	9.76705	9.86092	10.2281	9.4124	10.1462	9.88292	0.236012	0.00134105	Significant	8.39148
209724_s_at	ZBTB14	6.93199	7.36138	6.9378	7.15715	7.10436	6.56015	6.78831	6.58039	6.85613	6.77847	6.71269	-0.0806308	0.00134148	Significant	7.09854
205147_x_at	NCF4	8.16786	8.56172	7.90997	8.96014	8.52992	7.30822	7.12382	7.00873	7.30159	7.23794	7.19606	-0.227627	0.00134148	Significant	8.42592
204373_s_at	CEP350	9.06552	9.36162	8.98526	9.24739	9.20857	10.5647	10.4826	10.7292	10.0834	10.8801	10.548	0.201398	0.00134202	Significant	9.17367
202341_s_at	TRIM2	7.69997	7.74752	7.62144	7.55896	7.78043	6.91421	7.16219	6.6338	7.04246	6.80967	6.91247	-0.152219	0.00134286	Significant	7.68167
218066_at	SLC12A7	9.57515	9.73846	9.41682	10.3428	9.45003	11.4252	11.3818	10.6442	11.2524	10.6083	11.0624	0.188916	0.00134784	Significant	9.70465
204190_at	USPL1	8.09186	7.97444	7.4512	8.34666	7.72045	9.52469	9.59134	9.73637	9.62507	10.1094	9.71737	0.295627	0.00134788	Significant	7.91692
217258_x_at	IGLV1-44	8.8016	7.5879	8.70612	8.17479	8.72107	6.26583	6.34249	5.91055	6.26185	6.52567	6.26128	-0.42364	0.00134896	Significant	8.3983
202649_x_at	RPS19	13.5856	13.5183	14.0017	13.3821	13.3401	12.0959	11.9575	11.6932	12.0664	12.1706	11.9967	-0.17731	0.00134988	Significant	13.5656
203357_s_at	CAPN7	7.38749	6.87671	7.00818	6.3519	7.03316	8.53689	8.585	8.79692	8.49666	8.14015	8.51113	0.296185	0.00135104	Significant	6.93149
202424_at	MAP2K2	10.0739	10.2636	10.8425	10.198	10.3772	10.7735	10.8728	11.3569	10.6927	11.3243	11.004	0.0882575	0.00135276	Significant	10.351
214431_at	GMPS	9.80423	8.6031	9.75721	8.38721	9.85758	11.1993	11.2297	11.4809	10.8905	11.4746	11.255	0.27808	0.00135417	Significant	9.28187
210369_at	SWAP70	7.59079	7.47049	7.58343	7.59982	7.56111	7.24908	7.26945	7.15103	7.3246	7.16819	7.23247	-0.0641132	0.00135769	Significant	7.56113
212671_s_at	NA	9.42625	10.8614	9.1975	11.9918	8.97341	6.20651	5.83545	5.82729	6.5209	5.93596	6.06522	-0.734303	0.00136523	Significant	10.0901
202543_s_at	GMFB	7.82656	7.43102	7.4841	7.01584	7.08567	6.1399	6.22642	5.7931	6.14763	5.99997	6.06141	-0.281746	0.00136937	Significant	7.36864
220960_x_at	RPL22	12.692	12.7157	12.7142	12.2286	12.609	11.8464	11.993	11.7361	11.8173	11.8363	11.8458	-0.0881172	0.00136942	Significant	12.5919
203661_s_at	TMOD1	7.6415	7.72362	8.01769	7.32924	7.66259	7.0683	7.16907	7.29784	7.00453	6.93593	7.09513	-0.113323	0.00136942	Significant	7.67493
200094_s_at	EEF2	12.4955	12.4274	12.4513	12.4054	12.504	12.0624	12.017	12.116	12.0486	12.3185	12.1125	-0.040426	0.0013709	Significant	12.4567
52940_at	SIGIRR	8.43899	8.42001	9.26717	8.70513	8.88497	7.82479	7.78242	8.08364	7.87905	7.90721	7.89542	-0.147153	0.00137141	Significant	8.74325
53720_at	SHFL	8.09536	8.25145	7.39753	8.05587	7.89249	6.91205	7.01738	6.84363	7.07312	7.01588	6.97241	-0.187216	0.00137167	Significant	7.93854
208629_s_at	HADHA	8.67499	8.71575	8.73678	8.70043	8.76103	9.60267	9.65506	9.57278	9.17696	9.33748	9.46899	0.119248	0.00137228	Significant	8.71779
201414_s_at	NAP1L4	9.65251	9.40794	9.65639	9.68327	9.73333	10.3943	10.4747	10.6038	10.1985	10.3909	10.4124	0.113198	0.00137231	Significant	9.62669
211296_x_at	UBC	13.0349	13.4071	13.261	13.5762	13.7127	14.3592	14.4348	14.51	14.3132	14.4174	14.4069	0.104703	0.00137257	Significant	13.3984
212500_at	ADO	7.92906	8.18335	8.13359	7.83653	7.57915	9.49035	9.44487	9.75379	9.41662	10.1172	9.64456	0.28197	0.00137269	Significant	7.93233
212817_at	DNAJB5	7.0643	6.93354	6.93687	7.31065	6.63041	7.77108	7.77738	7.45099	7.82573	7.59739	7.68451	0.139729	0.00137349	Significant	6.97515
202763_at	CASP3	7.48402	7.47416	7.4486	7.81943	7.19018	6.65578	6.54043	6.55847	6.62151	6.67894	6.61103	-0.178796	0.00137373	Significant	7.48328
212736_at	BMERB1	6.64087	7.30865	8.4007	7.11155	7.05978	8.47991	8.92256	9.34173	8.66334	9.2563	8.93277	0.290359	0.0013759	Significant	7.30431
203951_at	CNN1	8.15042	7.64568	7.78333	7.97696	8.07655	8.86825	9.12553	9.31304	9.31884	9.80128	9.28539	0.228262	0.00137639	Significant	7.92659
220145_at	MAP9	5.05114	5.06698	6.0229	4.93063	5.7356	6.35261	6.15751	6.62989	6.31927	7.09235	6.51033	0.280107	0.00137652	Significant	5.36145
219339_s_at	EHMT1	6.81663	6.56975	6.59719	6.49688	6.36389	7.29532	7.23106	7.38078	7.00485	7.29597	7.2416	0.140663	0.00137878	Significant	6.56887
202199_s_at	SRPK1	8.77553	8.48236	8.39193	8.04055	8.31159	9.30684	9.50831	9.36967	9.15954	9.58838	9.38655	0.160138	0.00138031	Significant	8.40039
209928_s_at	MSC	7.20433	7.27909	8.09292	7.5372	8.10726	6.0547	6.00032	6.13739	6.1543	5.93553	6.05645	-0.335886	0.0013817	Significant	7.64416
205025_at	ZBTB48	7.2676	7.3129	7.7701	7.70414	7.53769	7.63514	7.90465	8.18182	8.06016	8.1816	7.99267	0.088236	0.00138178	Significant	7.51849
203693_s_at	E2F3	7.85115	7.76883	8.14076	7.53695	8.08699	6.74877	6.98361	6.63729	6.71079	6.74374	6.76484	-0.219579	0.00138188	Significant	7.87694
203711_s_at	HIBCH	5.70612	6.18469	6.03801	6.08084	5.45849	7.03774	7.08304	7.22606	7.19396	7.32011	7.17218	0.283256	0.00138391	Significant	5.89363
210479_s_at	RORA	5.82291	6.03645	5.96688	5.75248	5.41032	7.54926	7.41419	7.83863	7.6396	8.26699	7.74173	0.417149	0.0013854	Significant	5.79781
202713_s_at	NA	9.09856	9.36838	9.17277	8.66265	8.84216	9.86898	9.85378	9.90932	9.43095	9.94211	9.80103	0.118382	0.00138747	Significant	9.02891
202947_s_at	GYPC	9.14755	9.06929	9.2582	9.41292	8.76574	7.7749	7.86401	8.06438	8.37133	8.19189	8.0533	-0.181152	0.00138803	Significant	9.13074
219762_s_at	RPL36	12.1376	11.8053	12.1354	11.7077	11.4566	10.3668	10.191	10.3244	10.4599	10.6218	10.3928	-0.189127	0.00138981	Significant	11.8485
201637_s_at	FXR1	10.9811	10.3769	11.378	10.2379	10.8144	11.7639	11.6627	12.3208	11.6329	12.4405	11.9642	0.153357	0.00139109	Significant	10.7576
219691_at	SAMD9	5.93767	6.22089	5.54671	5.93888	5.96006	5.25608	5.18309	4.95082	5.42956	5.15779	5.19547	-0.188549	0.00139286	Significant	5.92084
221844_x_at	SPCS3	9.85473	9.54891	9.92237	10.6034	9.90821	8.97309	8.82303	8.59643	9.10774	8.79027	8.85811	-0.170236	0.00139333	Significant	9.96753
208894_at	HLA-DRA	10.5946	11.5898	9.82324	13.3616	11.1668	7.61022	7.30318	7.30787	8.19466	6.67949	7.41908	-0.60793	0.00139413	Significant	11.3072
206307_s_at	FOXD1	6.27954	6.3436	6.51555	6.08521	6.11043	7.32584	7.53171	7.30642	7.40645	7.82747	7.47958	0.255213	0.00139479	Significant	6.26687
219613_s_at	SIRT6	8.72333	8.45722	8.71531	8.79175	8.55288	8.19983	8.18047	8.17261	8.41226	8.21593	8.23622	-0.0704002	0.001395	Significant	8.6481
208189_s_at	MYO7A	8.28796	8.02717	8.01258	8.62283	8.21446	9.20582	9.11264	8.82062	9.54877	8.6658	9.07073	0.139801	0.00139871	Significant	8.233
213746_s_at	FLNA	9.85231	8.84982	9.56685	10.406	9.69014	7.79154	7.87056	7.91606	8.12898	7.6711	7.87565	-0.296567	0.00139913	Significant	9.67302
203034_s_at	NA	13.5744	13.2047	13.0999	13.2326	13.2393	12.7103	12.481	12.6325	12.7459	12.718	12.6575	-0.0681917	0.00140232	Significant	13.2702
209958_s_at	BBS9	7.68897	7.67712	7.2159	7.39879	7.45287	8.60973	8.7204	8.9524	8.37691	8.59478	8.65084	0.208505	0.00140246	Significant	7.48673
200808_s_at	ZYX	9.58834	10.2433	10.5752	10.7319	9.92852	9.05177	9.48154	9.53244	9.77099	9.3339	9.43413	-0.114509	0.00140346	Significant	10.2134
219967_at	MRM1	7.69259	7.8394	7.74992	7.98876	7.6467	7.43928	7.60171	7.31306	7.68795	7.40409	7.48922	-0.0555988	0.00140542	Significant	7.78347
201106_at	GPX4	10.608	10.3778	10.9327	11.5761	10.6412	13.0375	13.1759	13.5249	12.8227	13.6325	13.2387	0.29011	0.00140548	Significant	10.8271
41644_at	SASH1	10.0004	10.4884	9.83959	10.4362	9.83058	9.42372	9.47594	8.93864	9.65246	9.32824	9.3638	-0.111906	0.00140675	Significant	10.119
218429_s_at	SHFL	9.38299	9.33706	8.76617	9.11071	9.28836	8.07639	8.26961	7.99373	8.50286	8.24595	8.21771	-0.159296	0.00141313	Significant	9.17706
215673_at	TEF	4.56714	4.5043	4.55449	4.6177	4.4818	4.36659	4.40744	4.43018	4.45817	4.35839	4.40415	-0.0454432	0.00141405	Significant	4.54509
205940_at	MYH3	5.00223	5.01886	5.14647	5.07931	4.80875	5.47626	5.87541	5.8767	5.84545	5.90016	5.79479	0.209623	0.00141902	Significant	5.01112
215048_at	ZNF280B	7.51386	7.29604	7.28987	7.46719	7.21153	8.40099	8.3422	8.62754	8.35285	8.86509	8.51773	0.211607	0.00141999	Significant	7.3557
215783_s_at	ALPL	8.60871	7.99145	8.60937	7.15349	8.18222	5.72712	5.92243	5.52	5.75249	5.81886	5.74818	-0.496427	0.00142178	Significant	8.10905
210041_s_at	PGM3	5.89253	6.35908	6.39213	5.68572	6.94308	7.5578	7.56007	7.97588	7.27731	7.68979	7.61217	0.283412	0.00142276	Significant	6.25451
217677_at	PLEKHA2	5.60357	5.60031	5.6184	5.64591	5.54023	5.45329	5.45388	5.33876	5.39579	5.30692	5.38973	-0.0556484	0.00142412	Significant	5.60168
207351_s_at	SH2D2A	8.57862	8.43131	8.30265	8.97836	8.12829	7.90604	7.80492	7.52792	7.86342	7.54986	7.73043	-0.13417	0.00142575	Significant	8.48385
38043_at	FAM3A	7.97367	8.04325	8.13614	8.62289	8.30639	7.55854	7.69301	7.81239	8.02133	7.72573	7.7622	-0.082053	0.00142604	Significant	8.21647
221007_s_at	FIP1L1	6.50704	7.33212	6.90234	6.60415	6.91117	7.92505	7.94789	8.32301	7.7264	8.10061	8.00459	0.224437	0.00142965	Significant	6.85136
218573_at	MAGEH1	8.01776	8.24438	8.2771	8.0157	8.2821	9.78681	9.72632	9.54952	10.1638	9.29983	9.70525	0.248887	0.00143097	Significant	8.16741
222242_s_at	KLK5	6.75974	6.36226	6.5925	6.40796	6.37476	7.24491	7.25353	7.46612	7.27231	7.54745	7.35687	0.178775	0.00143192	Significant	6.49944
204224_s_at	GCH1	9.03314	9.924	9.12479	9.91198	8.99037	7.84863	7.70467	7.47329	7.8274	7.7691	7.72462	-0.282715	0.00143286	Significant	9.39686
205200_at	NA	6.15126	6.42221	5.94543	8.0066	6.35188	9.06615	9.08547	9.82827	9.69695	8.94891	9.32515	0.504032	0.00143411	Significant	6.57547
215571_at	NA	6.12288	6.09908	6.1785	6.5447	6.05243	6.87381	7.02936	6.72374	6.98303	6.70592	6.86317	0.14672	0.00143492	Significant	6.19952
207847_s_at	MUC1	6.62731	6.45858	6.02893	6.3848	6.49108	7.34737	7.56911	7.56461	7.3897	7.41516	7.45719	0.220981	0.00143652	Significant	6.39814
217910_x_at	MLX	9.23858	9.20647	9.10902	9.63728	9.17471	8.44044	8.35983	8.36749	8.43524	8.62131	8.44486	-0.134995	0.00143875	Significant	9.27321
210707_x_at	DTX2P1-UPK3BP1-PMS2P11	8.8899	8.58643	8.73254	8.68341	8.88202	9.83691	9.91507	9.90134	9.55084	9.48194	9.73722	0.153426	0.00144146	Significant	8.75486
211793_s_at	ABI2	8.38532	8.52253	8.16727	7.92689	8.46183	9.07339	9.09873	8.98059	8.99322	9.00985	9.03116	0.123057	0.0014423	Significant	8.29277
211474_s_at	SERPINB6	8.31691	8.37536	8.32139	9.61784	8.88035	10.7952	11.1484	11.1645	10.8778	10.9177	10.9807	0.335489	0.00144542	Significant	8.70237
219639_x_at	PARP6	9.81018	9.55819	10.2178	9.58592	9.92373	10.4391	10.4725	10.6432	10.3371	10.8439	10.5471	0.103181	0.00144669	Significant	9.81916
203245_s_at	BRD3OS	6.3551	6.51036	6.99827	6.15152	6.46762	7.44565	7.46605	7.56549	7.32564	7.81646	7.52386	0.211793	0.00144832	Significant	6.49658
211253_x_at	PYY	6.54835	6.49939	6.46698	6.79073	6.50272	6.1735	6.30061	6.05724	6.40209	6.24855	6.2364	-0.0733421	0.0014491	Significant	6.56163
204710_s_at	WIPI2	9.92717	9.66413	10.0328	9.82327	9.42868	11.01	11.1709	11.119	10.8325	11.3186	11.0902	0.182089	0.00145035	Significant	9.7752
220635_at	PSORS1C2	8.2645	8.84054	7.70977	7.7486	8.37454	6.9364	6.75563	6.32342	6.80235	6.6909	6.70174	-0.288903	0.00145062	Significant	8.18759
210958_s_at	MAST4	8.32099	8.41844	8.2433	8.46503	8.35101	8.43492	8.64723	8.41164	8.58703	8.52172	8.52051	0.0274789	0.00145299	Significant	8.35975
220126_at	PRSS50	7.85186	7.72799	7.67437	7.76954	7.77963	8.67521	8.66181	9.23711	8.67928	8.74339	8.79936	0.181216	0.00145435	Significant	7.76068
218976_at	DNAJC12	6.10314	6.51461	5.99244	6.51465	6.16145	7.81205	7.59267	6.81301	8.02139	7.2731	7.50245	0.26183	0.00145655	Significant	6.25726
204663_at	ME3	7.41002	7.47824	7.1528	7.87705	7.5079	8.33061	8.13593	8.09375	8.59533	7.93688	8.2185	0.134834	0.00145729	Significant	7.4852
221907_at	TRMT61A	9.42854	8.83404	9.00493	9.00339	8.95488	8.87776	8.5857	8.56931	8.42499	8.50349	8.59225	-0.0741088	0.00145944	Significant	9.04515
218886_at	PAK1IP1	7.61888	7.5181	7.8876	7.17252	8.64186	6.64343	6.3441	6.84432	6.4166	7.02594	6.65488	-0.223093	0.00146275	Significant	7.76779
218866_s_at	POLR3K	8.36162	8.31147	8.07488	7.67673	8.11178	6.88241	6.79915	7.10127	6.90708	6.55657	6.8493	-0.243266	0.00146319	Significant	8.1073
202589_at	TYMS	10.0414	10.3972	10.0268	8.6928	10.6828	11.7796	11.7087	12.1406	11.132	11.9441	11.741	0.236154	0.00146519	Significant	9.9682
203688_at	PKD2	7.30687	7.82785	7.40795	7.79322	7.91562	6.89962	7.00248	6.79914	7.22751	7.06059	6.99787	-0.128601	0.00146861	Significant	7.6503
205123_s_at	NA	4.54504	4.39494	4.69319	4.53175	4.63763	5.10379	5.04888	5.15834	4.83723	5.03058	5.03576	0.143016	0.00147062	Significant	4.56051
220172_at	DCAF17	5.33953	5.46939	5.38651	5.19678	5.0009	6.16294	6.04404	6.00485	5.80125	6.07729	6.01807	0.189142	0.00147109	Significant	5.27862
212715_s_at	MICAL3	6.91622	7.34731	7.29184	6.84713	7.02376	7.9183	8.25913	7.86151	8.15596	8.22782	8.08454	0.190347	0.00147201	Significant	7.08525
206666_at	GZMK	9.36714	9.29386	8.80796	10.4639	8.84763	7.15401	7.14482	7.21294	7.2086	7.01123	7.14632	-0.388706	0.00147286	Significant	9.35609
217861_s_at	PREB	9.52519	9.54592	9.74197	9.61454	9.57188	9.1783	9.19434	9.38871	9.37805	9.04421	9.23672	-0.0556388	0.00147334	Significant	9.5999
221588_x_at	ALDH6A1	8.00309	8.43347	8.20678	8.1169	8.32292	10.0106	9.84354	9.35022	9.98222	9.36283	9.70988	0.240906	0.00147523	Significant	8.21663
201422_at	NA	10.5391	11.5219	10.7135	12.6606	11.0626	8.4942	8.56584	8.1741	8.38188	8.34395	8.392	-0.429176	0.00147622	Significant	11.2995
202735_at	EBP	7.71984	7.17324	7.95254	7.66602	7.98213	6.74421	6.62529	7.09862	7.12866	6.98796	6.91695	-0.15449	0.00147663	Significant	7.69876
204576_s_at	CLUAP1	8.07728	8.22854	8.68728	8.38659	7.95306	10.0247	9.97549	9.86962	9.53241	10.1775	9.91594	0.262464	0.00147757	Significant	8.26655
219888_at	SPAG4	6.27467	6.1218	7.27018	6.95569	6.22875	7.86073	8.28921	8.66459	8.26817	8.72114	8.36077	0.347695	0.0014785	Significant	6.57022
212892_at	ZNF282	8.15144	8.16388	8.51886	8.21936	8.23544	7.50165	7.72839	7.778	7.78902	7.83246	7.72591	-0.0960522	0.00148112	Significant	8.25779
218756_s_at	DHRS11	6.29153	5.83828	7.16066	5.95088	6.60275	8.47592	8.89228	8.77517	7.74503	8.2852	8.43472	0.405314	0.00148131	Significant	6.36882
216347_s_at	PPP1R13B	7.34173	7.82612	7.79335	7.51473	7.90526	8.5544	8.46096	8.47172	8.4321	8.61706	8.50725	0.148293	0.00148329	Significant	7.67624
201368_at	ZFP36L2	10.4259	11.3675	10.5284	11.3191	10.7188	9.02363	8.73926	9.07474	9.74243	8.57238	9.03049	-0.267732	0.00148416	Significant	10.8719
209257_s_at	SMC3	6.6834	7.12788	7.43538	6.13047	6.79621	8.64697	8.28161	8.64222	7.79731	7.79397	8.23242	0.268445	0.00148479	Significant	6.83467
217882_at	EMC3	10.0113	9.70273	9.60712	10.0455	9.72315	10.9887	11.1249	11.4206	10.9509	10.9677	11.0905	0.175833	0.00148519	Significant	9.81797
201957_at	PPP1R12B	8.44175	8.25678	8.30017	8.40237	8.35575	8.24759	8.01505	7.9899	8.0924	7.93645	8.05628	-0.0518985	0.0014856	Significant	8.35137
201853_s_at	CDC25B	10.6007	10.051	10.336	9.59347	9.77111	8.49714	8.81254	8.52011	8.5683	8.36681	8.55298	-0.235632	0.0014893	Significant	10.0705
209181_s_at	NA	10.6453	10.3507	10.2532	10.0452	9.87121	9.17074	8.899	8.93614	9.29406	8.99929	9.05985	-0.17569	0.00149145	Significant	10.2331
210652_s_at	TTC39A	6.51027	7.15071	6.98606	6.14852	6.63406	8.41955	8.44411	9.45278	8.87319	9.50562	8.93905	0.418995	0.00149237	Significant	6.68592
AFFX-PheX-5_at	NA	4.87858	4.91136	4.8954	4.90242	4.88711	4.77359	4.83747	4.76358	4.81891	4.73946	4.7866	-0.0322987	0.00149409	Significant	4.89497
201567_s_at	GOLGA4	8.86275	9.11981	8.96357	8.52001	8.51953	9.94909	9.69921	10.1652	9.55363	9.93116	9.85965	0.164504	0.00149433	Significant	8.79713
202744_at	SLC20A2	6.70876	6.7472	6.4745	7.03007	6.58878	7.74929	7.5955	7.448	7.67098	7.07736	7.50823	0.16219	0.00149786	Significant	6.70986
216515_x_at	MIR1244-3	11.4465	11.7387	11.3913	11.3128	11.95	10.7786	10.4607	10.6163	10.432	10.692	10.5959	-0.126612	0.0014981	Significant	11.5679
204923_at	SASH3	8.68191	8.54495	8.33546	9.56977	8.49208	7.36281	7.10825	7.08904	7.22108	7.05724	7.16768	-0.283621	0.00149992	Significant	8.72483
216040_x_at	NA	6.87935	6.9357	6.73833	6.65632	6.84429	6.37376	6.3778	6.3134	6.3655	6.54558	6.39521	-0.0908331	0.00150109	Significant	6.8108
211991_s_at	HLA-DPA1	9.57287	11.1394	9.46448	12.0585	9.47579	6.98093	6.7215	6.95362	7.53534	6.46191	6.93066	-0.577478	0.00150377	Significant	10.3422
211703_s_at	TM2D1	7.83069	8.36715	7.5915	7.88158	7.50423	9.31084	9.20595	9.30802	8.88609	9.09809	9.1618	0.225692	0.00150601	Significant	7.83503
220520_s_at	NUP62CL	5.67965	5.58663	5.65607	4.99842	5.88843	7.11871	7.87342	7.45663	7.97072	7.66981	7.61786	0.453823	0.00150673	Significant	5.56184
201999_s_at	DYNLT1	10.3634	10.8956	10.6542	10.9259	10.865	11.905	11.7477	11.9945	11.7014	11.9458	11.8589	0.142862	0.00150689	Significant	10.7408
203739_at	ZNF217	9.74235	10.0609	9.89206	9.07215	10.1437	8.42489	8.16448	8.41377	8.28924	8.70716	8.39991	-0.21979	0.00151006	Significant	9.78223
209130_at	SNAP23	10.5486	10.092	10.4296	10.8106	9.70336	9.1767	8.78105	8.68535	9.15858	8.96565	8.95347	-0.204479	0.00151062	Significant	10.3168
214222_at	DNAH7	5.63033	5.83591	5.63861	6.0739	5.67852	7.59005	7.52119	8.26381	7.19987	7.65342	7.64567	0.405709	0.0015113	Significant	5.77145
207423_s_at	ADAM20	7.42721	7.04918	6.94872	6.97928	7.10251	8.46005	8.49994	8.98596	8.05864	8.78926	8.55877	0.269304	0.00151269	Significant	7.10138
210281_s_at	ZMYM2	5.5587	5.67954	5.73874	5.79242	5.54853	6.75126	6.75504	7.34248	6.89651	7.56432	7.06192	0.318344	0.00151745	Significant	5.66359
214157_at	GNAS	6.12087	6.18233	8.75546	6.62602	5.95927	10.5474	10.5912	11.0287	10.6152	11.5427	10.865	0.691275	0.00151775	Significant	6.72879
210861_s_at	CCN6	5.79863	5.69095	5.74614	5.81186	5.51062	6.13267	6.36012	6.25165	6.22426	6.17675	6.22909	0.125116	0.00151866	Significant	5.71164
209760_at	TMEM131L	8.48837	8.81682	8.52059	8.32747	8.80401	7.60958	7.62296	7.57098	7.84411	7.80199	7.68992	-0.159933	0.00152102	Significant	8.59145
219213_at	JAM2	7.14324	8.54546	7.13996	8.27488	7.64289	10.1082	9.95299	10.0984	10.3816	9.68898	10.046	0.374491	0.00152176	Significant	7.74929
219361_s_at	AEN	10.0085	9.83167	9.93909	9.15702	9.04923	8.59286	8.47989	8.20177	8.10802	8.2733	8.33117	-0.204079	0.00152288	Significant	9.5971
202168_at	NA	9.82288	9.41694	9.07966	8.91538	9.11105	11.3235	10.9794	11.7918	10.8396	11.8564	11.3581	0.293209	0.00152619	Significant	9.26918
202190_at	CSTF1	7.76209	7.73414	7.49698	7.46007	7.51435	8.30669	8.13363	8.3786	8.16594	8.30133	8.25724	0.12089	0.00152786	Significant	7.59352
205864_at	SLC7A4	7.63931	7.45177	7.71059	7.47787	7.30074	8.56835	8.94458	8.72325	9.07446	8.1565	8.69343	0.209949	0.00152986	Significant	7.51606
202058_s_at	KPNA1	7.554	7.38484	6.97762	6.86075	7.00374	8.70925	8.97811	9.38498	8.4879	9.31373	8.97479	0.326687	0.00153043	Significant	7.15619
212217_at	PREPL	7.22367	7.71361	7.17071	7.34752	7.25352	8.02586	8.16451	7.88176	8.39065	7.93477	8.07951	0.138134	0.00153085	Significant	7.3418
216014_s_at	NA	6.44304	6.46425	6.46002	6.48354	6.33791	6.2834	6.21025	6.29114	6.35773	6.19407	6.26732	-0.0387088	0.0015317	Significant	6.43775
213185_at	KIAA0556	7.5397	7.70032	8.44746	8.36917	8.12532	8.71178	8.90042	9.28897	8.89922	9.0977	8.97962	0.160106	0.00153217	Significant	8.03639
214724_at	DIXDC1	6.75041	7.10574	6.13941	6.41556	8.12806	10.0307	9.62901	10.0082	9.48465	9.7842	9.78734	0.502683	0.00153243	Significant	6.90784
219132_at	PELI2	7.21382	7.15244	7.56487	7.15183	6.5761	8.42535	8.4473	8.33315	8.7105	8.36383	8.45603	0.245711	0.0015352	Significant	7.13181
210114_at	INVS	6.74696	6.48483	6.7037	6.52267	6.48147	7.69412	7.70925	7.5843	7.47238	8.15867	7.72374	0.229475	0.00153819	Significant	6.58793
211475_s_at	BAG1	7.36597	7.95462	7.77505	8.69275	8.20706	9.93768	10.1884	10.6675	10.0003	9.99519	10.1578	0.344682	0.00153873	Significant	7.99909
213588_x_at	RPL14	13.4711	12.7129	13.5648	12.9567	12.8298	11.8707	11.6418	11.7161	11.7038	11.9328	11.773	-0.154856	0.00154136	Significant	13.107
203181_x_at	SRPK2	9.56781	9.97983	10.3056	9.24549	9.52161	11.2465	11.448	11.2577	11.1657	11.7426	11.3721	0.22587	0.00154245	Significant	9.72406
205398_s_at	SMAD3	6.61786	6.64969	6.87697	6.92463	6.69439	5.90674	6.17072	5.91619	6.42397	5.98953	6.08143	-0.151056	0.00154246	Significant	6.75271
57082_at	LDLRAP1	9.3874	9.66246	9.97344	8.9678	10.0346	7.39992	7.62935	7.39589	7.856	7.46616	7.54946	-0.347431	0.00154253	Significant	9.60513
221191_at	NA	7.8069	7.2094	7.52234	8.33331	7.37379	9.59644	10.0513	9.63454	9.55794	9.50494	9.66904	0.338073	0.00154306	Significant	7.64915
213708_s_at	MLX	9.22905	9.23305	9.28196	9.42371	8.98567	8.36446	8.22902	8.3199	8.28723	8.52705	8.34553	-0.145434	0.00154452	Significant	9.23069
210706_s_at	RNF24	7.7117	7.57561	7.79102	7.49047	7.57513	7.15907	7.26838	7.42496	7.22376	7.18374	7.25198	-0.0730786	0.00154944	Significant	7.62879
208595_s_at	MBD1	8.77477	8.59581	8.48534	8.49165	8.72512	9.63866	9.68452	10.0633	9.34192	9.62141	9.66996	0.166736	0.00154973	Significant	8.61454
204872_at	TLE4	8.10712	8.53717	9.1103	8.27211	8.49186	10.4283	10.3282	10.0488	10.3274	10.2909	10.2847	0.274336	0.00155049	Significant	8.50371
210847_x_at	TNFRSF25	7.34374	7.25093	7.1747	7.83341	7.19091	6.54212	6.37833	6.38349	6.36296	6.26033	6.38545	-0.204671	0.0015507	Significant	7.35874
215705_at	PPP5C	8.25022	8.03237	8.09522	8.12712	8.11809	8.00584	7.88619	7.93002	8.01044	7.9032	7.94714	-0.0318614	0.00155222	Significant	8.1246
215273_s_at	TADA3	8.42805	8.53993	8.85487	8.84974	8.21722	9.58061	9.54629	9.69216	9.52239	9.66686	9.60166	0.162649	0.00155373	Significant	8.57796
203119_at	CCDC86	8.74896	9.41771	8.82953	8.46485	8.89222	10.0996	10.0854	10.5036	9.71627	10.2516	10.1313	0.191703	0.00155426	Significant	8.87065
202760_s_at	NA	8.17143	9.81282	9.24973	8.16698	9.45954	6.04926	5.87502	6.09676	6.23943	6.19449	6.09099	-0.558769	0.00155467	Significant	8.9721
213609_s_at	SEZ6L	5.27459	5.45212	5.16972	5.25127	5.25722	5.2251	5.35996	5.05144	5.16526	5.17832	5.19602	-0.0234015	0.00155785	Significant	5.28099
207020_at	HSF2BP	7.0037	6.76072	6.21904	6.90952	6.461	8.75921	8.77034	9.2029	8.29921	8.89317	8.78497	0.397179	0.00155797	Significant	6.67079
218351_at	COMMD8	8.39846	8.98267	8.60093	8.81828	8.70896	9.73692	9.65895	9.84335	9.63713	10.0694	9.78915	0.16986	0.00155961	Significant	8.70186
201441_at	COX6B1	11.1493	10.7792	11.587	10.7788	11.219	9.80575	9.95175	9.99854	9.93341	10.1736	9.9726	-0.154861	0.00156245	Significant	11.1026
203481_at	SLF2	7.91593	7.9648	7.47637	7.84604	7.45332	8.78664	8.6379	8.53722	8.35394	8.51737	8.56661	0.148015	0.00156261	Significant	7.73129
206531_at	DPF1	8.26492	8.37965	8.13653	8.05008	7.70271	7.71099	7.74468	7.36701	7.48023	7.3895	7.53848	-0.104854	0.00156474	Significant	8.10678
217747_s_at	RPS9	12.2162	11.7694	12.0038	11.978	11.8247	11.2971	11.2027	11.5245	11.3751	10.9231	11.2645	-0.086241	0.00156587	Significant	11.9584
207073_at	CDKL2	6.86006	6.52947	6.66934	6.45609	6.31156	7.68806	7.88549	8.4503	7.53472	7.94026	7.89976	0.266948	0.00156776	Significant	6.5653
219374_s_at	ALG9	7.12157	7.40523	7.28341	7.12665	6.94181	8.27643	8.2955	8.78934	8.32525	8.84971	8.50725	0.245566	0.0015704	Significant	7.17573
213187_x_at	FTL	12.0267	12.4816	11.7897	13.7231	11.7866	10.351	9.79617	10.4148	11.01	9.8969	10.2938	-0.264087	0.00157319	Significant	12.3615
219311_at	CEP76	7.59542	7.95945	7.19481	6.78953	7.11204	8.97459	9.23701	9.58062	8.95717	9.58005	9.26589	0.338066	0.00157396	Significant	7.33025
201141_at	GPNMB	9.5995	10.5382	10.5208	12.8633	10.2793	7.81223	7.46185	8.34829	9.04753	7.62377	8.05873	-0.417083	0.00157571	Significant	10.7602
218819_at	INTS6	8.13043	8.40767	7.64267	8.28175	6.88414	10.5005	10.3196	10.2767	10.3502	10.6846	10.4263	0.405919	0.00157845	Significant	7.86933
214102_at	NA	7.5849	7.21223	7.15412	7.25449	7.32752	6.86621	6.81607	6.78657	6.80565	6.73325	6.80155	-0.103347	0.00158023	Significant	7.30665
207013_s_at	MMP16	6.52456	6.47726	6.51904	6.40219	6.7212	6.23417	6.29268	6.31496	6.2429	6.40877	6.29869	-0.0517759	0.00158106	Significant	6.52885
209561_at	THBS3	7.62496	7.35655	8.16924	8.01024	7.78043	8.78352	8.9064	9.36237	8.71772	9.40051	9.0341	0.214076	0.00158171	Significant	7.78828
213311_s_at	TCF25	8.53609	8.85314	8.79499	9.28561	9.04782	9.77468	9.9115	9.91792	9.79572	10.2871	9.93739	0.158489	0.00158268	Significant	8.90353
219771_at	TBC1D8B	6.53532	6.72043	6.13369	6.97077	7.04253	7.63762	7.55461	7.79063	7.93296	8.00587	7.78434	0.220607	0.00158371	Significant	6.68055
221374_at	FGF16	6.86464	6.68322	6.61773	6.7684	6.6862	6.50933	6.50883	6.36173	6.38743	6.42745	6.43895	-0.0625013	0.00158417	Significant	6.72404
212895_s_at	ABR	9.70154	8.99897	10.2973	10.7246	9.62229	8.10163	7.88983	8.01778	8.4993	8.17677	8.13706	-0.278387	0.00158497	Significant	9.86894
38671_at	PLXND1	9.23881	9.61203	9.33649	10.7456	10.2183	8.28632	8.37751	8.4382	8.98883	8.65096	8.54837	-0.20158	0.00158663	Significant	9.83025
205747_at	CBLN1	7.28116	7.36277	6.57436	7.15609	6.72927	8.53991	8.26982	8.44654	8.17831	8.17649	8.32221	0.245346	0.00158665	Significant	7.02073
205938_at	PPM1E	6.28541	6.21732	6.45852	6.13656	6.06244	7.26183	7.44141	7.50416	6.76375	7.53804	7.30184	0.228553	0.00158842	Significant	6.23205
203659_s_at	TRIM13	8.57869	8.56071	8.3456	8.44189	7.80623	10.2282	10.4013	11.0155	10.1343	10.8617	10.5282	0.334993	0.00159518	Significant	8.34662
212233_at	MAP1B	9.57799	9.36416	9.26224	9.23587	9.63565	10.6727	10.4512	10.3107	10.6448	10.1947	10.4548	0.151108	0.00159559	Significant	9.41518
204526_s_at	TBC1D8	7.64161	8.6083	8.3889	8.72746	7.98318	9.62022	9.6841	9.51554	9.78138	9.41383	9.60301	0.215619	0.00159637	Significant	8.26989
207754_at	RASSF8	5.60343	5.50352	5.25914	5.51048	5.30253	6.64708	6.2988	6.48479	6.03061	6.28927	6.35011	0.224284	0.00159791	Significant	5.43582
206968_s_at	NFRKB	7.58725	7.38499	7.69748	7.35912	7.46991	7.92111	7.80094	8.11341	7.85432	7.67567	7.87309	0.0700875	0.00159938	Significant	7.49975
218447_at	CMC2	8.94889	9.55615	9.57132	9.4183	9.7681	10.7511	10.6214	10.9998	10.2275	11.0448	10.7289	0.182728	0.00159939	Significant	9.45255
204232_at	FCER1G	10.2603	11.8388	9.9031	12.1063	9.77248	7.59857	7.03132	6.95688	7.64561	7.06618	7.25971	-0.569863	0.00160029	Significant	10.7762
206015_s_at	FOXJ3	9.18534	9.21541	9.01811	8.91729	9.35623	9.67133	9.78158	9.68266	9.71213	9.70949	9.71144	0.0877315	0.00160348	Significant	9.13848
202083_s_at	SEC14L1	5.43047	6.56099	6.62004	6.14055	6.29951	7.81603	7.93407	8.83716	7.75731	9.21904	8.31272	0.420656	0.00160486	Significant	6.21031
211755_s_at	ATP5PB	10.871	11.4811	11.223	10.987	11.3166	12.0087	12.0066	12.0758	11.7485	11.971	11.9621	0.0981003	0.00160504	Significant	11.1757
200050_at	ZNF146	10.0534	9.93717	10.2111	8.96671	10.0114	7.89098	7.88011	8.02742	8.07284	8.13306	8.00088	-0.297906	0.0016074	Significant	9.83595
220104_at	ZC3HAV1	6.82329	7.51792	6.86669	6.82358	6.83243	6.17005	6.16016	5.98801	6.07081	5.83216	6.04424	-0.206174	0.00160827	Significant	6.97278
222119_s_at	FBXO11	7.10129	7.64358	7.25254	7.1389	7.47479	8.66597	8.34584	9.00217	8.54157	9.10494	8.7321	0.254048	0.00161006	Significant	7.32222
215946_x_at	IGLL3P	10.5648	10.1647	11.9015	10.7174	10.7062	7.96314	8.49993	8.11262	8.3827	8.04938	8.20155	-0.398521	0.00161319	Significant	10.8109
201937_s_at	DNPEP	8.26206	8.08577	8.22156	8.5187	8.39221	9.05637	9.10077	9.67468	9.22969	9.32498	9.2773	0.161278	0.0016151	Significant	8.29606
202354_s_at	GTF2F1	7.8634	7.50045	7.92283	7.48677	7.85317	8.61583	8.52816	8.87174	8.26149	8.28088	8.51162	0.139839	0.00161548	Significant	7.72532
201406_at	NA	13.0447	12.8083	13.4157	12.4436	12.7376	10.8557	10.9188	10.9812	11.4409	11.0014	11.0396	-0.223564	0.00161736	Significant	12.89
202512_s_at	ATG5	8.17693	7.96569	8.34575	7.93603	8.01258	6.99558	6.72388	6.55203	7.09106	6.99685	6.87188	-0.234971	0.00161896	Significant	8.0874
206014_at	ACTL6B	6.84044	6.51257	6.68971	6.60596	6.54756	6.36299	6.29742	6.33902	6.30086	6.25574	6.31121	-0.0731045	0.00162098	Significant	6.63925
209187_at	DR1	8.98214	8.28495	9.18437	7.78348	9.06724	9.79352	9.27703	9.70364	8.96157	9.8092	9.50899	0.134853	0.00162105	Significant	8.66043
221421_s_at	ADAMTS12	6.76228	7.02127	7.01362	7.18774	7.08049	6.57878	6.70867	6.631	6.74098	6.68985	6.66986	-0.0723918	0.00162181	Significant	7.01308
202492_at	ATG9A	8.64076	8.40296	8.20864	8.46231	8.38914	9.57068	9.72409	10.061	9.6236	10.2626	9.84838	0.225936	0.00162291	Significant	8.42076
212888_at	DICER1	9.20797	9.31032	9.49762	9.52589	9.35689	8.44129	8.10615	8.06579	8.34451	8.65622	8.32279	-0.17248	0.0016245	Significant	9.37974
204843_s_at	PRKAR2A	7.20257	6.75523	6.87281	7.54828	7.88758	9.48776	9.6892	10.3616	9.10751	10.1111	9.75143	0.426977	0.00162617	Significant	7.25329
211997_x_at	NA	11.8623	12.874	11.7146	11.8453	12.2114	13.6669	13.7418	13.8212	13.4819	13.6456	13.6715	0.17598	0.00162846	Significant	12.1015
200036_s_at	RPL10A	12.4405	12.085	11.6184	11.8074	11.8824	10.8313	10.5149	10.6418	11.0034	10.3052	10.6593	-0.166917	0.00162857	Significant	11.9667
221311_x_at	LYRM2	5.69013	6.29659	5.8299	5.67658	5.79205	6.84351	6.80358	7.11151	6.83101	6.9849	6.9149	0.239534	0.00162967	Significant	5.85705
206122_at	SOX15	9.16538	8.64441	9.80006	8.21181	9.28058	6.41939	7.08737	6.84538	6.62166	7.19988	6.83474	-0.400314	0.0016304	Significant	9.02045
202170_s_at	AASDHPPT	7.01203	8.72171	7.77147	7.32199	8.25925	9.82127	9.8778	10.1908	9.24794	10.419	9.91137	0.342416	0.00163088	Significant	7.81729
212484_at	FAM89B	8.85793	8.68963	8.87416	9.17971	8.87842	8.31935	8.34783	8.37229	8.39567	8.35984	8.359	-0.0898218	0.00163472	Significant	8.89597
200773_x_at	PTMA	12.2546	12.3199	12.1952	12.0724	12.7085	11.561	11.0777	11.6039	11.272	11.7954	11.462	-0.102987	0.00163875	Significant	12.3101
220324_at	LINC00472	4.67766	4.66785	4.58893	4.64873	4.72703	4.835	4.97363	4.96554	4.89158	5.01913	4.93697	0.0826663	0.00163956	Significant	4.66204
204174_at	ALOX5AP	8.25166	8.18291	7.21206	9.10359	7.9723	6.59681	6.68652	6.29345	6.93316	6.57072	6.61613	-0.299839	0.00163965	Significant	8.1445
206461_x_at	MT1H	12.5144	11.913	13.2242	11.638	12.5681	10.0604	10.0535	10.1905	10.3146	9.99794	10.1234	-0.289333	0.00164186	Significant	12.3715
213414_s_at	RPS19	13.6926	13.4722	13.8871	13.4015	13.3646	11.8244	12.122	11.8487	12.1964	12.361	12.0705	-0.168256	0.00164464	Significant	13.5636
202778_s_at	ZMYM2	6.47043	6.86703	7.41192	7.476	6.75924	9.10978	8.79044	8.90465	8.82845	9.30548	8.98776	0.36124	0.00164586	Significant	6.99692
204404_at	SLC12A2	7.59225	7.61324	7.55318	7.46309	7.71597	9.02294	9.15849	9.82368	9.09834	10.4865	9.518	0.327024	0.00164695	Significant	7.58755
212540_at	CDC34	9.5485	9.66852	9.67438	9.37513	9.60713	9.88082	9.95444	10.1921	9.79491	10.2005	10.0045	0.0633524	0.00164709	Significant	9.57473
202065_s_at	PPFIA1	7.76716	7.82038	8.01775	8.00801	7.8143	8.76754	8.66105	9.30222	8.53735	8.79444	8.81252	0.160349	0.0016497	Significant	7.88552
216075_at	ST3GAL5	6.07897	6.13325	6.00104	6.15529	5.90716	5.86521	5.89883	5.73969	5.79834	5.74721	5.80986	-0.0596579	0.00165091	Significant	6.05514
205748_s_at	RNF126	8.20651	8.39024	8.68902	8.06774	8.02255	8.7017	8.76564	9.41529	8.70221	8.85515	8.888	0.103062	0.00165121	Significant	8.27521
201785_at	RNASE1	9.01263	10.5521	9.26602	10.3474	10.3755	13.2298	13.0525	12.8919	13.2862	12.3099	12.9541	0.386341	0.00165186	Significant	9.91073
216916_s_at	DLGAP2	6.90453	6.91524	7.12844	6.96459	6.99631	6.8199	6.815	6.96092	6.87246	6.88357	6.87037	-0.0232158	0.00165285	Significant	6.98182
202119_s_at	CPNE3	9.15273	9.1272	9.2884	9.16939	9.23141	8.13382	8.07319	8.13192	8.64438	7.8963	8.17592	-0.169284	0.00165354	Significant	9.19383
208591_s_at	PDE3B	7.8516	7.72159	7.58598	7.5248	7.21345	8.18076	8.31535	7.92047	7.91519	7.79855	8.02606	0.0825927	0.00166612	Significant	7.57948
220922_s_at	NA	7.72603	7.84543	8.33955	7.9791	7.27596	10.751	10.4366	10.3482	10.8679	11.6834	10.8174	0.465679	0.00166697	Significant	7.83322
212823_s_at	PLEKHG3	7.83724	8.14028	8.12628	8.72865	8.20258	7.41905	7.65576	7.41493	7.84225	7.46829	7.56006	-0.118459	0.00166959	Significant	8.20701
213962_s_at	ANKLE2	6.80665	6.67105	6.77936	6.81187	6.56526	6.61838	6.48664	6.6023	6.54828	6.45624	6.54237	-0.0401158	0.00167047	Significant	6.72684
[truncated: 20,284 more rows]

## Sheet: Significant
probes	Symbols	S-1	S-2	S-3	S-4	S-5	Mean S	N-1	N-2	N-3	N-4	N-5	Mean N	Log2FC	P-value	Significant or Not
206112_at	ANKRD7	5.35803	5.29133	5.04644	5.30565	5.19358	5.23901	12.6519	12.1449	12.9911	11.9195	12.947	12.5309	1.25812	8.77104e-06	Significant
206358_at	PRM1	5.84177	5.96705	5.54054	6.11811	6.13466	5.92043	13.7244	13.7717	14.2968	14.0981	14.5537	14.0889	1.25079	1.45322e-06	Significant
210122_at	PRM2	5.96695	5.65944	5.63759	6.37808	5.65544	5.8595	13.391	13.5785	13.95	13.4722	14.229	13.7241	1.22787	8.68013e-06	Significant
210262_at	CRISP2	5.60126	5.40134	5.76877	5.24659	5.86183	5.57596	12.671	12.7799	13.4178	12.6625	13.4276	12.9918	1.2203	1.94246e-07	Significant
221611_s_at	PHF7	6.32897	6.10393	5.58853	5.89245	5.48173	5.87912	12.9946	12.4285	13.1959	12.3862	13.2244	12.8459	1.12764	1.90336e-05	Significant
206568_at	TNP1	6.49945	6.57448	6.28319	5.87416	5.8554	6.21734	13.1785	12.8992	13.8475	13.087	14.1101	13.4244	1.11049	2.85474e-05	Significant
205543_at	HSPA4L	4.99343	5.42618	5.06696	5.29085	5.32404	5.22029	10.5312	10.5194	11.1269	10.289	11.2248	10.7383	1.04056	1.27271e-05	Significant
221037_s_at	SLC25A31	4.99086	4.88976	4.81225	5.13894	4.48594	4.86355	10.2536	9.22195	10.2134	8.88797	10.1174	9.73887	1.00174	0.000168173	Significant
205830_at	CLGN	4.78254	4.96999	4.94305	4.73692	4.92664	4.87183	9.72766	9.51897	10.0722	8.78051	10.065	9.63287	0.983502	2.18891e-05	Significant
220190_s_at	NA	4.71142	4.8265	4.72563	4.72264	4.66152	4.72954	9.09031	9.02811	9.93638	8.44458	10.0589	9.31166	0.977339	0.000130066	Significant
220425_x_at	NA	6.2291	6.2289	6.42573	6.31958	6.01911	6.24448	12.0739	12.0817	12.7682	11.7737	12.3495	12.2094	0.967338	3.75049e-06	Significant
207021_at	ZPBP	6.51875	6.16654	6.33496	6.13879	6.42294	6.3164	11.9676	12.0784	12.8628	11.9	12.7052	12.3028	0.961812	6.1145e-06	Significant
215215_s_at	REXO5	6.74044	6.13678	6.68218	6.76121	6.1307	6.49026	12.6028	12.5184	13.0656	12.1131	12.3637	12.5327	0.949353	6.74536e-06	Significant
219785_s_at	NA	5.68168	5.47584	5.50827	5.56514	5.61854	5.56989	10.7788	10.8267	10.5299	9.82747	11.3802	10.6686	0.937649	3.19187e-05	Significant
210352_at	BRD8	6.19407	6.0308	6.08926	5.6366	5.83748	5.95765	11.2408	11.1943	11.8722	11.0009	11.5033	11.3623	0.931441	2.7897e-06	Significant
210600_s_at	GRK4	4.59979	4.4771	4.50883	4.54869	4.61174	4.54923	8.08946	8.26613	9.17742	7.88471	9.68962	8.62147	0.922311	0.0002824	Significant
221252_s_at	GSG1	6.17453	5.88892	6.34993	6.17353	5.87347	6.09207	11.11	11.0132	11.8103	11.0432	12.1798	11.4313	0.907981	3.4573e-05	Significant
207116_s_at	GAPDHS	6.02848	6.14073	6.38469	6.60105	5.97124	6.22524	11.0571	11.3416	11.8445	11.4083	11.9821	11.5267	0.888781	1.38075e-05	Significant
216917_s_at	SYCP1	4.90961	4.94805	5.33404	4.97083	4.9021	5.01292	10.1526	9.30124	9.33844	8.12525	9.48709	9.28092	0.888615	0.000242831	Significant
215734_at	IZUMO4	6.47903	6.6698	6.09852	6.81006	6.33871	6.47922	12.0167	12.1182	12.374	11.9708	11.3796	11.9719	0.885755	1.41432e-05	Significant
205475_at	SCRG1	5.4904	6.46496	6.00353	6.5093	5.5422	6.00208	11.1592	11.1393	11.061	11.3487	10.7235	11.0864	0.885251	7.49033e-06	Significant
220378_at	TCP11	7.01992	6.94221	6.79192	6.08753	6.54531	6.67738	11.7873	12.0679	12.6994	11.7016	12.5826	12.1678	0.865712	2.13382e-05	Significant
210147_at	ART3	5.18555	5.32726	5.09599	5.28708	5.02717	5.18461	9.43482	9.47284	9.94479	8.70713	9.37861	9.38764	0.856527	5.27013e-05	Significant
207664_at	ADAM2	5.65357	5.21704	5.98401	5.49882	5.12221	5.49513	9.72955	9.5499	10.1198	9.29049	11.0559	9.94913	0.856416	0.000302844	Significant
210032_s_at	SPAG6	6.09494	5.83724	6.29812	5.61258	5.58096	5.88477	10.4757	10.5071	11.1122	10.2311	10.9214	10.6495	0.85573	7.56412e-06	Significant
206587_at	CCT6B	6.69035	6.72321	7.10083	6.84547	6.77186	6.82634	12.299	12.349	12.6529	11.9308	12.4175	12.3298	0.85297	8.13999e-07	Significant
207022_s_at	LDHC	7.01902	6.5648	6.8608	7.12467	7.04453	6.92276	12.4848	12.4085	12.9506	11.9178	12.7299	12.4983	0.852315	1.45294e-05	Significant
219984_s_at	PLAAT1	5.52659	5.04938	5.73825	5.38279	5.7782	5.49504	9.52104	9.96918	10.5624	9.35585	10.1877	9.91923	0.852097	2.43515e-05	Significant
219983_at	PLAAT1	6.00696	5.54181	5.63412	5.37926	7.05336	5.9231	10.3688	10.4975	11.0939	10.1789	11.278	10.6834	0.850948	2.73586e-05	Significant
221716_s_at	ACSBG2	6.56015	6.90928	6.51534	6.99042	6.17518	6.63007	11.3245	11.4423	12.5632	11.7506	12.7122	11.9586	0.850946	0.000189471	Significant
206318_at	NA	5.02534	5.51615	4.98439	5.70764	5.32297	5.3113	9.49816	9.46227	9.64767	10.499	8.59483	9.54038	0.844983	0.000110934	Significant
210712_at	LDHAL6B	5.77373	5.59073	5.74431	5.66588	5.74069	5.70307	9.95158	10.0805	10.7282	9.60278	10.4928	10.1712	0.834677	1.89408e-05	Significant
205406_s_at	SPA17	6.21984	6.50299	6.61398	6.46883	6.46569	6.45427	11.3766	11.2085	11.7915	10.8631	12.1709	11.4821	0.831064	2.33108e-05	Significant
220623_s_at	TSGA10	5.70131	6.08728	6.08819	6.09591	5.88692	5.97192	10.6747	10.6554	10.8387	10.1058	10.6541	10.5857	0.825855	9.51104e-06	Significant
215486_at	PRPS1L1	5.4499	5.45198	5.39144	5.4593	5.22194	5.39491	9.12336	9.39138	10.0258	9.14675	9.86487	9.51043	0.817912	4.70033e-05	Significant
210171_s_at	CREM	5.0496	4.92384	5.1248	4.96902	4.91388	4.99623	8.2661	8.42188	9.7304	8.27038	9.29282	8.79632	0.816061	0.000191843	Significant
217009_at	PGK2	5.99765	5.73671	6.39485	6.23737	5.71848	6.01701	10.0648	10.4035	11.3665	10.2356	10.8559	10.5853	0.814937	3.89496e-05	Significant
214485_at	ODF1	7.06694	6.73785	6.49225	7.08821	6.87867	6.85278	11.3995	11.8144	12.5557	11.6326	12.636	12.0076	0.80919	0.000103978	Significant
212272_at	LPIN1	6.75675	6.37897	5.70401	5.98117	5.91117	6.14641	10.3871	10.4725	11.0834	10.3659	11.4413	10.75	0.806525	0.000236115	Significant
202935_s_at	SOX9	5.88088	6.65367	5.36598	6.65042	6.67437	6.24506	11.0276	10.8064	10.6757	10.8851	10.795	10.838	0.795304	6.15232e-05	Significant
208107_s_at	REXO5	7.67126	6.9916	7.53805	7.36433	7.24374	7.36179	12.6312	12.7037	13.0138	12.4567	13.0557	12.7722	0.794879	5.46745e-06	Significant
204237_at	GULP1	4.43094	4.95084	4.90647	5.04667	5.64248	4.99548	8.61027	8.34319	8.957	8.43188	8.96382	8.66123	0.793949	3.82018e-05	Significant
213325_at	NECTIN3	4.8112	4.87313	4.93208	4.98119	5.38411	4.99634	8.65291	8.33725	8.94249	8.41692	8.81839	8.63359	0.789089	7.29568e-06	Significant
207019_s_at	AKAP4	5.90007	6.02231	6.00899	6.17081	5.84677	5.98979	10.024	9.81267	10.8542	10.308	10.7375	10.3473	0.788673	3.66931e-05	Significant
216778_s_at	CYLC1	4.94098	5.05838	5.14572	5.22251	5.15497	5.10451	8.43673	8.80279	9.03532	7.69596	10.0529	8.80474	0.786507	0.000678688	Significant
215622_x_at	PHF7	7.64467	7.71543	7.56442	7.52684	7.33188	7.55665	13.043	13.2271	13.2585	12.6186	12.9832	13.0261	0.785584	9.07314e-07	Significant
220996_s_at	SHCBP1L	5.97909	5.79883	5.76005	6.04761	5.75463	5.86804	10.2132	10.0636	10.565	9.53899	10.1369	10.1035	0.78391	3.71607e-05	Significant
219721_at	NA	5.78614	5.41261	6.00076	5.54263	5.59918	5.66826	9.42047	9.57546	10.2025	9.04159	10.4874	9.7455	0.781829	7.77259e-05	Significant
220298_s_at	SPATA6	6.4716	6.07111	7.15518	6.16915	6.13903	6.40122	10.8637	10.6986	11.244	10.613	11.5571	10.9953	0.780467	3.30706e-05	Significant
201942_s_at	CPD	5.87462	5.83622	5.94931	6.09984	5.46331	5.84466	9.64208	9.90927	10.5042	9.52077	10.5566	10.0266	0.778638	0.000142455	Significant
206319_s_at	NA	6.34783	8.17263	5.61619	8.17186	6.5742	6.97654	12.2458	11.8529	11.8032	12.9349	10.9829	11.9639	0.778109	0.000435468	Significant
206546_at	SYCP2	4.41287	4.44281	5.18314	5.05903	5.80265	4.9801	8.63965	8.27598	9.15137	7.77772	8.82655	8.53426	0.777091	0.000254217	Significant
206241_at	KPNA5	5.06426	4.91832	5.06692	4.96939	4.94867	4.99351	8.65312	8.33779	9.24347	7.76767	8.70515	8.54144	0.774424	9.56633e-05	Significant
210732_s_at	LGALS8	5.09661	5.15318	5.62546	5.57503	5.2547	5.341	8.95141	8.7726	9.7854	8.68385	9.45523	9.1297	0.773458	4.60442e-05	Significant
220269_at	ZBBX	5.26849	5.51289	5.2029	5.07943	5.55359	5.32346	8.96733	8.8186	9.48313	8.90406	9.32158	9.09894	0.773334	1.70856e-05	Significant
221630_s_at	DDX4	5.62776	7.56502	6.13464	5.47444	7.29581	6.41953	10.813	10.9368	11.3198	10.5667	11.1334	10.954	0.770911	0.000303481	Significant
206740_x_at	SYCP1	5.65947	5.71508	6.0706	5.81991	5.7121	5.79543	9.85809	10.1003	10.2977	8.85831	10.3286	9.8886	0.77085	0.000116846	Significant
206172_at	IL13RA2	5.59597	7.62177	5.31554	5.50905	5.20072	5.84861	9.8154	9.93136	10.0879	9.88527	10.0479	9.95357	0.76712	0.000901467	Significant
207016_s_at	NA	5.87189	6.19261	6.36313	6.83212	6.58886	6.36972	10.949	11.1243	10.8286	10.5224	10.7545	10.8358	0.766498	6.06868e-05	Significant
207780_at	CYLC2	5.81632	5.78984	5.68237	5.6681	5.7405	5.73943	9.15425	9.5503	10.1264	9.66351	10.2382	9.74653	0.763982	5.04577e-05	Significant
219820_at	SLC6A16	7.11255	6.65128	6.40311	7.07307	6.67051	6.7821	11.6083	11.3189	11.7954	10.8786	11.945	11.5092	0.762987	7.96697e-05	Significant
206197_at	NME5	6.73673	6.89294	7.27018	6.63542	6.5719	6.82144	11.3864	11.2654	11.8641	11.2032	12.1158	11.567	0.761865	2.06286e-05	Significant
222043_at	CLU	4.79218	6.01852	5.23853	6.16182	5.37856	5.51792	9.47832	9.40817	9.15162	9.45728	9.15391	9.32986	0.757729	0.000102987	Significant
221035_s_at	TEX14	5.74798	6.24091	6.57694	6.31962	6.46175	6.26944	10.7943	10.582	10.9446	9.95599	10.6828	10.5919	0.756558	4.28356e-05	Significant
214371_at	TSSK2	5.91127	6.10689	6.14368	5.90635	5.70723	5.95509	9.81336	9.53155	10.4147	9.86204	10.533	10.0309	0.752261	6.08198e-05	Significant
210415_s_at	ODF2	7.05914	6.57367	8.18016	6.42547	6.62063	6.97181	11.3451	11.5789	12.2387	11.3469	12.0634	11.7146	0.748701	4.67577e-05	Significant
206310_at	SPINK2	7.32242	8.42728	7.73271	7.35198	6.97386	7.56165	12.5894	12.7122	12.9945	12.2377	12.987	12.7042	0.748528	5.3102e-05	Significant
215495_s_at	SAMD4A	6.56535	6.53379	6.56262	6.91751	5.84106	6.48407	10.5863	10.4537	11.1318	10.5806	11.6392	10.8783	0.746483	0.000322164	Significant
210033_s_at	SPAG6	5.78504	5.78566	6.36306	5.98357	5.84561	5.95259	9.85878	9.7434	10.5642	9.43367	10.3284	9.98569	0.746346	1.86972e-05	Significant
220168_at	CASC1	5.00947	5.09862	5.52432	4.98191	5.28948	5.18076	8.37402	8.21213	9.17716	8.11591	9.40629	8.6571	0.740721	4.97468e-05	Significant
214518_at	PDHA2	6.78354	6.48148	6.69397	6.46467	6.06353	6.49744	10.4846	10.9473	11.7529	10.0958	10.926	10.8413	0.738598	0.000120397	Significant
206787_at	BRDT	5.7216	6.38678	6.24792	5.47591	5.84269	5.93498	9.92866	9.68679	10.263	9.1656	10.4356	9.89593	0.737592	5.65559e-05	Significant
216370_s_at	TKTL1	6.46622	6.01844	5.85451	8.45146	6.02554	6.56323	11.1323	11.065	11.0467	10.8134	10.6312	10.9377	0.736831	0.00105517	Significant
219962_at	ACE2	5.1015	6.97409	5.67823	7.7241	5.34687	6.16496	10.2705	10.29	10.4629	10.5809	9.63253	10.2474	0.733092	0.000725697	Significant
220991_s_at	RNF32	5.00743	5.10513	5.12417	4.88077	4.90069	5.00364	7.97345	8.20937	8.9439	7.48602	8.94352	8.31125	0.732088	0.00025366	Significant
217250_s_at	CHD5	5.90668	5.49862	5.43927	6.09691	5.46132	5.68056	8.99934	9.20863	9.62452	9.14393	10.1633	9.42794	0.73091	0.000297044	Significant
220422_at	UBQLN3	6.68401	6.4582	6.48913	6.83108	6.33402	6.55929	10.3128	10.7914	11.3012	10.7787	11.2193	10.8807	0.730155	5.84821e-05	Significant
221606_s_at	HMGN5	5.69855	5.44107	4.49317	5.61372	5.00325	5.24995	8.95499	8.51862	8.66235	8.88237	8.50146	8.70396	0.729367	5.48152e-05	Significant
209631_s_at	NA	5.82404	6.01667	5.2058	5.80371	5.95052	5.76015	9.95517	9.59553	9.22886	9.63425	9.31045	9.54485	0.728616	1.16891e-05	Significant
206406_at	SMCP	7.51901	7.592	7.42439	6.87787	7.49982	7.38262	11.7879	12.06	12.5821	11.9926	12.7047	12.2254	0.727683	1.61649e-05	Significant
215430_at	GK2	6.80467	6.59795	6.88585	6.74662	6.8544	6.7779	10.5874	10.8973	12.1491	10.7264	11.6316	11.1984	0.724379	8.09433e-05	Significant
219786_at	TESMIN	5.65241	5.73661	6.17434	6.4226	5.79516	5.95623	9.61796	9.52226	10.3313	9.21512	10.288	9.79491	0.717634	0.000179641	Significant
205899_at	CCNA1	6.7851	6.69154	6.72316	6.88422	6.78953	6.77471	10.7664	11.0759	11.4579	10.6991	11.5988	11.1196	0.714875	2.5402e-05	Significant
219945_at	DDX25	6.40391	6.66696	7.05247	5.63791	6.67317	6.48688	10.5988	10.4437	11.0336	10.363	10.7609	10.64	0.713901	1.27045e-05	Significant
220299_at	SPATA6	7.62568	7.42765	7.39893	6.70728	6.74894	7.18169	11.364	11.4356	11.9215	11.541	12.4379	11.74	0.709035	0.000181879	Significant
206018_at	FOXG1	5.98922	5.26911	5.57132	5.62483	5.34681	5.56026	8.93403	8.96509	9.20414	8.75728	9.49033	9.07017	0.705978	8.03895e-05	Significant
211207_s_at	ACSL6	5.30055	5.0831	4.92028	5.26098	5.11509	5.136	8.17045	7.99767	8.97275	7.60196	9.11422	8.37141	0.704825	0.00066691	Significant
210447_at	GLUD2	4.737	5.00635	4.81361	4.84047	4.89326	4.85814	8.05687	8.161	7.62278	8.42873	7.29382	7.91264	0.703755	0.000121699	Significant
206683_at	ZNF165	5.42708	5.5569	5.84805	5.19836	5.41726	5.48953	8.4279	8.35912	9.74785	8.37955	9.73631	8.93015	0.702001	0.000278618	Significant
220278_at	KDM4D	5.92496	6.0326	5.80025	5.91005	5.82856	5.89928	9.35312	9.46231	10.3808	8.91542	9.78135	9.5786	0.699275	0.00016986	Significant
220110_s_at	NXF3	5.70869	6.16413	6.32513	6.90614	5.44261	6.10934	9.87721	9.80411	9.55747	10.2234	9.97383	9.8872	0.694546	0.000111587	Significant
214157_at	GNAS	6.12087	6.18233	8.75546	6.62602	5.95927	6.72879	10.5474	10.5912	11.0287	10.6152	11.5427	10.865	0.691275	0.00151775	Significant
220498_at	ACTL7B	6.26964	6.08086	6.16342	6.33894	6.67551	6.30567	9.64375	9.97158	10.5634	9.88486	10.7112	10.155	0.687461	2.91073e-05	Significant
207991_x_at	ACRV1	6.205	6.06518	5.54016	5.82809	5.76285	5.88026	9.08242	9.28276	9.84737	9.17003	9.78995	9.43451	0.682068	0.000179382	Significant
219704_at	YBX2	7.9029	7.94993	8.20171	8.12324	8.07361	8.05028	12.5688	12.7925	13.2367	12.6473	13.2678	12.9026	0.680552	2.31017e-06	Significant
207739_s_at	NA	5.2034	11.131	6.47879	8.03018	5.84713	7.33811	11.9442	11.8233	11.5443	11.4002	11.9976	11.7419	0.678187	0.0156375	Significant
206067_s_at	WT1	5.45876	7.66669	5.5649	6.61333	5.82046	6.22483	10.1635	9.79551	9.93568	10.0385	9.734	9.93344	0.674259	0.00118157	Significant
203015_s_at	SSX2IP	6.55023	6.54249	6.66892	6.40101	6.59507	6.55154	10.2425	10.102	11.0621	9.89854	10.871	10.4352	0.671554	3.2209e-05	Significant
222075_s_at	OAZ3	7.14936	7.26735	7.84793	6.5626	6.66284	7.09802	10.7573	10.9474	11.7019	10.9651	12.0426	11.2829	0.668648	0.000221549	Significant
220205_at	TPTE	7.82449	8.24331	6.8037	6.26433	7.71001	7.36917	11.4528	11.0223	12.4341	11.4608	12.1969	11.7134	0.668583	0.00110483	Significant
220390_at	AGBL2	5.19964	5.40712	5.55362	5.33548	5.38827	5.37683	8.07479	8.37449	8.76192	8.18884	9.31737	8.54348	0.668069	9.43433e-05	Significant
208396_s_at	PDE1A	5.56964	5.6052	5.62911	6.02749	5.54	5.67429	8.73531	8.49288	9.31257	8.9377	9.53532	9.00276	0.665927	0.000110903	Significant
204784_s_at	MLF1	8.12927	7.84396	8.38339	6.21841	8.61203	7.83741	12.4094	12.1283	12.866	11.8624	12.8693	12.4271	0.665036	6.69093e-05	Significant
204557_s_at	DZIP1	4.88057	4.94989	5.42358	4.90485	5.18215	5.06821	8.14398	7.80797	8.40018	7.14964	8.63104	8.02656	0.663306	0.000138058	Significant
220107_s_at	ZC2HC1C	6.3238	6.3161	6.66025	6.241	6.38712	6.38565	9.98114	10.13	10.4816	9.40114	10.5551	10.1098	0.662849	2.22081e-05	Significant
216663_s_at	ZMYND10	6.64732	6.44524	6.75854	6.69746	6.09428	6.52857	10.4733	10.5166	10.712	9.84952	10.0321	10.3167	0.660142	2.06678e-05	Significant
219883_at	NA	7.932	7.37615	7.2063	7.4281	7.22025	7.43256	11.4404	11.3544	12.1236	11.4845	12.3117	11.7429	0.65986	0.000135829	Significant
213996_at	YPEL1	7.68546	6.79161	7.68094	7.70583	7.37005	7.44678	11.7118	12.1591	12.1557	11.2192	11.5794	11.7651	0.65982	0.000145987	Significant
210236_at	PPFIA1	5.2779	5.42615	5.72218	5.43103	5.77226	5.52591	8.31941	8.32982	9.2956	8.24148	9.42372	8.72201	0.658449	5.20776e-05	Significant
219587_at	TTC12	6.4193	6.75294	6.23577	6.37267	6.59685	6.47551	10.0762	9.91236	10.4558	10.1777	10.4003	10.2045	0.656137	2.59173e-05	Significant
209799_at	PRKAA1	5.46576	5.64385	5.37377	5.40722	5.61911	5.50194	8.51648	8.40601	9.22369	7.98899	9.19761	8.66656	0.655518	0.000192267	Significant
222253_s_at	POM121L9P	5.99769	6.03143	6.61494	6.92627	6.59	6.43207	9.78251	9.85325	10.4303	9.62596	10.9349	10.1254	0.654624	0.000164022	Significant
209037_s_at	EHD1	5.61862	6.05636	5.5121	6.0713	5.78636	5.80895	8.7231	8.45674	9.45221	8.74842	10.3041	9.13691	0.65343	0.0010892	Significant
206776_x_at	ACRV1	6.69175	6.88644	6.75829	6.41787	6.92734	6.73634	10.2603	10.6051	10.8399	10.2218	11.0011	10.5857	0.652075	2.78356e-06	Significant
204157_s_at	SIK3	6.68424	7.00344	6.66284	7.63129	6.76426	6.94921	10.8993	10.7525	11.0175	10.3843	11.4385	10.8984	0.649198	0.000293006	Significant
219834_at	CARF	4.75227	4.87463	4.74808	4.72435	4.67542	4.75495	7.58931	7.00376	7.95922	6.60396	8.03954	7.43916	0.645709	0.000789757	Significant
202936_s_at	SOX9	6.54884	7.43418	6.55272	7.55852	7.19818	7.05849	11.0313	11.001	11.0338	11.189	10.9474	11.0405	0.645375	4.2317e-05	Significant
206721_at	CCDC181	5.13143	5.17488	5.31832	4.89579	4.99104	5.10229	8.14906	7.83601	8.20785	7.54508	8.1537	7.97834	0.644943	8.69816e-06	Significant
205714_s_at	ZMYND10	6.33718	6.31715	6.29711	6.53073	6.3944	6.37532	10.0988	9.77776	10.6257	9.13568	10.183	9.96419	0.644256	0.000222595	Significant
222106_at	PRND	6.87061	8.00705	6.86847	8.47789	7.70051	7.58491	12.0483	11.6156	11.6094	12.2566	11.7287	11.8517	0.643892	0.000139318	Significant
208792_s_at	CLU	6.53263	8.47867	7.53939	9.43883	7.60851	7.91961	12.4858	12.1697	12.6296	12.5232	12.045	12.3707	0.643421	0.000917816	Significant
213644_at	CEP112	5.77575	6.18228	5.69295	6.18551	6.24002	6.0153	9.24872	8.72089	9.53	8.95055	10.4859	9.38722	0.64206	0.000461026	Significant
220230_s_at	CYB5R2	6.34207	7.6513	7.40852	6.39612	7.58422	7.07645	10.8894	10.7501	11.5432	10.3284	11.468	10.9958	0.635856	7.72077e-05	Significant
208365_s_at	GRK4	6.29359	6.04091	6.63257	7.28239	6.43066	6.53602	9.98641	10.04	10.5174	9.43233	10.7688	10.149	0.634853	0.000686582	Significant
205673_s_at	ASB9	5.64599	5.92854	5.98075	6.25532	5.79631	5.92138	9.26485	9.01042	9.19313	9.13485	9.3124	9.18313	0.633052	1.82337e-05	Significant
211276_at	TCEAL2	5.70188	5.90361	5.97836	6.73227	6.70052	6.20333	9.47831	9.93239	9.47487	9.51681	9.64763	9.61	0.631494	0.000137718	Significant
205186_at	DNALI1	6.39628	6.50077	6.90428	6.37766	6.49647	6.53509	9.71295	10.1207	10.7202	9.5851	10.3725	10.1023	0.628405	1.13873e-05	Significant
220050_at	SPACA9	6.4379	6.48438	6.6666	6.97314	6.39671	6.59174	9.70285	9.98214	10.4637	10.0036	10.7744	10.1853	0.627763	0.000104006	Significant
220769_s_at	WDR78	5.84386	5.66356	5.76405	5.62047	5.64248	5.70688	8.66419	8.86492	9.37873	8.25518	8.91021	8.81465	0.6272	5.62828e-05	Significant
221845_s_at	CLPB	7.05638	7.3563	7.1626	7.28159	7.01494	7.17436	9.95661	10.3793	12.0902	10.986	11.9269	11.0678	0.625447	0.000907168	Significant
220051_at	PRSS21	7.64653	6.29368	6.40779	6.45737	6.28207	6.61749	10.1346	10.1866	10.4087	9.88695	10.4005	10.2034	0.624701	0.000274541	Significant
222239_s_at	INTS6	5.492	6.23526	5.39778	5.6278	5.03136	5.55684	8.69078	8.16566	8.64534	8.31737	8.84118	8.53207	0.61863	0.000707156	Significant
207678_s_at	SOX30	4.81663	4.97632	5.19539	4.79597	5.47934	5.05273	7.34055	7.57485	8.2314	7.17631	8.43814	7.75225	0.617552	2.91026e-05	Significant
211538_s_at	HSPA2	7.97416	7.59707	9.04305	7.03507	9.13186	8.15624	12.595	12.5253	12.8263	12.0364	12.5692	12.5105	0.617158	0.000159011	Significant
218197_s_at	OXR1	4.88848	5.38296	5.06771	5.42599	5.94831	5.34269	8.28993	7.96518	8.37893	7.70681	8.56301	8.18077	0.614671	0.000207871	Significant
213220_at	BBIP1	6.74716	7.45026	7.29424	7.42204	6.69136	7.12101	10.8452	10.5488	11.2403	10.2311	11.6468	10.9024	0.614496	0.000584108	Significant
218963_s_at	KRT23	5.83902	6.22077	5.74079	5.84559	6.87091	6.10341	9.57592	9.31293	9.81295	8.64981	9.36194	9.34271	0.614224	0.000378526	Significant
219976_at	HOOK1	5.95465	6.13301	6.06499	6.27692	6.19675	6.12526	9.00432	8.8878	10.1318	8.97352	9.81826	9.36314	0.61222	0.000254581	Significant
219932_at	SLC27A6	4.81467	4.82923	4.68838	4.92153	4.78232	4.80722	7.55161	7.61688	6.81528	7.77652	6.90684	7.33343	0.609283	0.000105069	Significant
208235_x_at	NA	6.46988	11.3384	6.71332	8.74918	6.27919	7.90999	12.5327	12.3923	11.3041	11.7775	12.1595	12.0332	0.605274	0.0118334	Significant
206640_x_at	NA	6.47794	11.4987	6.77348	8.83286	6.30758	7.97811	12.6221	12.3608	11.5127	11.9449	12.2313	12.1344	0.604979	0.0134272	Significant
214183_s_at	TKTL1	8.3223	7.59973	6.99723	10.3285	7.47771	8.14509	12.4995	12.2601	12.457	12.0306	12.676	12.3846	0.604549	0.00322525	Significant
204235_s_at	GULP1	5.63669	6.30373	6.26677	6.61335	6.49129	6.26237	9.08406	9.23956	10.1324	9.27513	9.86152	9.51854	0.604032	9.98548e-05	Significant
217380_s_at	ADD3-AS1	5.31574	5.34063	4.97474	5.32185	5.07166	5.20493	8.19638	7.58702	8.1495	7.20161	8.40499	7.9079	0.603417	0.000620264	Significant
219484_at	HCFC2	6.71335	6.96364	6.41276	7.03674	7.13561	6.85242	10.2044	10.5821	10.8314	9.93652	10.4827	10.4074	0.602931	0.000136831	Significant
210843_s_at	MFAP3L	6.30194	6.30185	6.26348	6.24658	6.07425	6.23762	9.03595	9.55387	9.39005	9.1393	10.1975	9.46332	0.601351	0.00018234	Significant
219583_s_at	SPATA7	6.22106	6.14074	6.09527	5.61493	6.06392	6.02718	9.16642	8.88899	9.96759	8.27341	9.36612	9.13251	0.599527	0.000149758	Significant
206819_at	POM121L9P	6.33694	6.3148	6.37275	6.55436	6.3772	6.39121	9.40363	9.60238	9.96236	9.06347	10.3515	9.67666	0.59842	0.000183877	Significant
209706_at	NKX3-1	6.89457	7.43872	6.77591	7.78003	6.99906	7.17766	11.0669	10.9689	10.4701	11.0955	10.6952	10.8593	0.597348	1.28172e-05	Significant
210189_at	HSPA1L	6.23241	7.05816	6.4384	7.22597	6.86606	6.7642	9.97746	9.91142	10.5179	9.91549	10.7753	10.2195	0.595336	0.000266838	Significant
201825_s_at	SCCPDH	7.64151	7.55556	7.98201	7.76347	7.38056	7.66462	11.4636	11.6154	12.0052	11.1527	11.6396	11.5753	0.594762	1.20793e-05	Significant
216607_s_at	NA	7.71365	7.83313	6.6783	7.72365	6.85279	7.36031	10.8865	11.0703	11.4208	11.0574	11.0524	11.0975	0.592394	0.000280914	Significant
213256_at	MARCHF3	5.70869	6.0834	5.6371	6.14155	5.94994	5.90414	9.02697	8.96495	8.86752	8.52675	9.01247	8.87973	0.58879	5.6156e-05	Significant
202671_s_at	PDXK	7.92172	7.94994	8.04173	9.16397	7.97216	8.2099	12.2305	12.4921	12.3574	12.1734	12.4734	12.3453	0.588529	0.00013199	Significant
207336_at	SOX5	5.82297	5.78026	5.89211	6.12942	5.86773	5.8985	8.74442	8.83061	8.71916	8.73313	9.24946	8.85536	0.586203	2.13679e-05	Significant
209443_at	SERPINA5	7.63049	9.53065	8.10398	9.7626	7.16719	8.43898	12.7972	12.6447	12.759	12.7807	12.3493	12.6662	0.585841	0.000944303	Significant
208791_at	CLU	6.59561	9.49005	8.27931	10.5511	8.94447	8.7721	13.2154	13.0957	13.228	13.4543	12.7306	13.1448	0.583498	0.00255626	Significant
214409_at	RFPL3S	5.87297	6.89162	6.09601	5.47043	5.85188	6.03658	8.39065	8.78282	9.29961	8.56982	10.1653	9.04163	0.582851	0.00171828	Significant
213791_at	PENK	7.44513	7.34446	7.4013	9.03071	7.85955	7.81623	11.4609	11.5069	12.1668	11.6428	11.7453	11.7045	0.582521	0.000385361	Significant
215133_s_at	NA	5.96695	5.79482	5.59753	6.23743	6.13989	5.94733	8.42505	8.58583	9.24184	8.488	9.66249	8.88064	0.578423	0.000467512	Significant
207990_x_at	ACRV1	6.89562	7.12742	6.91945	6.79711	6.56626	6.86117	10.0114	10.0425	10.3866	10.085	10.6465	10.2344	0.5769	7.10505e-05	Significant
220325_at	TAF7L	6.03017	6.6397	6.29255	6.31958	6.13107	6.28261	9.23341	9.81249	9.23994	9.61184	8.89745	9.35903	0.574993	5.67796e-06	Significant
215929_at	LINC00837	5.89793	6.35961	5.73047	5.94172	6.04181	5.99431	9.22162	8.80385	8.68023	8.32955	9.59908	8.92687	0.57456	0.000226456	Significant
220790_s_at	MS4A5	6.94645	6.90897	6.53043	7.08531	6.71313	6.83686	9.89084	10.0382	10.1508	10.3322	10.4638	10.1752	0.573648	2.4864e-05	Significant
205282_at	LRP8	5.84266	6.10282	5.74596	6.28521	6.04046	6.00342	8.81592	8.8223	8.87737	9.35667	8.80105	8.93466	0.573628	3.70873e-06	Significant
217073_x_at	APOA1	7.74076	7.84599	7.8151	8.07121	7.29861	7.75433	11.7445	11.5848	11.6331	11.6142	11.0843	11.5322	0.572591	8.78739e-07	Significant
219825_at	CYP26B1	5.62294	5.6931	5.97664	5.99639	5.52299	5.76241	8.62045	8.64206	8.4256	8.61182	8.52595	8.56518	0.57181	1.62088e-05	Significant
219814_at	MBNL3	5.77831	5.83367	5.59924	5.50053	6.18114	5.77858	8.80959	8.53249	8.1648	8.54444	8.89013	8.58829	0.571657	8.26075e-06	Significant
207768_at	EGR4	5.37519	5.24072	5.22647	5.3018	4.95054	5.21894	7.59966	7.56814	7.36733	8.15136	8.00402	7.7381	0.568222	0.000157413	Significant
222351_at	PPP2R1B	7.58017	6.87111	6.73287	7.22636	6.04497	6.8911	9.83699	9.79727	10.5153	9.84495	11.0076	10.2004	0.565825	0.00239735	Significant
213392_at	IQCK	6.12404	6.79345	7.409	6.82589	6.40906	6.71229	9.73734	9.93392	10.1263	9.42417	10.4049	9.92533	0.564311	0.000264545	Significant
219703_at	MNS1	6.67802	6.62114	7.58159	6.2247	7.40834	6.90276	10.1153	9.98894	10.5755	9.43963	10.8894	10.2018	0.563573	3.11168e-06	Significant
204233_s_at	CHKA	6.90909	6.83489	7.04993	7.97917	7.44039	7.24269	10.5994	10.6976	10.7892	10.3474	11.0212	10.691	0.561793	0.000228687	Significant
214015_at	SOCS7	6.43977	6.60398	7.11445	6.67441	6.78123	6.72277	9.71644	9.97788	10.2518	9.20847	10.3759	9.9061	0.559262	5.82107e-05	Significant
222257_s_at	ACE2	7.11624	8.07238	6.33053	8.71583	6.39156	7.32531	10.8724	10.9245	10.8451	11.1631	10.1538	10.7918	0.558971	0.000696809	Significant
209662_at	CETN3	7.79451	8.0918	8.26851	6.69205	8.13024	7.79542	11.4897	11.3588	11.9541	10.745	11.8619	11.4819	0.558663	7.86283e-06	Significant
204703_at	IFT88	7.43679	7.71249	8.27699	8.02555	7.63386	7.81714	11.545	11.6387	11.6115	11.0059	11.7484	11.5099	0.558162	8.52256e-05	Significant
204556_s_at	DZIP1	7.43716	6.81842	7.62287	7.72497	7.27219	7.37512	10.9451	10.7712	11.0871	10.4225	11.0567	10.8565	0.55782	8.60201e-05	Significant
204450_x_at	APOA1	7.74954	7.86667	7.77257	8.11412	7.57283	7.81515	11.8524	11.5014	11.6242	11.5873	10.9537	11.5038	0.557767	9.40822e-06	Significant
213022_s_at	UTRN	7.53597	6.9967	6.73821	7.64099	7.65501	7.31338	10.4723	10.6402	11.0856	10.4937	11.128	10.7639	0.557598	0.00021775	Significant
220636_at	DNAI2	5.9622	5.96108	6.0569	6.08463	5.82787	5.97853	8.76763	8.68142	9.09812	8.42047	9.01377	8.79628	0.557102	4.26864e-05	Significant
219518_s_at	ELL3	6.03685	6.45576	6.77542	6.33685	6.51767	6.42451	9.18825	9.19378	10.0364	8.97671	9.85411	9.44984	0.556705	2.81446e-05	Significant
214442_s_at	PIAS2	7.97013	8.4483	8.22591	8.15896	8.50384	8.26143	11.9297	11.9531	12.4993	11.889	12.4794	12.1501	0.556505	7.22676e-06	Significant
215294_s_at	SMARCA1	5.49576	5.79842	6.37015	6.21972	6.81387	6.13958	9.20441	8.9895	9.12802	9.48523	8.27129	9.01569	0.554297	0.00172301	Significant
206626_x_at	SSX1	7.30028	7.09953	6.84847	7.04835	7.00361	7.06005	10.8383	10.3967	9.99215	10.1707	10.3731	10.3542	0.552466	1.74635e-06	Significant
204430_s_at	SLC2A5	6.706	6.37897	6.4732	8.17186	6.1964	6.78529	9.88528	9.76138	10.3217	9.57806	10.1877	9.94682	0.551826	0.00240904	Significant
217305_s_at	ADCY10	5.79435	5.94886	5.57709	5.9072	5.24523	5.69454	7.81684	7.74547	9.31745	7.84422	9.00223	8.34524	0.551374	0.00414351	Significant
217985_s_at	BAZ1A	6.10434	6.64166	5.65751	6.79588	6.03561	6.247	8.9227	8.51477	9.47984	8.70313	10.1327	9.15064	0.550709	0.00336099	Significant
203397_s_at	GALNT3	6.27599	6.17804	6.60005	5.94681	6.23781	6.24774	9.12858	8.95614	9.42011	8.64539	9.57219	9.14448	0.549567	1.34682e-05	Significant
221157_s_at	FBXO24	5.82197	5.77426	6.14585	6.12491	6.14275	6.00195	8.47764	8.74298	9.22254	8.58835	8.86243	8.77879	0.548591	1.47288e-05	Significant
218100_s_at	IFT57	6.9329	6.89946	6.75652	6.38409	7.24099	6.84279	9.98105	9.63392	10.3713	9.51022	10.5429	10.0079	0.548478	2.61917e-05	Significant
202554_s_at	GSTM3	7.44429	10.2049	8.76512	9.293	9.40751	9.02297	13.055	13.0296	13.6308	13.0419	13.2119	13.1938	0.54819	0.000994912	Significant
50400_at	PAOX	6.32656	6.51287	7.32832	7.23722	6.35401	6.75179	9.3661	9.63401	10.4065	9.34142	10.5977	9.86913	0.547652	0.000779579	Significant
220426_at	FNDC11	7.05416	7.22141	6.90378	7.16718	6.88934	7.04717	10.0177	10.1182	10.6523	10.1209	10.573	10.2964	0.54703	7.0321e-05	Significant
208013_s_at	ACRV1	7.19964	7.33997	6.50868	6.5053	6.9845	6.90762	9.66563	10.1769	10.235	9.88112	10.4541	10.0826	0.545601	0.000156664	Significant
222224_at	NACA2	5.0548	5.04219	5.19995	5.05285	5.07889	5.08574	6.98535	7.1873	8.26588	6.87782	7.77761	7.41879	0.544727	0.000600235	Significant
204719_at	ABCA8	5.7951	7.81929	6.041	7.61765	5.44448	6.5435	9.70465	9.4828	9.21801	10.0363	9.22259	9.53286	0.542846	0.00212532	Significant
216323_x_at	NA	8.66957	8.85601	9.06672	8.7629	8.87497	8.84604	12.3328	12.5493	13.3882	12.6235	13.4666	12.8721	0.541144	2.57989e-05	Significant
221194_s_at	NA	6.55487	6.45704	6.25716	6.63758	6.45561	6.47245	9.79035	9.53893	10.1229	8.88697	8.74279	9.41639	0.540861	0.000649093	Significant
209840_s_at	LRRN3	6.31563	6.68774	6.1473	6.00002	6.10791	6.25172	9.40598	9.38455	8.93467	9.23184	8.47912	9.08723	0.539588	4.79994e-05	Significant
218793_s_at	SCML1	5.86845	6.70655	5.72496	7.01672	6.9871	6.46076	9.67478	9.42949	9.0697	9.4169	9.17554	9.35328	0.533769	0.000651635	Significant
211080_s_at	NEK2	5.94155	5.67798	5.7419	5.73131	5.69542	5.75763	8.79176	8.33985	9.1515	7.47625	7.88213	8.3283	0.532546	0.000831804	Significant
207144_s_at	CITED1	7.56538	8.14654	8.10613	8.26862	7.77572	7.97248	11.6957	11.577	11.5798	11.4782	11.3165	11.5294	0.532223	2.06711e-05	Significant
214612_x_at	MAGEA6	6.14863	7.26721	6.76571	5.23998	5.23529	6.13136	9.24362	8.90652	8.45813	8.92471	8.79697	8.86599	0.532073	0.00362571	Significant
205457_at	ILRUN	6.48865	6.10653	6.28132	6.19564	6.11944	6.23832	8.212	9.09147	9.88886	8.48515	9.39647	9.01479	0.531137	0.0012434	Significant
203789_s_at	SEMA3C	4.90601	5.19953	5.37692	6.00173	5.85481	5.4678	8.32185	7.84144	7.74996	8.10487	7.48712	7.90105	0.531083	0.00120779	Significant
220173_at	BBOF1	6.95361	7.44546	7.25127	7.11966	6.7054	7.09508	10.2101	9.95456	10.3942	9.90944	10.7789	10.2494	0.530654	0.000285363	Significant
207973_x_at	ACRV1	7.26052	7.49684	7.29506	6.36702	7.22685	7.12926	10.0491	10.4397	10.3507	9.97351	10.6115	10.2849	0.528703	2.96167e-05	Significant
220749_at	CCDC7	7.18353	6.98126	7.03006	6.4781	6.81802	6.8982	9.9157	9.87848	10.202	9.26777	10.476	9.94799	0.528186	5.64859e-05	Significant
209309_at	AZGP1	4.96509	4.8079	4.86219	4.70561	4.69345	4.80685	6.72081	6.70859	7.05644	7.46711	6.69568	6.92973	0.527708	0.000264249	Significant
220141_at	JHY	5.96944	5.93919	6.15621	6.14568	5.7566	5.99343	8.56682	8.70649	8.8987	8.17529	8.85193	8.63984	0.527624	0.000109932	Significant
206204_at	GRB14	5.21995	5.07095	5.72435	5.19898	5.34715	5.31228	7.39572	7.52158	7.50216	7.97908	7.77463	7.63464	0.523229	0.000153559	Significant
207374_at	PLSCR2	5.89193	5.78045	5.31798	5.98999	5.81821	5.75971	8.02	8.15103	8.90552	7.83396	8.45963	8.27403	0.522593	0.0010937	Significant
221673_s_at	CSNK1G1	6.26497	6.02979	5.83939	5.9414	5.69263	5.95364	8.34278	8.46668	9.27847	8.11542	8.55764	8.5522	0.522524	0.000487538	Significant
221973_at	NA	5.58633	5.79219	5.95006	5.5671	6.19282	5.8177	8.34856	8.1955	8.80247	7.5876	8.81453	8.34973	0.521281	6.96612e-05	Significant
212374_at	FEM1B	6.82329	6.45416	6.85063	7.06327	6.3568	6.70963	9.12278	9.17638	10.3218	9.3198	10.1946	9.62707	0.520864	0.000774852	Significant
207969_x_at	ACRV1	7.16456	7.32024	7.19334	6.94772	7.0486	7.13489	10.0776	10.2225	10.3554	9.94391	10.5725	10.2344	0.520459	1.16004e-05	Significant
212655_at	ZCCHC14	6.35181	7.84321	7.62073	6.84696	7.52939	7.23842	10.4422	10.3723	10.7392	9.83959	10.5192	10.3825	0.520407	0.00025633	Significant
206733_at	TULP2	6.76266	6.41563	6.17086	6.68778	6.61997	6.53138	8.91379	9.42351	9.74608	9.10494	9.63799	9.36526	0.519932	0.00034721	Significant
205373_at	CTNNA2	6.37816	6.66633	6.61915	6.93216	6.40105	6.59937	9.08012	9.2397	9.525	9.5617	9.87517	9.45634	0.518954	6.40992e-05	Significant
211776_s_at	EPB41L3	5.86896	7.13765	5.8246	7.17749	6.13875	6.42949	9.12182	9.05855	9.16509	9.22064	9.45544	9.20431	0.517605	0.00102738	Significant
204542_at	ST6GALNAC2	7.32009	7.1843	7.35099	7.11777	7.05964	7.20656	9.96922	9.74132	10.6333	10.0008	11.2102	10.311	0.516797	0.000431545	Significant
219317_at	POLI	5.45067	5.72871	6.59872	5.99892	6.20877	5.99716	8.60314	8.25501	8.77941	8.32558	8.91378	8.57538	0.515922	0.00010716	Significant
209459_s_at	ABAT	4.53098	4.67526	5.01388	5.70466	4.6781	4.92058	7.03824	6.58634	6.26314	7.37836	7.89984	7.03318	0.515351	0.00355852	Significant
209159_s_at	NDRG4	7.34674	7.17613	7.04735	7.45605	7.17477	7.24021	10.5579	10.7832	10.1899	10.6032	9.59789	10.3464	0.515027	8.40776e-05	Significant
209714_s_at	CDKN3	8.33903	7.98824	8.20897	6.62038	8.92109	8.01554	11.2519	11.3438	11.8508	11.0834	11.7086	11.4477	0.514185	0.000332295	Significant
201461_s_at	MAPKAPK2	5.43253	5.07636	5.47767	5.87717	5.35289	5.44332	7.56145	7.8695	7.62062	7.52356	8.27968	7.77096	0.513606	0.000592293	Significant
220125_at	DNAI1	6.50046	6.94506	6.57097	6.4689	6.37096	6.57127	9.12951	9.53611	9.88097	8.80617	9.53726	9.378	0.513109	0.00010895	Significant
220501_at	ACTL7A	7.05468	7.62204	7.77443	7.24015	7.09627	7.35751	9.97599	10.2139	10.7716	10.3566	11.181	10.4998	0.513076	0.00023485	Significant
203178_at	GATM	5.11919	7.15465	6.6791	6.15866	4.86168	5.99466	9.04044	7.97816	8.70831	8.42524	8.61582	8.5536	0.512854	0.0113895	Significant
215046_at	KANSL1L	5.13318	5.5584	5.46908	5.39795	5.49079	5.40988	7.69046	7.50821	8.05362	7.01997	8.30357	7.71517	0.512101	0.000491904	Significant
204364_s_at	REEP1	7.54759	8.23628	9.08407	8.44808	8.14568	8.29234	12.1721	11.9115	11.652	11.9433	11.3869	11.8132	0.510543	0.000457117	Significant
220545_s_at	TSKS	6.59589	6.35533	6.65048	6.59863	6.40253	6.52057	8.63101	8.83387	9.73312	8.87683	10.3596	9.28688	0.510195	0.00130522	Significant
209493_at	PDZD2	6.64577	8.2809	6.10457	5.89051	7.02512	6.78937	9.53729	9.55169	9.96257	9.4103	9.88585	9.66954	0.510169	0.00292981	Significant
220544_at	TSKS	5.84145	5.72416	5.93956	6.09479	6.16459	5.95291	7.65821	8.36586	9.07368	8.10995	9.17543	8.47663	0.509895	0.000658119	Significant
207597_at	ADAM18	6.30191	6.17551	5.71896	5.78825	5.80219	5.95736	8.24245	8.53734	8.91969	7.83745	8.86415	8.48022	0.509428	0.000620215	Significant
214147_at	MROH7	6.76674	6.44729	6.97988	6.39726	7.28168	6.77457	9.10688	9.33041	10.1172	9.47809	10.1661	9.63973	0.508863	3.45071e-05	Significant
207086_x_at	NA	7.54256	11.8602	8.36195	9.65396	7.2923	8.94219	13.1263	13.0216	12.1254	12.5375	12.7771	12.7176	0.508125	0.0104843	Significant
201823_s_at	RNF14	6.31698	7.01336	6.23972	6.5809	6.35084	6.50036	9.13585	9.07992	9.62458	8.84195	9.51243	9.23895	0.507209	0.000414837	Significant
207377_at	PPP1R2C	6.7674	6.07105	7.0978	6.72897	6.65823	6.66469	9.17974	9.40791	9.53135	9.44989	9.7813	9.47004	0.506833	0.000109871	Significant
219174_at	IFT74	5.77805	6.61092	6.83476	5.64373	6.42124	6.25774	8.84627	8.68594	9.21726	8.24944	9.44387	8.88855	0.506307	0.00015516	Significant
220382_s_at	ARHGAP28	7.34888	7.20685	6.35432	6.28882	5.70653	6.58108	9.14423	9.02879	9.59907	8.96197	10.0026	9.34733	0.50623	0.004156	Significant
209522_s_at	CRAT	7.13169	7.30208	7.3764	7.72944	7.36409	7.38074	10.3813	10.2893	10.6962	10.1463	10.9007	10.4827	0.506179	8.66591e-05	Significant
214418_at	CT62	6.25074	6.07366	6.49369	6.67023	6.59887	6.41744	8.24359	8.58326	10.2176	8.55251	9.94559	9.10851	0.505218	0.00181227	Significant
220118_at	ZBTB32	6.35718	6.34122	6.58464	6.50731	6.09366	6.3768	8.92924	9.10742	9.18648	8.58107	9.43826	9.04849	0.504845	0.000197074	Significant
205200_at	NA	6.15126	6.42221	5.94543	8.0066	6.35188	6.57547	9.06615	9.08547	9.82827	9.69695	8.94891	9.32515	0.504032	0.00143411	Significant
219313_at	GRAMD1C	5.59156	5.66071	5.84693	5.54759	5.72756	5.67487	7.93009	7.94947	8.08686	7.54474	8.71734	8.0457	0.503631	0.000137889	Significant
203184_at	FBN2	5.85897	6.01784	5.44467	5.86207	8.37159	6.31103	8.83812	8.68951	9.19349	8.47896	9.51302	8.94262	0.502823	0.00342108	Significant
214724_at	DIXDC1	6.75041	7.10574	6.13941	6.41556	8.12806	6.90784	10.0307	9.62901	10.0082	9.48465	9.7842	9.78734	0.502683	0.00153243	Significant
213946_s_at	OBSL1	7.27499	7.03755	6.87133	7.55461	6.65785	7.07927	9.58894	9.73545	10.1839	9.89902	10.7346	10.0284	0.502417	0.000911749	Significant
214945_at	NA	5.88673	6.51538	6.40171	6.74857	6.13056	6.33659	8.99301	9.13872	8.59148	9.05732	9.09112	8.97433	0.502098	0.000120431	Significant
202046_s_at	ARHGAP35	6.17066	6.14041	6.18936	6.23207	6.04894	6.15629	8.97982	8.99743	9.16569	8.23341	8.21831	8.71893	0.502091	0.00020775	Significant
214264_s_at	EFCAB11	7.5399	6.77473	7.65596	6.48047	7.56254	7.20272	10.0141	10.0696	10.3373	9.54483	10.9997	10.1931	0.500978	7.96912e-05	Significant
205588_s_at	FGFR1OP	7.13445	7.76695	7.36876	7.89979	7.33045	7.50008	10.6138	10.5678	10.856	10.0775	10.9436	10.6118	0.500686	0.00034066	Significant
205113_at	NEFM	6.19603	6.33293	6.28079	6.11055	6.12246	6.20855	8.44899	8.85021	9.29421	8.12884	9.1831	8.78107	0.50014	0.000234477	Significant
213959_s_at	RPGRIP1L	5.00448	5.54047	5.65441	5.06657	4.99815	5.25282	7.44066	7.27439	7.65258	6.69956	8.07648	7.42873	0.500025	0.00119781	Significant
219109_at	SPAG16	5.70456	6.18954	6.05252	5.59148	6.42731	5.99308	8.58257	8.24062	8.31094	8.74294	8.47101	8.46961	0.498999	0.000402372	Significant
221337_s_at	NA	6.83876	6.71604	6.93391	6.20685	6.1209	6.56329	9.00482	8.93089	9.38336	9.17415	9.88306	9.27525	0.498967	0.000813876	Significant
202363_at	SPOCK1	6.6073	7.41279	6.86123	7.15308	7.53448	7.11377	9.98435	10.1958	10.2917	10.4278	9.3373	10.0474	0.498135	0.000653755	Significant
201939_at	PLK2	6.43811	7.15799	5.92121	6.3415	8.24187	6.82014	9.52678	9.40843	10.3391	9.08953	9.79837	9.63244	0.498101	0.00414058	Significant
204849_at	TCFL5	8.81358	8.16175	8.48374	7.11966	8.25128	8.166	11.3284	11.3745	11.8936	11.1379	11.8862	11.5241	0.496955	0.000176971	Significant
210069_at	NA	7.791	6.31297	6.43604	7.62874	6.42929	6.91961	9.46116	9.48573	10.0748	9.29517	10.4884	9.76106	0.496347	0.00470029	Significant
202986_at	ARNT2	6.20587	5.78825	6.51534	5.92249	5.9283	6.07205	8.69432	8.63169	8.65278	8.50502	8.33272	8.56331	0.495984	2.69824e-05	Significant
220940_at	ANKRD36B	6.78369	6.33987	6.09968	7.02033	6.93195	6.6351	9.34551	9.35063	9.36593	8.78791	9.8145	9.3329	0.492206	0.000478023	Significant
213346_at	TEX30	7.65339	7.55465	8.38163	7.44399	8.2554	7.85781	11.2371	10.834	11.5463	10.5359	11.1009	11.0509	0.491959	1.21789e-05	Significant
219199_at	AFF4	5.92764	6.02326	5.80087	6.09617	6.20176	6.00994	8.15153	8.03392	8.61173	8.02755	9.42866	8.45068	0.491717	0.000613303	Significant
220058_at	GID4	7.33038	7.2753	7.20448	7.09375	7.03943	7.18867	9.7252	9.78965	10.5678	9.8766	10.5583	10.1035	0.491061	0.000205503	Significant
219660_s_at	ATP8A2	6.70741	6.8669	6.98928	6.85251	6.60454	6.80413	9.16941	9.25418	10.0058	9.6002	9.78443	9.5628	0.491023	5.60464e-05	Significant
208155_x_at	NA	8.08296	11.9758	8.2786	9.5992	7.54119	9.09554	13.0395	13.1243	12.2012	12.6754	12.8318	12.7744	0.490029	0.00777132	Significant
220129_at	NA	6.06666	7.77129	6.47696	6.89948	6.38872	6.72062	9.6632	9.51766	9.03024	9.42962	9.54091	9.43633	0.489631	0.000978233	Significant
214270_s_at	MAPRE3	6.34482	6.28652	6.04106	6.26253	6.23434	6.23385	8.61502	8.58962	8.67732	8.62326	9.24393	8.74983	0.48913	5.52062e-05	Significant
220284_at	DKKL1	7.05302	7.17639	7.55065	7.08247	6.96467	7.16544	9.25525	9.68464	10.7578	9.97762	10.5902	10.0531	0.488513	0.00032606	Significant
200615_s_at	AP2B1	8.56986	8.30627	9.01158	8.01968	8.19706	8.42089	11.7954	11.9199	12.1391	11.2305	11.9748	11.812	0.488203	1.21205e-05	Significant
217623_at	MYLK3	5.04322	5.24658	5.22374	5.4599	5.20557	5.2358	7.59283	7.8455	7.0283	7.55234	6.67043	7.33788	0.486952	0.000635572	Significant
217641_at	GPR135	5.73352	5.84569	5.86316	5.62011	5.59142	5.73078	7.74658	7.77779	8.13751	7.60718	8.87317	8.02845	0.486389	0.000814917	Significant
207281_x_at	VCX2	7.43838	7.42538	7.48049	7.38099	7.29624	7.4043	10.7439	10.4073	10.3788	10.029	10.2949	10.3708	0.486092	9.48746e-06	Significant
206483_at	LRRC6	6.67718	6.08037	6.56899	6.68226	7.46249	6.69426	9.18302	9.31735	9.73028	8.95339	9.67426	9.37166	0.48538	0.000256679	Significant
211737_x_at	PTN	6.15945	7.92055	6.22102	7.15572	9.64339	7.42003	10.0909	10.1833	10.5963	10.7353	10.2822	10.3776	0.483979	0.0120656	Significant
209922_at	BRAP	5.42562	5.78091	6.63188	4.90388	5.74993	5.69845	7.3843	7.7563	8.46889	7.55923	8.67612	7.96897	0.483824	0.00047981	Significant
214296_x_at	IZUMO4	7.16921	7.1257	7.11331	6.8161	7.05208	7.05528	9.97546	9.93554	10.1246	9.56827	9.69319	9.8594	0.482797	1.26116e-06	Significant
203129_s_at	KIF5C	5.73251	7.20529	7.54867	6.5696	5.93474	6.59816	9.07259	9.29856	9.41593	9.25202	9.02297	9.21241	0.481515	0.00074851	Significant
204058_at	ME1	4.5546	5.1158	4.79407	5.62707	4.89063	4.99644	7.07079	6.89025	6.64718	7.1956	7.05344	6.97145	0.48056	0.000283145	Significant
211580_s_at	PIK3R3	6.82361	6.89684	6.67452	6.29239	6.65533	6.66854	9.09584	9.09503	9.25479	9.13663	9.9161	9.29968	0.479811	0.000174662	Significant
219867_at	CHODL	7.70235	7.87442	7.29238	8.02498	7.56756	7.69234	11.1329	11.1392	10.0779	10.8677	10.3589	10.7153	0.478182	2.38859e-05	Significant
219928_s_at	CABYR	8.41011	9.61602	8.34363	7.09441	9.04521	8.50188	11.5616	11.6916	12.1394	11.4532	12.3128	11.8317	0.476807	0.000932881	Significant
205736_at	PGAM2	5.78075	5.814	5.6983	6.04094	5.57137	5.78107	8.05526	8.0284	8.16127	7.75357	8.21879	8.04346	0.476479	0.000134894	Significant
203491_s_at	CEP57	5.05738	5.22737	5.89155	5.29949	5.67034	5.42923	7.03748	7.29343	7.80508	6.97588	8.62553	7.54748	0.475249	0.000639555	Significant
218480_at	AGBL5	7.61102	7.68235	8.17748	7.4969	8.32927	7.8594	10.9186	10.9263	11.5408	10.5682	10.674	10.9256	0.475218	8.08377e-05	Significant
207523_at	TSBP1	6.11999	6.29287	6.18104	6.05724	6.12125	6.15448	8.30731	8.28236	9.07565	7.97491	9.10902	8.54985	0.474262	0.000461256	Significant
209577_at	PCYT2	7.8925	8.03602	7.96534	8.06897	7.98593	7.98975	10.7601	11.0012	11.433	10.8431	11.4587	11.0992	0.474236	3.2282e-05	Significant
204607_at	HMGCS2	7.32715	7.41793	7.49249	7.48562	7.09777	7.36419	9.82598	10.2995	10.264	10.9576	9.77505	10.2244	0.473418	6.55079e-05	Significant
210141_s_at	INHA	7.26576	8.28761	7.78149	8.93188	6.97002	7.84735	11.1911	11.1183	10.5948	11.4025	10.1669	10.8947	0.47335	0.000250942	Significant
218432_at	FBXO3	6.12839	7.02461	5.73279	6.30956	6.57957	6.35499	9.07486	8.67871	8.94193	8.44652	8.96364	8.82113	0.473075	0.000904813	Significant
207617_at	DDX3X	5.23065	5.26471	4.98296	5.40863	5.18888	5.21517	8.12202	7.99685	5.62375	5.48601	8.94714	7.23515	0.47231	0.0458437	Significant
202129_s_at	RIOK3	6.76821	6.66753	6.24104	7.32171	7.12623	6.82494	8.89136	9.14485	10.0718	9.12715	10.1014	9.46731	0.472137	0.00173984	Significant
212224_at	ALDH1A1	6.33266	8.73883	6.26891	9.54962	7.26452	7.63091	10.8186	10.5995	10.7569	10.8448	9.88871	10.5817	0.471644	0.0111627	Significant
219387_at	CCDC88A	4.37057	4.58557	4.73568	4.75503	4.73742	4.63685	5.95758	6.03651	6.78106	6.17542	7.19606	6.42933	0.471521	0.000867957	Significant
214720_x_at	SEPTIN10	5.96695	5.96927	5.8658	6.26992	5.77069	5.96853	8.33986	8.07164	8.68023	8.12782	8.13032	8.26997	0.470508	0.000133683	Significant
210534_s_at	B9D1	6.08591	6.27179	6.78622	6.4488	6.56434	6.43141	8.86785	8.88818	9.09166	8.52492	9.17016	8.90855	0.470056	3.98831e-05	Significant
220362_at	PSORS1C1	6.11733	6.08966	6.22803	6.15213	6.01499	6.12043	8.28179	8.32216	8.13582	8.65085	8.98522	8.47517	0.46961	0.000198595	Significant
203874_s_at	SMARCA1	5.82834	7.17571	7.28747	7.1672	7.97696	7.08714	9.91793	9.44424	10.0081	10.0642	9.63215	9.81332	0.469538	0.0024859	Significant
205020_s_at	ARL4A	8.32418	8.53065	8.79122	8.57846	8.63424	8.57175	11.4874	11.6668	12.2823	11.5279	12.3166	11.8562	0.467976	1.56164e-05	Significant
210426_x_at	RORA	5.21984	6.05982	6.03959	5.55916	5.32592	5.64087	7.72035	7.37571	7.82051	7.56653	8.52802	7.80222	0.467968	0.00258231	Significant
213954_at	FAM169A	6.04336	6.52252	6.43583	5.59753	5.96621	6.11309	8.7132	8.38834	8.0357	8.23703	8.89687	8.45423	0.467771	0.000804357	Significant
204761_at	USP6NL	5.54715	5.15244	5.29106	5.28717	5.37559	5.33068	7.54983	7.16725	7.82709	6.7618	7.51907	7.36501	0.466367	0.000279711	Significant
210497_x_at	NA	8.78197	8.01097	7.57769	7.80876	7.57781	7.95144	11.3773	11.2947	10.5663	10.7559	10.9325	10.9854	0.466294	2.35601e-05	Significant
220922_s_at	NA	7.72603	7.84543	8.33955	7.9791	7.27596	7.83322	10.751	10.4366	10.3482	10.8679	11.6834	10.8174	0.465679	0.00166697	Significant
209942_x_at	NA	7.04465	8.25418	7.48554	5.99911	6.10546	6.97779	9.94178	9.82332	9.34765	9.63923	9.37871	9.62614	0.464188	0.00272842	Significant
221167_s_at	CCDC70	6.5857	6.56181	6.95116	6.68873	6.75512	6.7085	8.46269	8.68617	9.91824	8.69632	10.4648	9.24564	0.462782	0.00191696	Significant
212070_at	ADGRG1	7.4147	8.29213	6.92311	8.22505	8.04873	7.78074	10.9856	11.0026	10.7767	10.6432	10.2054	10.7227	0.46269	0.000869974	Significant
208307_at	NA	6.19945	6.37675	6.74839	6.92701	6.09824	6.46997	8.81506	9.02731	8.78945	8.75441	9.19225	8.9157	0.46259	0.000426041	Significant
214931_s_at	SRPK2	6.85992	7.32792	6.26472	6.85576	6.50994	6.76365	8.90786	9.32941	9.79893	9.00475	9.55585	9.31936	0.462429	0.00118785	Significant
216471_x_at	NA	8.18241	7.49909	7.64169	8.22023	7.22025	7.75273	11.0716	10.8809	10.425	10.4076	10.6131	10.6797	0.462089	0.000193957	Significant
216733_s_at	GATM	6.95192	8.59415	8.06442	7.80541	7.07127	7.69743	10.7983	10.6567	10.6723	10.6318	10.2498	10.6018	0.461861	0.000613424	Significant
220379_at	FSCN3	8.29297	8.12023	7.64268	8.03833	8.30273	8.07939	10.8525	11.0234	11.3546	10.8537	11.5292	11.1227	0.461185	0.000105107	Significant
210818_s_at	NA	5.96315	5.87545	5.74293	5.89066	5.69735	5.83391	7.66868	7.91921	8.81789	7.04221	8.69033	8.02766	0.460518	0.00412148	Significant
221036_s_at	APH1B	8.66797	8.85263	8.48279	9.01916	8.34799	8.67411	11.6996	12.1161	12.4979	11.4991	11.8243	11.9274	0.45949	0.000209978	Significant
219944_at	CLIP4	6.47027	6.01098	5.89682	6.34953	6.06131	6.15778	8.16732	8.39704	8.99455	8.04657	8.72553	8.4662	0.459304	0.00108916	Significant
202821_s_at	LPP	7.24124	7.27454	7.16861	7.29126	7.16438	7.22801	9.84311	9.72419	10.1953	9.6197	10.3035	9.93717	0.459237	7.06508e-05	Significant
220167_s_at	NA	8.16392	7.73859	8.685	7.81893	8.30295	8.14188	11.493	11.3415	11.8612	10.455	10.7879	11.1877	0.458484	0.000133731	Significant
207666_x_at	SSX3	7.72548	7.30342	7.33664	7.68463	7.32131	7.4743	10.7092	10.5149	9.92873	9.98341	10.2074	10.2687	0.458249	6.13602e-05	Significant
207174_at	GPC5	5.28224	5.1788	4.79898	5.68664	4.82236	5.15381	7.41944	6.97091	6.67344	7.57369	6.76543	7.08058	0.45823	4.85521e-06	Significant
205566_at	ABHD2	7.97123	8.1395	8.04644	9.01219	7.93349	8.22057	10.8315	11.5362	11.5659	11.0313	11.4978	11.2926	0.458061	0.000459559	Significant
207736_s_at	TNP2	5.47654	5.13958	5.56128	5.30094	5.27105	5.34988	6.38774	6.22143	7.61981	7.86348	8.64704	7.3479	0.457826	0.0122667	Significant
210323_at	TEKT2	5.91395	5.98302	6.66284	6.45717	5.88263	6.17992	8.11245	8.50803	9.00929	8.32429	8.48347	8.48751	0.457752	6.01132e-05	Significant
204641_at	NEK2	8.55224	8.44449	8.98856	6.30822	7.52242	7.96319	11.1296	10.6122	11.1091	10.3201	11.4851	10.9312	0.457037	0.00218623	Significant
202794_at	INPP1	7.60174	8.07049	7.30888	8.29761	8.14533	7.88481	10.7913	10.6349	10.9774	10.7898	10.892	10.8171	0.456161	0.000184549	Significant
214204_at	PACRG	6.25996	6.10967	6.14295	6.33659	6.14376	6.19859	8.19146	8.38908	8.72859	8.37785	8.83131	8.50366	0.456145	9.77757e-05	Significant
211953_s_at	IPO5	7.59262	6.98715	6.41528	6.95056	6.22222	6.83356	9.76875	9.18508	9.48881	8.99279	9.42525	9.37213	0.455739	0.000506451	Significant
220466_at	CCDC15	6.32866	6.20421	6.65699	6.40308	6.41256	6.4011	9.15009	8.89874	9.00748	8.15255	8.67091	8.77595	0.455236	0.000226107	Significant
211865_s_at	FZR1	6.15749	5.84172	6.3652	6.32537	6.09787	6.15753	8.04059	8.7076	8.83675	8.02424	8.58089	8.43801	0.454552	0.000439623	Significant
204953_at	SNAP91	5.73252	5.7431	6.01777	5.83313	6.31005	5.92731	7.70756	8.16773	8.34886	7.87926	8.50029	8.12074	0.454233	1.29047e-05	Significant
220520_s_at	NUP62CL	5.67965	5.58663	5.65607	4.99842	5.88843	5.56184	7.11871	7.87342	7.45663	7.97072	7.66981	7.61786	0.453823	0.00150673	Significant
220766_at	BTG4	6.54411	6.42632	6.58533	6.46374	6.04487	6.41288	8.66999	8.5995	8.9985	8.26534	9.36396	8.77946	0.45316	0.000776091	Significant
203841_x_at	MAPRE3	5.90428	5.87113	5.78866	5.99051	6.18671	5.94826	7.74981	8.11029	8.17787	7.98596	8.68677	8.14214	0.452941	5.50944e-05	Significant
220003_at	LRRC36	6.83024	6.92201	6.81663	6.86244	6.96484	6.87923	9.21563	9.26454	9.60871	9.18233	9.80542	9.41532	0.452763	2.51485e-05	Significant
207962_at	CAPN11	5.87637	5.51453	5.46367	5.9518	5.82958	5.72719	7.54095	7.99074	8.45264	6.97076	8.22766	7.83655	0.452391	0.00361743	Significant
219753_at	STAG3	8.2828	7.6277	8.55265	8.18077	8.46773	8.22233	11.3747	11.3547	11.3576	11.015	11.1496	11.2503	0.452347	8.51967e-05	Significant
204201_s_at	PTPN13	5.18375	5.20363	5.21561	4.84583	5.67407	5.22458	7.05146	7.0324	7.35536	6.77109	7.53098	7.14826	0.452277	4.36289e-06	Significant
218510_x_at	RETREG1	7.17201	7.03165	7.69822	7.46474	7.35707	7.34474	9.38788	9.84138	10.5353	9.99434	10.4259	10.037	0.450539	5.17609e-05	Significant
207208_at	RBMXL2	7.67701	8.07758	8.16621	7.266	7.66341	7.77004	10.7242	10.5409	10.9471	10.2622	10.6119	10.6173	0.45042	1.13713e-05	Significant
204548_at	STAR	5.49548	8.47213	6.18198	9.11732	5.67937	6.98925	9.1795	9.21497	9.79385	10.5439	9.00979	9.54841	0.450121	0.0140858	Significant
220179_at	DPEP3	6.82098	6.76616	8.6872	6.298	7.94428	7.30332	10.1056	10.1596	10.1323	9.53434	9.95257	9.97689	0.450037	0.0025449	Significant
208934_s_at	LGALS8	7.0227	6.80371	7.26509	7.94567	7.14801	7.23704	9.64612	9.85071	10.1597	9.61502	10.1525	9.88481	0.449814	0.000489336	Significant
220850_at	MORC1	4.63717	4.94768	4.79052	4.50102	4.67477	4.71023	6.11302	6.01287	6.94641	6.37816	6.70013	6.43012	0.449047	0.000996015	Significant
211107_s_at	AURKC	7.35618	7.3203	7.20959	7.38445	6.82664	7.21943	9.59093	9.8506	10.2284	9.40291	10.1651	9.84759	0.447886	0.000422987	Significant
221042_s_at	CLMN	6.0738	6.11692	6.99142	7.24181	5.91292	6.46737	8.52274	8.61915	9.32973	8.39027	9.2405	8.82048	0.447677	0.00251498	Significant
207213_s_at	USP2	6.28695	6.25902	6.21842	6.53532	6.18086	6.29611	8.31035	8.29853	8.97246	8.35416	8.98574	8.58425	0.447231	0.000363118	Significant
202044_at	ARHGAP35	6.54958	6.59442	7.18574	6.51328	6.72667	6.71394	9.13546	9.25255	9.47952	8.58319	9.30665	9.15147	0.446845	2.55205e-05	Significant
213424_at	KIAA0895	4.83915	6.30409	5.56858	4.86969	4.81436	5.27917	7.35692	6.86169	7.28339	6.80142	7.64356	7.1894	0.445558	0.00824207	Significant
203653_s_at	COIL	7.03394	7.39696	8.22507	7.14449	7.56049	7.47219	9.73164	9.91803	10.7544	9.80728	10.6682	10.1759	0.445553	1.45242e-05	Significant
204521_at	FAM216A	7.85923	8.49039	7.82557	6.25704	8.39732	7.76591	10.499	10.423	10.7455	10.2289	10.9167	10.5626	0.443743	0.00112522	Significant
209094_at	DDAH1	7.2871	8.56637	8.01111	8.56631	8.7791	8.242	11.3305	11.2469	11.0406	11.3678	11.0442	11.206	0.443204	0.000566711	Significant
203194_s_at	NUP98	7.20871	7.48722	7.49353	7.85004	7.09284	7.42647	9.76706	10.0769	10.5134	9.58496	10.4812	10.0847	0.44142	0.000656074	Significant
218748_s_at	EXOC5	6.91507	6.5294	5.99242	6.22836	6.82813	6.49867	8.93917	8.65991	9.14169	8.47994	8.86568	8.81728	0.440188	0.000394156	Significant
220238_s_at	KLHL7	7.03484	6.33364	5.45123	5.3427	5.32422	5.89733	8.02699	7.38623	8.32799	7.90977	8.34467	7.99913	0.439782	0.00928206	Significant
209177_at	NDUFAF3	8.33665	8.993	8.8566	8.86512	8.75195	8.76067	11.7513	11.8402	12.2126	11.4555	12.1032	11.8726	0.438519	4.75897e-05	Significant
203654_s_at	COIL	8.23257	8.10396	8.61877	7.94402	8.37041	8.25395	10.7873	10.8763	11.7092	10.7842	11.7126	11.1739	0.436979	2.76722e-05	Significant
205130_at	MOK	6.83771	7.16239	6.79073	7.46384	7.14266	7.07947	9.59728	9.70917	9.707	9.44581	9.45347	9.58255	0.436769	0.000111061	Significant
202631_s_at	APPBP2	6.00599	8.00007	6.48197	6.86931	6.98781	6.86903	9.19809	9.164	9.41647	9.08957	9.55749	9.28512	0.434814	0.00239987	Significant
220365_at	ALLC	7.31319	7.714	7.21411	6.63999	6.94466	7.16519	9.35297	9.59263	9.93109	9.48214	10.0577	9.68331	0.434495	0.000454184	Significant
211403_x_at	VCX2	7.19472	7.57615	7.85854	7.54974	7.14553	7.46494	10.39	10.3056	10.1316	9.72466	9.88823	10.088	0.43444	0.000140324	Significant
205471_s_at	DACH1	4.88894	6.10143	6.30831	5.62301	5.76014	5.73637	7.5686	7.64945	8.01298	7.30054	8.22183	7.75068	0.434185	0.000956685	Significant
204634_at	NEK4	8.05771	7.55364	7.79729	6.92804	7.19436	7.50621	10.4404	9.90106	10.3452	9.54767	10.4611	10.1391	0.433773	9.30551e-05	Significant
214723_x_at	ANKRD36	4.88984	4.96469	5.16845	4.73005	4.30964	4.81254	6.24651	6.55514	6.78375	5.52231	7.3559	6.49272	0.432025	0.0107113	Significant
205880_at	PRKD1	6.14498	6.56097	5.65079	6.00835	6.50009	6.17304	8.22005	8.23379	8.09848	8.61459	8.473	8.32798	0.431986	0.000210605	Significant
206985_at	HSD17B3	6.44037	7.6589	6.79235	8.24681	6.26958	7.0816	9.24311	9.38767	9.75553	10.3461	9.00741	9.54795	0.431116	0.000472542	Significant
220744_s_at	IFT122	8.51198	7.95936	8.57052	8.42381	8.41412	8.37596	10.9889	11.3983	11.6333	11.0171	11.4253	11.2926	0.43105	7.31284e-05	Significant
220957_at	CTAGE1	5.56489	5.46719	5.16033	5.31682	5.47399	5.39664	7.05641	7.27107	7.55201	6.75501	7.74294	7.27549	0.430982	0.000656316	Significant
204266_s_at	CHKA	7.7532	7.31003	7.71961	8.23005	8.00085	7.80275	10.4844	10.7271	10.6721	10.0786	10.5838	10.5092	0.429597	0.000457477	Significant
219229_at	SLCO3A1	6.01068	6.65532	7.31119	7.54466	6.02998	6.71037	8.6858	8.95828	9.27469	8.87246	9.37253	9.03275	0.428774	0.00234768	Significant
203562_at	FEZ1	7.24705	8.27693	7.35163	7.4806	7.88288	7.64782	10.4817	10.3496	10.2356	10.1804	10.2178	10.293	0.428545	0.000203742	Significant
51146_at	PIGV	6.23859	6.40742	6.77602	6.44139	6.49324	6.47133	8.48096	8.6603	8.99249	8.35954	9.04351	8.70736	0.428173	2.38028e-05	Significant
221523_s_at	RRAGD	5.07966	5.32224	5.22286	7.90224	5.21023	5.74745	7.6933	7.8336	7.75751	7.62385	7.74066	7.72979	0.427507	0.0247669	Significant
215407_s_at	ASTN2	6.27871	5.82561	6.14813	7.09798	6.45107	6.3603	8.53633	8.53744	8.76406	8.91897	8.00646	8.55265	0.427277	0.000603294	Significant
204843_s_at	PRKAR2A	7.20257	6.75523	6.87281	7.54828	7.88758	7.25329	9.48776	9.6892	10.3616	9.10751	10.1111	9.75143	0.426977	0.00162617	Significant
209288_s_at	CDC42EP3	6.14318	7.33378	7.66829	6.84358	7.21541	7.04085	9.47168	9.35504	9.57993	9.07872	9.83005	9.46309	0.426561	0.000700164	Significant
214408_s_at	NA	6.66435	7.01231	6.24577	6.9121	6.78126	6.72316	8.64472	8.77055	9.51045	8.41561	9.8353	9.03533	0.426437	0.00288539	Significant
208433_s_at	LRP8	6.89666	7.81259	6.89712	7.72657	7.28052	7.32269	9.96088	9.77884	9.41328	10.0373	10.0087	9.83979	0.426254	0.00017159	Significant
206526_at	RIBC2	6.85708	6.64368	7.08294	7.07972	6.77524	6.88773	8.87215	9.10769	9.95654	8.64304	9.66727	9.24934	0.425321	0.000768049	Significant
203400_s_at	TF	6.75155	5.99736	8.72315	6.13517	7.39693	7.00083	9.4389	9.789	9.20833	9.47361	9.09139	9.40025	0.425172	0.0156392	Significant
205262_at	KCNH2	6.82816	6.91416	6.88067	7.4727	7.12469	7.04408	9.30715	9.7501	9.31544	9.79535	9.1223	9.45807	0.425135	5.74562e-05	Significant
212685_s_at	TBL2	8.53966	9.8013	8.94032	9.21415	9.24416	9.14792	12.2189	11.9886	12.666	11.8825	12.6446	12.2801	0.424808	0.000491696	Significant
210642_at	CCIN	7.20533	7.13729	7.04713	7.56882	7.2968	7.25108	9.22287	9.39783	9.94683	9.88015	10.2111	9.73176	0.424505	0.000164194	Significant
203086_at	KIF2A	6.08615	6.17806	6.26422	5.94392	5.9882	6.09211	8.40191	8.01504	8.34692	7.89262	8.19199	8.1697	0.42334	1.72447e-05	Significant
211828_s_at	TNIK	6.67655	6.35735	5.86947	7.96707	6.48363	6.67081	9.05203	9.12827	8.63968	8.9326	8.95478	8.94147	0.42265	0.00249314	Significant
206397_x_at	NA	6.3289	6.25322	6.20964	6.11327	5.96675	6.17436	8.3277	8.5262	7.81245	8.65489	8.0519	8.27463	0.422406	0.000173183	Significant
220614_s_at	ADGB	5.17575	5.23495	5.57023	5.30275	5.31939	5.32061	6.53358	6.68089	7.57931	6.35196	8.50575	7.1303	0.42237	0.00868529	Significant
218883_s_at	CENPU	8.757	8.96083	9.20648	6.75897	9.51526	8.63971	11.6288	11.288	11.9537	11.0476	11.9705	11.5777	0.422296	0.00112024	Significant
219148_at	PBK	8.28122	8.17604	8.3526	6.24562	8.05439	7.82197	10.5883	10.3001	10.8355	9.86519	10.8148	10.4808	0.422141	0.00053176	Significant
208398_s_at	TBPL1	8.49546	8.76525	8.23554	7.98766	8.6468	8.42614	11.3864	10.9	11.4334	10.8688	11.8508	11.2879	0.42183	0.000125229	Significant
211597_s_at	HOPX	7.31274	7.59322	7.37087	8.21474	7.40389	7.57909	10.4375	10.252	10.0954	9.94737	10.0114	10.1487	0.421204	0.000354775	Significant
214392_at	IRGC	5.79983	5.71303	5.69179	5.59245	5.56031	5.67148	7.05845	7.58079	8.52536	7.19743	7.60194	7.59279	0.420905	0.00188103	Significant
214053_at	ERBB4	6.59026	6.66227	5.8693	6.87451	6.49627	6.49852	9.0157	9.14917	8.38341	8.72225	8.22661	8.69943	0.420809	0.000204269	Significant
202083_s_at	SEC14L1	5.43047	6.56099	6.62004	6.14055	6.29951	6.21031	7.81603	7.93407	8.83716	7.75731	9.21904	8.31272	0.420656	0.00160486	Significant
220306_at	TENT5C	8.01246	7.79461	8.28259	7.96626	8.10676	8.03253	9.99917	10.4518	11.2092	10.5779	11.5202	10.7517	0.420634	0.000303401	Significant
209254_at	KLHDC10	7.1996	7.5399	7.32109	6.81233	7.23132	7.22085	9.6019	9.7051	9.82925	9.30571	9.85738	9.65987	0.419835	5.96668e-06	Significant
215458_s_at	SMURF1	6.75718	6.30898	7.01153	6.17801	6.92548	6.63624	8.78407	9.23511	9.32509	8.44866	8.5837	8.87532	0.419435	0.000418173	Significant
209693_at	ASTN2	5.66856	5.72508	5.73462	5.62653	5.79251	5.70946	7.8817	7.85711	7.64279	7.9878	6.80248	7.63438	0.419156	0.00131494	Significant
210652_s_at	TTC39A	6.51027	7.15071	6.98606	6.14852	6.63406	6.68592	8.41955	8.44411	9.45278	8.87319	9.50562	8.93905	0.418995	0.00149237	Significant
216899_s_at	SKAP2	6.15765	7.02475	5.90067	7.31112	6.10573	6.49999	8.2726	8.339	9.15368	8.45439	9.22875	8.68968	0.418867	0.00760446	Significant
220271_x_at	EFCAB6	6.8744	6.71474	6.89639	6.66878	6.69978	6.77082	8.70087	8.86147	9.43349	8.55997	9.68995	9.04915	0.418451	0.000468414	Significant
214508_x_at	CREM	8.02979	8.30569	7.60969	7.79446	8.23174	7.99427	10.4874	10.6227	11.0072	10.0942	11.2029	10.6829	0.41826	0.000235512	Significant
210279_at	GPR18	6.83568	6.36342	5.4816	7.14021	6.48285	6.46075	7.93565	8.0018	9.33905	8.51712	9.36661	8.63205	0.418001	0.013992	Significant
212870_at	SOS2	6.6635	7.26972	7.75201	7.99451	7.30402	7.39675	9.74123	9.54037	10.0991	9.60048	10.4198	9.88019	0.417647	0.000913292	Significant
203575_at	CSNK2A2	8.24193	8.52953	9.03662	8.28532	8.26119	8.47092	11.1613	11.2264	11.665	11.1121	11.4091	11.3148	0.417619	6.314e-06	Significant
205862_at	GREB1	4.94906	5.15852	4.84246	5.35044	4.74065	5.00823	6.88456	6.43708	6.41605	7.12257	6.58342	6.68873	0.417434	0.000135507	Significant
210479_s_at	RORA	5.82291	6.03645	5.96688	5.75248	5.41032	5.79781	7.54926	7.41419	7.83863	7.6396	8.26699	7.74173	0.417149	0.0013854	Significant
220591_s_at	EFHC2	5.90102	5.92014	6.30898	5.68458	6.12338	5.98762	7.38228	7.91498	8.32458	8.14723	8.20549	7.99491	0.417099	0.000213023	Significant
219104_at	RNF141	7.2997	7.68474	7.31064	7.32665	6.89649	7.30364	9.24467	9.42696	10.2565	9.6768	10.0912	9.73923	0.415191	0.000958671	Significant
206440_at	LIN7A	5.9594	6.42123	5.45134	5.46387	5.74454	5.80807	7.71243	7.84016	7.92107	7.34998	7.88638	7.742	0.414647	0.000403403	Significant
220499_at	FNDC8	7.13004	6.8809	7.05478	6.95408	7.00856	7.00567	8.61752	9.09974	9.90152	9.18472	9.8791	9.33652	0.414361	0.000784206	Significant
210394_x_at	NA	7.65344	7.22255	7.24615	7.29585	7.29499	7.3426	10.0712	10.5019	9.11074	9.70638	9.52605	9.78324	0.414023	0.000465133	Significant
204165_at	WASF1	6.64387	8.71511	8.60197	6.37959	8.45068	7.75824	10.4147	9.96721	10.5603	9.95649	10.7812	10.336	0.413874	0.00584185	Significant
206719_at	SYNGR4	7.55654	7.22748	7.48182	7.70116	7.44228	7.48185	10.0754	10.0262	10.6134	9.47999	9.62996	9.965	0.413474	0.000454049	Significant
205429_s_at	MPP6	6.49331	6.48646	6.2967	6.04722	6.16282	6.2973	8.53647	8.51506	8.78794	7.85535	8.23677	8.38632	0.413303	4.70313e-05	Significant
214766_s_at	AHCTF1	6.9586	7.29378	7.17553	6.5156	6.46401	6.8815	9.25692	8.63654	9.81197	8.36406	9.72573	9.15904	0.412473	0.00226745	Significant
45653_at	KCTD13	7.46185	7.6777	8.14969	8.16744	7.7335	7.83804	10.2191	10.6268	10.2892	10.6693	10.3416	10.4292	0.412064	4.4236e-05	Significant
201259_s_at	SYPL1	9.42874	9.32666	7.57857	8.58617	8.16675	8.61738	11.3342	11.4642	11.8347	11.2852	11.4097	11.4656	0.411992	0.00250254	Significant
207405_s_at	RAD17	7.82994	7.58683	7.47186	7.15597	7.52854	7.51463	10.2684	9.77257	9.98553	9.51505	10.4233	9.99299	0.411214	2.98645e-05	Significant
209681_at	SLC19A2	6.61489	6.15913	6.4625	6.05981	6.64438	6.38814	8.74765	8.72091	8.09088	8.50602	8.39456	8.492	0.410709	0.00033555	Significant
213107_at	TNIK	6.9116	7.21083	6.59857	6.95818	6.86792	6.90942	9.53394	9.51789	8.55402	9.45374	8.85569	9.18305	0.410409	6.9119e-05	Significant
210298_x_at	FHL1	6.8128	7.19716	6.6944	7.2911	7.76319	7.15173	9.28096	9.27613	9.87331	9.66689	9.41326	9.50211	0.409956	0.00073002	Significant
212413_at	SEPTIN6	5.46461	5.78051	5.63662	5.86892	5.50504	5.65114	7.3084	7.82092	7.5314	7.79691	7.08352	7.50823	0.409931	1.73192e-05	Significant
219833_s_at	EFHC1	7.37311	6.63673	7.87865	7.20492	7.95691	7.41006	9.48689	9.64973	10.1441	9.39721	10.5362	9.84281	0.409585	0.000123712	Significant
205376_at	INPP4B	5.31918	5.42641	5.2395	5.7764	5.37221	5.42674	6.40623	6.21139	7.44472	7.22823	8.7487	7.20785	0.409483	0.0184929	Significant
218018_at	PDXK	8.63247	8.67567	8.33326	8.95045	8.18758	8.55588	11.2954	11.5401	11.2818	11.1671	11.5235	11.3616	0.409178	0.000106379	Significant
205258_at	INHBB	7.40241	7.76022	8.18011	7.65515	7.16226	7.63203	10.4451	10.4324	10.2416	9.82923	9.72461	10.1346	0.40915	0.000145231	Significant
201881_s_at	ARIH1	7.94818	8.34306	7.98973	7.37799	7.45353	7.8225	10.2956	10.4293	10.6184	10.0892	10.4775	10.382	0.408382	8.94405e-05	Significant
213703_at	LINC00342	5.74708	5.43389	5.73878	6.27983	5.68739	5.77739	7.54571	7.63886	7.95001	7.32405	7.87829	7.66738	0.408315	0.00110782	Significant
203675_at	NUCB2	6.49827	8.08396	7.58877	7.96238	7.76273	7.57922	10.479	9.59475	10.3583	9.54531	10.2915	10.0538	0.407614	0.0054087	Significant
213023_at	UTRN	7.28768	6.99901	7.08783	7.09145	6.89404	7.072	9.2345	9.19849	9.99917	9.05592	9.39841	9.3773	0.407053	0.000223917	Significant
209378_s_at	CCSER2	8.41499	8.51283	8.53315	8.42367	7.96044	8.36902	10.904	10.9129	11.3144	10.7321	11.5936	11.0914	0.406311	0.000350635	Significant
221446_at	ADAM30	7.23702	6.63503	6.82768	7.05043	6.5695	6.86393	8.85832	9.11645	9.67052	8.72	9.11726	9.09651	0.406278	0.000835428	Significant
213906_at	MYBL1	6.46616	6.81499	7.12937	6.43878	8.27298	7.02446	9.42402	9.07598	9.4872	8.80529	9.7536	9.30922	0.406273	0.000635229	Significant
219492_at	CHIC2	7.96589	8.72659	7.93264	8.42281	7.90017	8.18962	10.8695	10.7763	11.0011	10.6674	10.9418	10.8512	0.40599	0.000240795	Significant
218819_at	INTS6	8.13043	8.40767	7.64267	8.28175	6.88414	7.86933	10.5005	10.3196	10.2767	10.3502	10.6846	10.4263	0.405919	0.00157845	Significant
215931_s_at	ARFGEF2	6.31846	6.17601	6.46153	6.16824	5.58808	6.14246	7.98106	8.26629	8.35876	7.99217	8.09053	8.13776	0.405815	0.000158146	Significant
214222_at	DNAH7	5.63033	5.83591	5.63861	6.0739	5.67852	5.77145	7.59005	7.52119	8.26381	7.19987	7.65342	7.64567	0.405709	0.0015113	Significant
209967_s_at	CREM	6.49036	7.26504	7.54368	6.93325	7.20783	7.08803	9.30634	9.23446	9.37177	8.95096	10.0832	9.38935	0.40564	0.0005115	Significant
205751_at	SH3GL2	5.08488	4.85114	4.82938	5.09791	4.82322	4.93731	6.56082	6.55514	6.34771	6.77228	6.46527	6.54024	0.40562	3.64123e-06	Significant
222240_s_at	ISYNA1	6.77344	8.27002	9.00877	7.87071	8.03945	7.99248	10.5099	10.5091	10.5993	10.8595	10.4531	10.5862	0.405469	0.00201681	Significant
218756_s_at	DHRS11	6.29153	5.83828	7.16066	5.95088	6.60275	6.36882	8.47592	8.89228	8.77517	7.74503	8.2852	8.43472	0.405314	0.00148131	Significant
207493_x_at	NA	6.91744	6.81976	7.00082	6.97069	6.8977	6.92128	9.30692	9.30389	9.36469	9.0176	8.83011	9.16464	0.405039	3.06261e-05	Significant
59437_at	C9orf116	6.28561	5.96321	6.23374	5.87838	6.03502	6.07919	7.77999	7.94738	8.24924	7.80116	8.46896	8.04935	0.404992	0.000190651	Significant
221185_s_at	IQCG	7.12713	7.54424	6.88878	8.01958	7.23978	7.3639	9.71953	9.71561	10.18	9.18623	9.93056	9.74639	0.404398	0.00250421	Significant
212062_at	ATP9A	6.58473	7.18492	7.73157	7.31133	7.40794	7.2441	9.80588	10.0608	9.24969	9.73669	9.06987	9.58458	0.403909	0.00213777	Significant
213623_at	KIF3A	6.35429	6.56546	6.8634	6.21729	6.79285	6.55866	8.76443	8.67763	8.77455	8.3259	8.82048	8.6726	0.403063	1.38215e-05	Significant
220012_at	ERO1B	6.0159	5.39128	6.29178	5.89955	5.34802	5.78931	7.18413	7.34007	8.40918	7.21994	8.11644	7.65395	0.402814	0.00296577	Significant
222161_at	NAALAD2	5.09975	5.36134	5.04292	5.0436	5.22017	5.15356	6.76586	6.79038	6.59824	7.29108	6.61866	6.81284	0.402688	0.000426843	Significant
207797_s_at	LRP2BP	6.64138	6.64678	6.43255	6.36603	6.87407	6.59216	7.93292	8.61861	9.24275	8.52916	9.2397	8.71263	0.402357	0.00105413	Significant
215142_at	H2AP	6.72022	6.80167	6.62659	6.61318	6.67318	6.68697	8.33161	8.32981	8.84465	9.4828	9.2007	8.83791	0.402354	0.00114842	Significant
212055_at	TPGS2	7.76975	9.1397	8.30482	7.94297	8.74853	8.38116	10.7847	10.847	11.5849	10.7104	11.4552	11.0764	0.402273	0.000541785	Significant
205481_at	ADORA1	6.45938	6.30042	6.34263	6.75145	6.27116	6.42501	8.85456	9.04717	8.39019	8.90934	7.23442	8.48714	0.40158	0.0023382	Significant
210191_s_at	PHTF1	6.48438	7.33155	7.24322	6.82385	6.88491	6.95358	9.24409	9.47183	9.79375	8.54302	8.87077	9.18469	0.401475	0.000292725	Significant
209781_s_at	KHDRBS3	8.52117	9.34315	9.48284	6.74619	8.60594	8.53986	11.0501	11.3639	11.62	10.8888	11.4615	11.2769	0.401084	0.00199228	Significant
215471_s_at	MAP7	6.94218	6.81895	7.25062	6.75485	7.05758	6.96484	9.1414	9.02454	9.52265	8.97233	9.30528	9.19324	0.400484	8.63456e-09	Significant
214868_at	PIWIL1	6.59012	8.59786	6.45368	7.72461	8.17208	7.50767	9.86153	9.52962	10.5341	9.32257	10.2984	9.90925	0.400412	0.0134062	Significant
202166_s_at	PPP1R2	8.19363	8.49495	7.0905	7.29507	7.65839	7.74651	10.0993	9.9201	10.7095	9.75787	10.6285	10.2231	0.400208	0.00303366	Significant
205352_at	SERPINI1	6.28926	6.99985	5.89742	6.61548	7.11129	6.58266	9.02287	8.70584	8.26838	8.84996	8.56518	8.68245	0.399431	0.000809899	Significant
203087_s_at	KIF2A	7.2917	8.23536	8.28153	7.65014	7.91454	7.87465	10.4281	10.3017	10.7399	10.1574	10.2671	10.3788	0.398357	0.000140326	Significant
220170_at	FHL5	5.23979	5.72875	5.12475	5.21634	5.05181	5.27229	6.42452	6.54361	7.33151	6.90356	7.53683	6.94801	0.39817	0.00565668	Significant
212719_at	PHLPP1	6.02255	6.00808	6.16564	5.80804	5.86892	5.97464	7.69898	8.0912	7.93676	7.53937	8.09195	7.87165	0.397813	6.14838e-05	Significant
221258_s_at	KIF18A	6.30392	6.20295	6.34193	5.62825	5.80897	6.05721	7.58781	7.91515	8.29265	7.66322	8.44275	7.98032	0.397793	0.000950129	Significant
210235_s_at	PPFIA1	6.95468	6.51848	6.34241	7.30265	7.19045	6.86173	8.77702	8.84598	9.64911	8.76694	9.15953	9.03972	0.397704	0.00227703	Significant
207020_at	HSF2BP	7.0037	6.76072	6.21904	6.90952	6.461	6.67079	8.75921	8.77034	9.2029	8.29921	8.89317	8.78497	0.397179	0.00155797	Significant
209212_s_at	KLF5	6.23197	5.97286	6.36154	6.17698	5.80644	6.10996	7.66634	7.86515	8.56786	7.66827	8.45985	8.04549	0.397018	0.00105451	Significant
206547_s_at	PPEF1	6.4196	6.18986	6.94729	6.36888	6.11724	6.40857	8.05037	7.98102	8.73491	8.43606	8.98852	8.43818	0.396928	0.000792283	Significant
207209_at	CETN1	7.7979	7.78082	7.17056	7.56827	7.57022	7.57756	9.88785	9.9566	10.3455	9.61795	10.0518	9.97194	0.396142	0.000333221	Significant
209084_s_at	NA	6.55342	7.2652	7.0007	6.46472	6.61151	6.77911	8.94044	8.95029	9.04987	8.60195	9.04648	8.9178	0.395593	9.21337e-05	Significant
203762_s_at	DYNC2LI1	6.80417	6.57552	6.27023	5.8426	6.36922	6.37235	8.57361	8.22968	8.77604	7.92024	8.38634	8.37718	0.39464	0.000169382	Significant
202219_at	SLC6A8	8.66978	7.55654	7.84494	8.39853	8.27735	8.14943	10.9474	11.034	10.5017	10.8533	10.2153	10.7103	0.394235	0.000576339	Significant
219461_at	PAK6	6.2101	6.65711	7.66882	6.51454	6.77468	6.76505	9.40617	9.38422	7.5088	9.65049	8.49588	8.88911	0.393939	0.0278835	Significant
209841_s_at	LRRN3	7.08615	7.50505	6.48903	7.59271	6.66868	7.06832	9.60205	9.43615	8.93201	9.21563	9.23621	9.28441	0.393442	0.000289113	Significant
212977_at	ACKR3	5.55842	5.78819	6.8358	5.29026	8.46859	6.38825	8.50888	8.48586	8.29546	8.32081	8.31579	8.38536	0.392452	0.0302728	Significant
221290_s_at	PWWP3A	6.58023	6.01355	6.71333	5.96128	6.30781	6.31524	8.33146	8.09081	8.61868	7.50273	8.89666	8.28807	0.392199	0.000372843	Significant
213122_at	TSPYL5	6.66587	10.2525	6.81371	7.88892	10.7367	8.47156	11.1011	11.0034	11.2204	10.9917	11.2656	11.1164	0.391991	0.0363175	Significant
32541_at	PPP3CC	6.21961	6.23257	6.0062	6.17864	6.1924	6.16588	7.97991	7.75705	8.28796	7.66059	8.76188	8.08948	0.391739	0.00086675	Significant
208906_at	NA	8.71633	8.65201	9.26677	9.0994	8.53914	8.85473	11.4577	11.4755	11.8948	11.3335	11.9176	11.6158	0.391572	0.000116151	Significant
216997_x_at	TLE4	5.03484	4.9265	5.05741	5.35642	5.28647	5.13233	6.53466	6.57244	7.65431	6.63673	6.26368	6.73236	0.3915	0.00425858	Significant
214357_at	C1orf105	7.9669	8.004	7.85016	7.32813	7.4555	7.72094	9.78536	10.1145	10.5468	9.54618	10.6412	10.1268	0.391331	0.00056436	Significant
201383_s_at	NBR1	8.14238	8.03766	7.82847	8.01622	8.2794	8.06083	10.1724	10.3139	11.1254	10.1618	11.0824	10.5712	0.391138	0.000449311	Significant
210257_x_at	CUL4B	6.72961	6.45945	6.21363	6.60426	6.23592	6.44857	8.28285	8.19984	8.49928	8.57672	8.72372	8.45648	0.391078	0.000303078	Significant
206025_s_at	TNFAIP6	5.78168	7.4289	6.12487	8.11791	6.58135	6.80694	8.56672	8.81936	9.36864	8.49989	9.36322	8.92357	0.390613	0.016592	Significant
203030_s_at	PTPRN2	6.13797	6.41563	6.32469	6.40467	6.3945	6.33549	8.33516	8.47589	8.39075	7.93979	8.36904	8.30212	0.390024	6.53288e-05	Significant
209465_x_at	PTN	5.97652	6.46453	5.80219	6.06489	7.68098	6.39782	8.14446	8.07563	8.80712	8.9386	7.94057	8.38128	0.389589	0.0164734	Significant
201370_s_at	CUL3	6.15897	5.874	5.78405	5.73995	6.08632	5.92866	7.96076	7.92666	7.71649	7.45441	7.77491	7.76665	0.389586	1.14806e-05	Significant
210676_x_at	NA	9.1954	8.43372	8.47179	8.47381	8.81504	8.67795	11.4232	11.3234	11.5292	10.9911	11.5577	11.3649	0.389163	5.00332e-05	Significant
204093_at	CCNH	8.34467	7.99047	8.33685	8.28596	8.4475	8.28109	10.7927	10.548	11.1563	10.5506	11.167	10.8429	0.388862	1.27811e-05	Significant
213617_s_at	TPGS2	7.24473	7.89441	7.29596	7.50999	7.78288	7.5456	9.79912	9.8632	10.596	9.55222	9.57439	9.87699	0.388436	0.00103723	Significant
205637_s_at	SH3GL3	8.4251	8.10967	8.5713	7.44039	8.37847	8.18498	10.279	10.6137	10.9332	10.5601	11.1814	10.7135	0.388375	0.00028896	Significant
206005_s_at	CEP162	6.06505	5.81486	5.84021	6.29819	6.10701	6.02506	7.29755	7.81833	8.33954	7.54321	8.42435	7.8846	0.38806	0.00218943	Significant
217124_at	IQCE	7.80556	7.3234	7.35959	7.54837	7.37437	7.48226	9.4544	9.82778	9.87114	9.57643	10.1868	9.78331	0.386849	0.000364253	Significant
200604_s_at	PRKAR1A	8.10261	9.06599	7.82847	7.25246	8.18648	8.0872	10.4837	10.5562	11.0337	10.2681	10.5281	10.574	0.386803	0.00118242	Significant
220921_at	NA	4.96655	5.1738	5.41764	5.50354	5.49666	5.31164	6.94749	6.55578	6.95317	6.26467	7.99315	6.94285	0.386371	0.0050048	Significant
201785_at	RNASE1	9.01263	10.5521	9.26602	10.3474	10.3755	9.91073	13.2298	13.0525	12.8919	13.2862	12.3099	12.9541	0.386341	0.00165186	Significant
219260_s_at	ELP5	8.4246	7.20506	8.67464	8.08301	8.41605	8.16067	11.0845	11.1711	10.6535	9.82326	10.6001	10.6665	0.386328	0.00316769	Significant
210070_s_at	NA	8.52145	7.2524	7.53322	8.27837	7.11164	7.73942	9.72138	9.96001	10.4121	9.85384	10.6123	10.1119	0.38576	0.00514867	Significant
213124_at	ZNF473	7.57943	8.5845	8.31752	6.94874	6.89078	7.6642	9.74326	9.86203	10.3615	9.80404	10.2944	10.013	0.385675	0.00295685	Significant
213010_at	CAVIN3	6.73371	7.23997	6.87356	7.44633	7.28058	7.11483	8.91978	9.16146	9.53441	9.00246	9.79414	9.28245	0.383676	0.000409017	Significant
202444_s_at	ERLIN1	7.46068	6.9414	6.04835	6.26093	6.39804	6.62188	8.77453	8.75756	8.74334	8.25885	8.66161	8.63918	0.383653	0.00092755	Significant
204900_x_at	SAP30	7.23101	7.15418	6.83611	6.88516	7.13378	7.04805	9.37303	9.13789	9.51958	8.80242	9.13925	9.19444	0.383537	0.000103108	Significant
213239_at	PIBF1	6.26732	6.68778	6.38512	6.40953	5.93674	6.3373	7.89765	8.10121	8.64962	7.88269	8.7959	8.26541	0.383219	0.00225521	Significant
42361_g_at	CCHCR1	6.33056	6.07799	6.42791	6.12793	6.04627	6.20213	8.09798	8.02246	8.12151	7.47695	8.72501	8.08878	0.383158	0.00102211	Significant
214850_at	GUSBP14	5.58177	5.45616	6.03031	5.71062	6.51865	5.8595	7.39461	7.53241	7.99034	7.55899	7.73287	7.64184	0.383143	0.000282329	Significant
209403_at	NA	9.03211	8.33674	8.61618	9.64446	8.72687	8.87127	11.3211	11.2492	12.0932	11.0215	12.1585	11.5687	0.383011	0.00238026	Significant
201117_s_at	CPE	5.98624	9.03124	7.13263	8.112	7.5767	7.56776	10.3298	9.62274	9.60796	10.0432	9.72968	9.86668	0.382699	0.0189489	Significant
207663_x_at	NA	8.73122	11.2467	8.52668	9.26956	7.5552	9.06588	12.1798	12.0433	11.4797	11.6356	11.7284	11.8133	0.381898	0.00856846	Significant
215913_s_at	GULP1	6.48906	6.23422	6.192	5.88848	6.21886	6.20453	7.76253	7.8258	8.78497	8.01472	8.03299	8.0842	0.381784	0.00114767	Significant
213555_at	RWDD2A	6.18628	6.35285	6.97426	6.61956	6.81267	6.58912	8.30494	8.6588	8.71727	8.52106	8.72121	8.58466	0.381674	3.42106e-05	Significant
210879_s_at	RAB11FIP5	7.71827	8.37949	7.89675	8.09394	8.38947	8.09558	10.3413	10.4576	11.0916	9.99807	10.824	10.5425	0.381013	0.000412519	Significant
215044_s_at	STAM2	6.47536	7.11121	6.48803	6.35499	6.32013	6.54994	8.14674	8.39219	8.82827	8.27819	8.98377	8.52583	0.380358	0.00125078	Significant
213843_x_at	SLC6A8	7.43751	6.79291	7.45617	7.05832	7.32569	7.21412	9.23568	9.59889	9.88922	9.03449	9.19146	9.38995	0.380293	0.000349872	Significant
218449_at	UFSP2	6.76604	7.44098	6.80406	7.4157	7.07716	7.10079	9.25934	9.18242	9.39859	9.0042	9.33873	9.23666	0.379392	0.000445208	Significant
219038_at	MORC4	5.94274	6.36838	6.29356	6.14564	7.6697	6.484	8.30975	8.54142	8.39222	8.56612	8.35611	8.43312	0.379182	0.00372595	Significant
221057_at	SPATA1	4.7443	4.77847	4.70617	4.65044	4.55028	4.68593	6.05681	5.36471	5.81645	5.38602	7.84763	6.09432	0.37913	0.0451758	Significant
218852_at	PPP2R3C	7.46744	7.88447	7.13856	7.38199	6.84035	7.34256	9.24778	9.1656	10.183	9.18866	9.94643	9.54629	0.378656	0.00391178	Significant
211425_x_at	NA	7.37562	7.26691	7.1766	7.25259	7.15006	7.24436	9.96529	9.94742	8.69585	9.39189	9.09001	9.41809	0.378577	0.000526831	Significant
219128_at	C2orf42	7.88765	8.24031	7.90781	8.02365	8.13241	8.03836	10.298	10.3453	10.6703	10.0777	10.8424	10.4467	0.37808	8.18969e-05	Significant
219410_at	TMEM45A	6.36584	6.49886	6.44415	6.81162	7.87214	6.79852	8.52127	8.69399	8.90052	9.09954	8.92037	8.82714	0.376725	0.00126411	Significant
211659_at	GPR135	6.57101	6.68531	6.19172	6.87782	6.32538	6.53025	8.19944	8.2225	8.996	8.04637	8.9245	8.47776	0.376546	0.00364416	Significant
204377_s_at	DCAF1	7.88836	7.17774	7.77258	7.56244	7.68189	7.6166	9.42608	9.71245	10.0916	9.51731	10.6814	9.88578	0.376207	0.000804466	Significant
214429_at	MTMR6	6.56289	7.29078	6.15446	7.67526	6.62214	6.86111	9.01179	8.81992	9.03829	8.46051	9.1926	8.90462	0.376113	0.0061706	Significant
204866_at	JADE3	6.42539	6.21901	6.81977	6.546	7.419	6.68583	8.8687	8.59172	8.60861	8.68934	8.62267	8.67621	0.375957	0.000939132	Significant
213372_at	PAQR3	6.08857	6.97171	6.29371	5.42161	6.44828	6.24478	8.2097	7.83895	7.73175	8.0926	8.63647	8.10189	0.375609	0.00418854	Significant
221558_s_at	LEF1	6.83739	6.81086	6.91649	7.75707	7.38019	7.1404	9.33594	9.03035	9.62427	8.79403	9.51211	9.25934	0.374905	0.00184466	Significant
219242_at	CEP63	7.39089	7.2957	7.86822	7.85177	7.37409	7.55613	9.84295	9.66992	9.83487	9.38682	10.2473	9.79638	0.374601	0.000597114	Significant
219213_at	JAM2	7.14324	8.54546	7.13996	8.27488	7.64289	7.74929	10.1082	9.95299	10.0984	10.3816	9.68898	10.046	0.374491	0.00152176	Significant
204361_s_at	SKAP2	5.15498	5.97302	5.17686	5.86779	5.12475	5.45948	6.67206	6.62449	7.32504	7.02691	7.73134	7.07597	0.374165	0.00963619	Significant
204062_s_at	ULK2	7.05993	7.58251	7.28951	7.28919	7.01391	7.24701	9.42402	9.30721	9.69687	9.03343	9.48964	9.39023	0.373775	0.00021677	Significant
201539_s_at	FHL1	5.95572	6.29167	6.31102	6.05284	6.87988	6.29822	8.12805	7.77002	8.69791	8.06755	8.13026	8.15876	0.373405	0.00096451	Significant
212201_at	ANKLE2	7.61691	7.07934	8.62391	7.35516	8.29425	7.79392	9.88384	10.2437	10.6892	9.56787	10.0944	10.0958	0.373333	0.000563051	Significant
204059_s_at	ME1	6.7379	8.14715	6.89107	8.57051	7.27296	7.52392	9.89718	9.59946	9.43434	9.84708	9.95032	9.74568	0.373279	0.00371027	Significant
214381_at	LOC441601	7.43407	7.20097	6.93391	7.69157	6.83578	7.21926	8.78535	8.95848	9.79792	9.07077	10.1284	9.34819	0.372836	0.005994	Significant
209576_at	GNAI1	5.37242	5.59764	5.49974	5.44059	6.27089	5.63626	7.17736	7.34278	7.36638	7.41356	7.18859	7.29773	0.372711	0.000937174	Significant
222384_at	SMG7-AS1	5.31566	5.1275	5.07267	4.92382	5.24939	5.13781	6.29125	6.35633	7.04494	6.55017	7.01388	6.65131	0.372486	0.00112294	Significant
206608_s_at	RPGRIP1	6.91592	6.78892	7.25096	7.41889	7.00581	7.0761	9.1342	9.01138	9.15102	8.76879	9.73714	9.16051	0.372473	0.000778836	Significant
218586_at	MRGBP	8.20772	7.82991	7.6394	7.16243	7.34046	7.63598	9.86743	9.76195	9.9925	9.72193	10.0702	9.88279	0.372105	0.000345535	Significant
210117_at	SPAG1	6.23172	5.14405	5.37244	5.04802	5.71666	5.50258	6.88521	6.96454	7.48341	6.45939	7.81495	7.1215	0.372073	0.00403821	Significant
202889_x_at	MAP7	6.99651	7.05504	7.58692	6.82523	7.2042	7.13358	9.12823	9.17899	9.78665	8.91376	9.14834	9.23119	0.371891	9.96893e-07	Significant
211955_at	IPO5	9.62385	9.244	8.99205	8.93825	8.37304	9.03424	11.5083	11.4518	11.949	11.378	12.121	11.6816	0.370766	0.00125045	Significant
220166_at	CNNM1	6.98673	7.23885	6.2562	6.82972	6.40229	6.74276	8.41515	8.51314	8.69451	8.96062	8.99969	8.71662	0.370431	0.00176252	Significant
221889_at	KCTD13	8.01119	7.4513	7.94777	8.20205	7.62019	7.8465	9.92738	10.2119	10.0536	10.4356	10.0889	10.1435	0.37043	9.69943e-05	Significant
204005_s_at	PAWR	5.24579	5.68254	7.38128	4.99288	6.74126	6.00875	7.87235	7.79396	7.81868	7.49814	7.85342	7.76731	0.370351	0.0143106	Significant
220740_s_at	SLC12A6	7.82589	7.57258	7.04228	7.4037	6.66145	7.30118	9.64166	9.4872	10.0323	8.71053	9.30979	9.4363	0.370092	0.00212679	Significant
205078_at	PIGF	6.38574	6.59954	6.51992	6.53862	6.97607	6.60398	8.65958	8.54451	8.87852	8.43901	8.14942	8.53421	0.369922	0.000767254	Significant
209862_s_at	CEP57	6.55002	6.80387	7.26438	7.00165	7.29845	6.98367	8.4743	8.66431	9.53341	8.67819	9.77344	9.02473	0.369898	0.000147055	Significant
206550_s_at	NUP155	8.97722	9.11496	8.15656	7.1612	7.76264	8.23452	10.5552	10.4995	10.9769	10.2795	10.8627	10.6347	0.36903	0.00321694	Significant
219501_at	ENOX1	5.77699	5.70138	5.93419	6.01017	5.99632	5.88381	7.31725	7.4244	7.89575	7.49913	7.83997	7.5953	0.368356	4.33939e-05	Significant
209674_at	CRY1	6.90087	7.07176	7.02946	6.38305	6.94261	6.86555	9.00436	8.77884	8.95597	8.41732	9.14744	8.86078	0.368059	1.9641e-05	Significant
210674_s_at	NA	5.49473	5.24976	4.91505	5.42838	5.29114	5.27581	6.81069	6.93148	6.6118	7.33045	6.34094	6.80507	0.367217	0.000557226	Significant
219469_at	DYNC2H1	7.044	7.37213	7.3406	6.86359	7.2866	7.18138	9.26378	9.55442	9.15065	8.92421	9.41953	9.26252	0.367143	8.91952e-06	Significant
208017_s_at	MCF2	6.08904	5.98733	5.83263	6.53134	6.01997	6.09206	7.93885	7.93062	7.64199	8.04567	7.72801	7.85703	0.367053	1.75068e-05	Significant
204309_at	CYP11A1	5.80325	6.8551	6.10035	8.10308	6.13553	6.59946	8.28745	8.24506	8.61891	9.36301	8.04031	8.51095	0.366971	0.00192881	Significant
206540_at	GLB1L	7.69938	7.88484	8.39443	8.03968	8.27224	8.05811	10.3723	10.6353	10.6892	10.0118	10.2111	10.3839	0.36584	0.00016457	Significant
212102_s_at	KPNA6	6.35418	6.39961	6.17356	6.66121	6.23682	6.36508	8.17323	8.38423	8.48977	7.98356	7.97889	8.20194	0.365787	0.000345888	Significant
209460_at	ABAT	4.54425	5.11248	5.08435	5.73003	4.81782	5.05779	6.42317	6.30024	6.06666	6.77321	7.01645	6.51595	0.365468	0.00397857	Significant
214030_at	CRYBG3	7.74462	8.04288	7.55924	8.22606	8.69881	8.05432	10.3143	10.2523	10.6541	10.0688	10.5839	10.3747	0.365232	0.000577254	Significant
200790_at	ODC1	9.04112	9.56032	9.28868	9.42764	9.39251	9.34206	11.9241	12.0486	12.1386	11.965	12.0692	12.0291	0.364718	4.60834e-06	Significant
203919_at	TCEA2	7.52214	7.15856	8.08291	7.49126	7.61585	7.57414	9.45468	9.8924	9.99104	9.5074	9.91506	9.75212	0.364633	0.000150328	Significant
219933_at	GLRX2	6.50336	7.91981	7.91759	7.93811	8.04021	7.66382	9.52734	9.38935	10.1733	9.4441	10.7881	9.86444	0.364174	0.00223565	Significant
218332_at	BEX1	7.92977	8.47297	10.6452	8.75673	9.66648	9.09424	11.9124	11.8692	11.6351	11.813	11.2922	11.7044	0.364026	0.00964434	Significant
209501_at	NA	7.91831	8.74693	8.19812	8.0136	7.78043	8.13148	10.5572	10.3868	10.6559	9.98256	10.7384	10.4642	0.363869	0.000586722	Significant
210115_at	RPL39L	8.60831	8.12634	7.82547	7.36061	8.33768	8.05168	10.538	10.2388	10.8012	9.88546	10.3405	10.3608	0.363773	0.000296316	Significant
218262_at	RMND5B	7.98136	7.67004	8.26647	8.27623	7.77696	7.99421	10.1795	10.289	10.6401	9.8472	10.454	10.2819	0.363084	0.000325521	Significant
215143_at	DPY19L2P2	5.76393	5.13392	5.4172	4.85994	5.19416	5.27383	6.51549	6.53887	7.22733	6.28189	7.34573	6.78186	0.36283	0.00298607	Significant
211519_s_at	KIF2C	8.12094	7.98095	8.11705	6.99695	8.64689	7.97255	10.0034	10.0124	10.7268	9.94947	10.5436	10.2472	0.36211	0.000454625	Significant
213158_at	ZBTB20	5.89365	8.22956	6.29933	7.98831	7.26311	7.13479	9.33598	8.93346	8.78505	9.52144	9.27181	9.16955	0.361979	0.0113699	Significant
202778_s_at	ZMYM2	6.47043	6.86703	7.41192	7.476	6.75924	6.99692	9.10978	8.79044	8.90465	8.82845	9.30548	8.98776	0.36124	0.00164586	Significant
219563_at	NA	6.5052	6.28161	6.27727	8.11415	6.65092	6.76583	9.01066	9.15159	8.53844	8.44468	8.30731	8.69054	0.361178	0.0123802	Significant
213547_at	CAND2	7.3026	7.82518	7.51422	6.66286	7.72614	7.4062	9.60241	9.4074	9.4412	9.53473	9.57104	9.51135	0.360917	0.000707731	Significant
213353_at	ABCA5	5.97245	6.52557	5.59167	6.86032	6.68505	6.32701	8.19554	8.12412	7.96922	8.00613	8.32998	8.125	0.360843	0.00131123	Significant
204063_s_at	ULK2	6.69416	6.98371	7.6348	6.89969	6.89298	7.02107	8.95101	9.16947	9.12878	8.83391	8.99819	9.01627	0.360841	0.000126878	Significant
205408_at	MLLT10	8.51756	7.59638	7.25918	7.14309	6.95681	7.4946	10.0072	9.67369	9.83395	9.30013	9.3054	9.62407	0.360795	0.000302222	Significant
219415_at	TTYH1	7.5432	6.80984	6.87107	7.28919	6.67323	7.03731	8.96765	8.83958	9.21067	9.63093	8.52074	9.03391	0.360328	0.000310325	Significant
210653_s_at	BCKDHB	5.85188	5.87403	5.65598	5.89967	5.67925	5.79216	7.39568	7.36461	7.33937	7.44935	7.62067	7.43394	0.360025	3.56394e-05	Significant
205401_at	AGPS	7.25063	7.15318	8.01363	7.44668	7.36028	7.44488	9.30871	9.36573	10.0597	9.30866	9.7311	9.55478	0.359975	1.61412e-05	Significant
212681_at	EPB41L3	5.21706	6.48278	4.90055	7.11981	5.57911	5.85986	7.66678	7.11439	7.22197	8.00124	7.59439	7.51976	0.359819	0.0117249	Significant
214209_s_at	ABCB9	6.11278	6.65037	6.57972	5.85574	5.63537	6.1668	7.95135	7.80735	7.77371	7.8681	8.14857	7.90981	0.359123	0.00246297	Significant
215997_s_at	CUL4B	5.4324	5.24796	5.03964	5.38894	5.39741	5.30127	6.53963	6.62263	6.84593	7.07919	6.89228	6.79593	0.358333	0.000258582	Significant
207427_at	ACR	7.38792	7.4619	7.9081	7.62258	7.40228	7.55656	9.26741	9.67949	10.2009	9.36139	9.92568	9.68697	0.358317	0.000115806	Significant
217520_x_at	NA	7.35703	7.20287	7.6038	7.07385	7.00995	7.2495	8.8798	9.18131	9.34835	9.11819	9.91693	9.28892	0.357629	0.000980054	Significant
200906_s_at	PALLD	6.10094	6.86302	6.76661	6.99314	6.69573	6.68389	8.21853	8.27895	8.68497	8.56213	9.06939	8.56279	0.357394	0.000428173	Significant
212668_at	SMURF1	6.32543	5.91541	6.00629	5.77477	5.93939	5.99226	8.10507	7.55081	7.7528	7.00711	7.9663	7.67642	0.357333	0.000203621	Significant
207343_at	LYZL6	7.1185	7.36574	6.97762	7.43008	6.96831	7.17205	8.79553	9.04862	9.38175	9.17531	9.5209	9.18442	0.356803	0.000468914	Significant
209031_at	CADM1	6.02576	8.80753	10.0829	8.07308	9.63899	8.52565	11.0863	10.8783	10.7651	10.9885	10.8451	10.9127	0.35612	0.036081	Significant
202890_at	MAP7	5.74207	5.88205	7.56937	5.55796	6.56552	6.26339	8.19926	7.92593	7.81105	8.05083	8.09101	8.01562	0.35587	0.013581	Significant
219181_at	LIPG	5.94929	6.94435	5.21996	7.00551	6.13363	6.25055	8.55739	8.42663	7.5816	7.97719	7.44125	7.99681	0.355442	0.0051735	Significant
202587_s_at	AK1	6.68822	6.74547	7.45548	8.18917	7.80215	7.3761	9.06758	9.13668	9.64997	9.58252	9.72829	9.43301	0.35486	0.000380374	Significant
219844_at	CCDC186	6.04359	6.1331	6.18019	6.3033	6.41142	6.21432	7.63817	7.57981	8.28215	7.9247	8.29812	7.94459	0.354376	0.000121286	Significant
209444_at	RAP1GDS1	6.99705	7.355	7.50421	7.91223	7.61899	7.47749	9.27983	9.33519	9.75518	9.55736	9.8644	9.55839	0.354213	6.88824e-05	Significant
214079_at	DHRS2	5.04367	5.08011	4.96661	4.92352	5.36446	5.07567	6.08501	6.78721	6.3896	6.91316	6.26466	6.48793	0.354158	0.00222317	Significant
203924_at	NA	7.4919	10.4948	8.55195	11.1449	7.74317	9.08535	11.0945	11.0991	11.9069	12.6072	11.3565	11.6128	0.354106	0.0156881	Significant
201371_s_at	CUL3	9.16443	9.6631	9.64316	9.49393	9.71972	9.53687	12.0834	12.0921	12.497	11.7226	12.5352	12.186	0.353643	4.04505e-05	Significant
206645_s_at	NR0B1	6.6974	6.6473	8.38742	7.19239	7.35387	7.25567	9.34314	9.34119	9.3152	9.45944	8.88924	9.26964	0.353404	0.00414168	Significant
221078_s_at	CCDC88A	6.58638	6.82244	6.57928	6.81757	6.43276	6.64769	8.21458	8.06284	9.15717	8.34113	8.6674	8.48862	0.352678	0.00169016	Significant
221403_s_at	INSL6	5.57919	5.49394	5.50858	5.68235	5.55655	5.56412	6.65451	6.71497	7.48182	6.74734	7.9058	7.10089	0.351846	0.00429113	Significant
218628_at	WASHC3	8.30882	8.6941	8.7329	8.70105	9.21595	8.73057	11.0168	10.9956	11.4717	10.7567	11.4513	11.1384	0.351395	5.81409e-05	Significant
213679_at	TTC30A	4.95041	5.08153	5.14763	5.08432	5.13302	5.07938	6.04443	6.04865	6.88902	5.87371	7.5423	6.47962	0.351256	0.00943542	Significant
215427_s_at	ZCCHC14	6.89356	6.94862	7.28469	6.71707	6.61301	6.89139	8.79182	8.84402	8.9786	8.43675	8.8795	8.78614	0.350434	4.99566e-05	Significant
220539_at	CFAP46	6.28763	6.3618	6.29767	6.10869	6.21098	6.25335	7.68934	8.13939	8.16694	7.43796	8.42191	7.97111	0.35015	0.000440635	Significant
205251_at	PER2	8.13227	8.57337	7.94025	8.30566	8.11876	8.21406	10.3447	10.4264	10.5139	10.1949	10.8712	10.4702	0.350123	0.00023187	Significant
222025_s_at	OPLAH	6.88375	6.73755	7.55393	7.15131	7.05244	7.07579	8.47015	8.64204	9.58031	8.83912	9.55994	9.01831	0.349965	0.000271606	Significant
209258_s_at	SMC3	5.00412	5.93793	6.0556	4.89579	4.931	5.36489	7.14961	6.25598	7.30854	6.49797	6.96912	6.83624	0.349655	0.0111068	Significant
214169_at	SUN1	5.49567	5.55065	5.16009	5.70117	5.7385	5.52922	6.95061	6.85682	7.32488	6.53648	7.55643	7.04504	0.349534	0.0025795	Significant
220295_x_at	DEPDC1	6.61921	6.36176	6.90065	5.54198	6.57762	6.40024	8.15255	8.1969	8.18276	7.69003	8.52699	8.14984	0.348645	0.000338047	Significant
201214_s_at	PPP1R7	7.947	7.89384	8.35175	8.70496	8.28601	8.23671	10.2378	10.3104	10.8318	10.1663	10.8721	10.4837	0.348005	0.000372646	Significant
214672_at	TTLL5	7.75147	7.9543	8.83311	7.72019	8.33094	8.118	10.0049	10.3202	10.6045	9.9049	10.8269	10.3323	0.347961	5.53483e-05	Significant
219888_at	SPAG4	6.27467	6.1218	7.27018	6.95569	6.22875	6.57022	7.86073	8.28921	8.66459	8.26817	8.72114	8.36077	0.347695	0.0014785	Significant
207000_s_at	PPP3CC	7.23215	7.15246	6.8815	7.11721	7.46932	7.17053	8.88459	8.85255	9.53062	8.71589	9.63671	9.12407	0.347599	0.000631001	Significant
205656_at	PCDH17	7.89857	7.98289	8.33644	7.83303	8.88838	8.18786	10.0835	10.1337	10.688	10.1019	11.0838	10.4182	0.347544	4.02256e-07	Significant
212470_at	SPAG9	7.56538	7.69331	7.5716	7.77148	7.45074	7.6105	9.81094	9.59107	9.95685	9.23179	9.82166	9.68246	0.347382	0.000300352	Significant
216125_s_at	RANBP9	7.37377	7.51216	6.80001	6.61329	9.62377	7.5846	9.70029	9.63261	10.0289	9.4238	9.44568	9.64625	0.346895	0.0253169	Significant
207414_s_at	NA	6.34781	6.93291	6.8694	7.10972	6.46633	6.74523	8.513	8.69765	8.50042	8.81231	8.36515	8.57771	0.346723	4.10198e-05	Significant
204605_at	CGRRF1	7.03916	7.35663	7.47009	7.42169	7.30285	7.31808	9.37767	9.16425	9.62432	8.89366	9.46998	9.30598	0.346692	0.000213846	Significant
205944_s_at	CLTCL1	7.32725	7.44008	7.40976	7.64967	7.28702	7.42275	9.46708	9.17753	9.48987	9.07151	9.97622	9.43644	0.346289	0.000692059	Significant
210198_s_at	PLP1	8.48762	7.15947	8.57246	6.89905	7.06659	7.63704	9.88837	9.60998	9.50892	9.88769	9.63599	9.70619	0.345891	0.00581261	Significant
212841_s_at	PPFIBP2	6.7458	8.44313	6.84582	8.43653	6.7198	7.43822	9.52725	9.37884	9.72655	9.10877	9.51676	9.45163	0.345607	0.0153363	Significant
212393_at	SBF1	8.12554	7.42592	7.70547	8.13392	7.20182	7.71854	9.45813	9.82853	10.1504	9.64782	9.95332	9.80764	0.345578	0.00172197	Significant
212187_x_at	PTGDS	9.59909	11.7863	10.7149	13.4317	9.26172	10.9587	13.9183	13.9287	13.933	14.2608	13.582	13.9246	0.34555	0.0114425	Significant
202973_x_at	FAM13A	7.14731	8.2109	7.71142	8.02294	7.45906	7.71032	9.99926	9.85858	9.60636	9.99674	9.5153	9.79525	0.345291	0.00051227	Significant
210533_at	MSH4	5.56553	5.74239	5.95473	5.48525	5.33906	5.61739	6.82544	7.52148	7.38126	6.73228	7.2163	7.13535	0.345084	0.000321268	Significant
207659_s_at	MOBP	6.74419	6.73397	6.29239	6.25262	6.5545	6.51553	7.70702	7.65594	8.36616	8.52928	9.11827	8.27533	0.344934	0.00681626	Significant
211475_s_at	BAG1	7.36597	7.95462	7.77505	8.69275	8.20706	7.99909	9.93768	10.1884	10.6675	10.0003	9.99519	10.1578	0.344682	0.00153873	Significant
205001_s_at	DDX3Y	6.12922	7.54921	7.85601	6.89296	7.22605	7.13069	8.71784	8.77011	9.57398	8.6985	9.48668	9.04942	0.343784	0.00122763	Significant
219073_s_at	OSBPL10	5.77383	6.39927	7.1571	6.02569	6.88579	6.44834	8.48023	8.20057	8.06193	8.5542	7.61617	8.18262	0.343636	0.0127964	Significant
219557_s_at	NRIP3	7.80938	8.64488	8.3814	7.84331	7.43145	8.02208	10.0847	10.198	10.3466	9.70263	10.5661	10.1796	0.343635	0.00133291	Significant
214229_at	DNAH17	7.14671	7.10665	7.16091	6.76332	6.98162	7.03184	8.83057	8.99736	9.33333	8.41629	9.02655	8.92082	0.343273	4.738e-05	Significant
202170_s_at	AASDHPPT	7.01203	8.72171	7.77147	7.32199	8.25925	7.81729	9.82127	9.8778	10.1908	9.24794	10.419	9.91137	0.342416	0.00163088	Significant
202196_s_at	DKK3	5.43315	6.78461	6.38479	6.05805	6.8195	6.29602	8.41199	7.95248	8.23743	8.12937	7.14185	7.97462	0.340976	0.0196883	Significant
222089_s_at	C16orf71	7.45433	7.3474	7.4382	7.2727	7.24902	7.35233	9.03389	9.28211	9.80206	8.76806	9.67537	9.3123	0.340935	0.000525147	Significant
210626_at	AKAP1	6.40255	6.09376	5.83478	6.02391	6.19566	6.11013	7.7361	7.80155	8.53733	7.2962	7.32132	7.7385	0.340851	0.00465231	Significant
221858_at	TBC1D12	6.85843	6.64268	6.50692	6.81362	7.00177	6.76468	8.36976	8.41492	8.69571	8.38081	8.97449	8.56714	0.340791	0.000140223	Significant
201116_s_at	CPE	7.04969	9.35211	7.252	8.41876	8.24473	8.06346	10.5387	10.3278	10.2351	10.5534	9.39705	10.2104	0.340571	0.0121141	Significant
211952_at	IPO5	6.11327	5.70359	5.97604	5.79532	5.9285	5.90335	7.65698	7.53525	7.57135	7.14735	7.45705	7.4736	0.340269	3.44003e-05	Significant
210074_at	CTSV	8.59599	8.79093	9.0665	8.84391	8.13472	8.68641	11.4472	11.3332	11.0194	11.2092	9.96898	10.9956	0.340094	0.000250149	Significant
217559_at	RPL10L	8.58447	8.35466	8.53535	8.25526	8.54162	8.45427	10.0325	10.3184	11.5607	10.3255	11.2656	10.7005	0.339931	0.00133417	Significant
215935_at	NA	5.77835	5.85993	6.13236	5.75494	5.6699	5.83909	6.98006	7.37631	7.90029	7.00435	7.68574	7.38935	0.339703	0.000554424	Significant
222151_s_at	CEP63	5.52762	5.76176	5.21412	5.78012	5.48996	5.55472	6.98494	6.85777	7.49945	6.56036	7.2445	7.0294	0.339689	0.004827	Significant
205642_at	CNTRL	7.49142	7.53527	7.52352	7.54808	7.28561	7.47678	9.58929	9.52942	9.71472	9.00155	9.47047	9.46109	0.339589	0.000133799	Significant
212414_s_at	NA	8.02144	8.79036	8.84295	9.78601	8.84267	8.85669	11.4367	11.284	11.0491	11.2099	11.0493	11.2058	0.339407	0.00184414	Significant
206290_s_at	RGS7	5.87986	5.63621	5.62142	5.6868	5.86178	5.73722	7.4706	7.32854	7.34976	6.96932	7.16812	7.25727	0.339076	8.88637e-05	Significant
214063_s_at	TF	6.89461	6.61667	9.15765	6.34986	7.64541	7.33284	9.19628	9.42575	9.16113	9.14588	9.44368	9.27454	0.338904	0.0201109	Significant
220746_s_at	UIMC1	8.45837	7.92308	8.41674	8.47483	8.59581	8.37377	10.5333	10.8074	10.8612	10.27	10.4604	10.5865	0.338272	0.000397694	Significant
221191_at	NA	7.8069	7.2094	7.52234	8.33331	7.37379	7.64915	9.59644	10.0513	9.63454	9.55794	9.50494	9.66904	0.338073	0.00154306	Significant
219311_at	CEP76	7.59542	7.95945	7.19481	6.78953	7.11204	7.33025	8.97459	9.23701	9.58062	8.95717	9.58005	9.26589	0.338066	0.00157396	Significant
222209_s_at	TMEM135	6.76153	7.67447	6.92586	6.9712	7.05464	7.07754	9.37997	9.02127	8.69058	9.12313	8.51245	8.94548	0.337911	0.00133311	Significant
207482_at	TP53TG5	7.29965	6.91917	6.86716	7.03039	6.94508	7.01229	8.53768	8.50923	8.73213	8.68821	9.84375	8.8622	0.337779	0.00275556	Significant
207231_at	DZIP3	6.51789	6.2435	6.34262	6.13085	6.53016	6.353	8.20907	7.89131	8.07873	7.67631	8.28638	8.02836	0.337667	1.49964e-06	Significant
213186_at	DZIP3	8.54158	8.47783	7.83484	8.09282	8.23299	8.23601	10.5681	10.4211	10.4652	10.0299	10.5551	10.4079	0.337658	8.57811e-05	Significant
209466_x_at	PTN	7.69463	8.38024	7.73197	7.91913	9.90763	8.32672	10.2094	10.3117	10.7999	11.0185	10.2729	10.5225	0.337653	0.0121714	Significant
220105_at	RSPH14	6.71364	6.4177	6.39495	6.79755	6.3217	6.52911	8.06348	8.24333	8.48508	8.04805	8.4093	8.24985	0.337482	0.000654447	Significant
204365_s_at	REEP1	9.16876	9.27116	9.26724	9.062	8.82712	9.11926	11.8432	11.7431	11.3266	11.7031	10.9611	11.5154	0.336579	4.72763e-05	Significant
219517_at	ELL3	7.28821	7.32279	7.60248	7.07998	7.18467	7.29563	8.59232	9.15593	9.2712	9.01774	10.0258	9.2126	0.336577	0.00167181	Significant
220610_s_at	LRRFIP2	7.54937	7.47905	7.62484	7.84117	7.45331	7.58955	9.52104	9.55848	9.96907	8.92727	9.93081	9.58133	0.336212	0.00122166	Significant
219240_s_at	C10orf88	6.21585	6.64226	6.49929	6.15944	6.123	6.32797	8.05557	7.87774	8.32385	7.69193	7.9933	7.98848	0.336179	0.000171398	Significant
204260_at	CHGB	7.14192	6.74015	7.18819	6.57765	6.26815	6.78321	8.95136	8.57419	8.78565	8.07335	8.42776	8.56246	0.336058	9.9993e-05	Significant
219151_s_at	NA	6.07363	5.86609	6.21501	6.23003	6.31156	6.13926	7.58402	7.76768	8.02938	7.41713	7.94378	7.7484	0.335832	0.000214663	Significant
211702_s_at	USP32	7.19189	7.43041	7.48774	7.05673	7.08044	7.24944	9.20752	9.18587	9.72333	8.67547	8.95518	9.14947	0.335819	5.7895e-05	Significant
220256_s_at	OXCT2	7.23201	7.10764	7.29665	6.95783	6.98862	7.11655	8.98552	8.96156	9.40756	8.7154	8.83529	8.98107	0.335709	8.8746e-06	Significant
211474_s_at	SERPINB6	8.31691	8.37536	8.32139	9.61784	8.88035	8.70237	10.7952	11.1484	11.1645	10.8778	10.9177	10.9807	0.335489	0.00144542	Significant
207781_s_at	ZNF711	4.40173	4.45185	4.42225	4.55553	4.73048	4.51237	6.04281	5.70068	5.73291	5.70939	5.2798	5.69312	0.335334	0.00267318	Significant
210002_at	GATA6	5.08165	5.86302	5.33423	5.51554	5.4105	5.44099	6.70914	6.38555	6.98232	7.43558	6.81013	6.86454	0.335294	0.00404233	Significant
210944_s_at	CAPN3	6.95805	6.75975	7.16029	7.91502	6.5986	7.07834	8.38341	8.61971	8.89778	9.02214	9.72788	8.93018	0.335278	0.00582078	Significant
212409_s_at	TOR1AIP1	7.39684	7.72684	6.5057	7.77835	7.13042	7.30763	8.96796	9.10086	9.48362	8.97511	9.56714	9.21894	0.335197	0.00498799	Significant
203659_s_at	TRIM13	8.57869	8.56071	8.3456	8.44189	7.80623	8.34662	10.2282	10.4013	11.0155	10.1343	10.8617	10.5282	0.334993	0.00159518	Significant
203130_s_at	KIF5C	7.61257	9.404	9.57997	9.10247	8.53146	8.84609	11.4743	11.3219	10.923	11.3093	10.7519	11.1561	0.334717	0.00529362	Significant
212650_at	EHBP1	6.31784	7.06541	7.06154	5.83878	5.89953	6.43662	8.13194	7.76669	8.16807	7.68546	8.8342	8.11727	0.334692	0.0116142	Significant
210536_s_at	SPAM1	6.74226	6.5304	6.54049	6.33697	6.36189	6.5024	7.68295	7.96279	8.40864	7.99491	8.94352	8.19856	0.334398	0.00326804	Significant
203374_s_at	TPP2	8.10685	8.43789	8.52916	8.33711	8.40542	8.36329	10.5499	10.3884	10.9142	10.1291	10.7277	10.5419	0.333988	7.28626e-05	Significant
212899_at	CDK19	6.73837	7.46307	7.87074	7.90771	7.83699	7.56338	9.49562	9.62012	9.58064	9.35988	9.58766	9.52878	0.333262	0.000993535	Significant
203886_s_at	FBLN2	7.44882	7.78823	7.85744	7.8957	7.47479	7.69299	9.56082	9.4542	9.7776	9.99913	9.66584	9.69152	0.333178	2.92484e-05	Significant
219251_s_at	WDR60	6.84821	6.89755	7.04511	6.69236	7.05577	6.9078	8.71916	8.46901	9.18246	8.06869	9.0669	8.70125	0.332996	0.000217178	Significant
205155_s_at	SPTBN2	6.65544	6.55039	6.95132	6.60605	6.28097	6.60883	7.91043	8.35911	8.62766	8.06689	8.65474	8.32377	0.332841	0.000831165	Significant
200868_s_at	RNF114	9.37714	9.40547	8.53831	9.17046	8.4217	8.98261	11.1087	11.2637	11.6461	11.0356	11.5109	11.313	0.33277	0.00176982	Significant
209715_at	CBX5	6.56451	6.65726	6.98109	6.32996	7.11344	6.72925	8.31679	8.28466	8.93048	8.22284	8.61306	8.47357	0.332523	3.02799e-05	Significant
219904_at	ZSCAN5A	6.48512	6.22495	7.47243	6.30194	6.19462	6.53581	7.99857	8.16783	8.07645	8.29503	8.60623	8.22882	0.332319	0.00528729	Significant
220618_s_at	ZCWPW1	7.82202	8.01463	7.81261	7.65958	7.73799	7.80937	10.1315	10.0944	9.5897	9.49946	9.83001	9.82903	0.331844	3.00774e-05	Significant
216652_s_at	DR1	7.38827	7.25512	7.49234	7.00495	7.3405	7.29623	9.32729	9.07476	9.52548	8.44278	9.54198	9.18246	0.331728	0.000124587	Significant
205412_at	ACAT1	8.75498	9.31354	8.5638	9.0846	8.89892	8.92317	11.1653	11.0767	11.5433	10.9322	11.4119	11.2259	0.331204	0.000513329	Significant
219767_s_at	CRYZL1	6.50846	7.01694	6.55448	6.33427	6.55294	6.59342	8.16317	8.16022	8.69832	7.79908	8.65346	8.29485	0.331189	0.000866484	Significant
205088_at	MAMLD1	7.70823	7.28784	7.09963	7.60976	7.00135	7.34136	9.0083	9.33916	9.33071	9.49345	8.99753	9.23383	0.330882	0.00028105	Significant
201711_x_at	RANBP2	9.75838	9.19509	8.39249	8.78543	9.33618	9.09351	11.6072	11.5333	11.6952	11.0794	11.2494	11.4329	0.330282	0.000844974	Significant
218974_at	SOBP	5.85882	7.67235	8.57052	7.46289	8.34549	7.58202	9.20657	9.17329	9.69388	9.46908	10.1152	9.53159	0.330136	0.00677893	Significant
214247_s_at	DKK3	6.502	8.42636	7.57244	7.24567	8.35981	7.62126	9.95443	9.58812	9.44718	9.91985	8.98637	9.57919	0.329875	0.0182291	Significant
213156_at	ZBTB20	5.49478	6.66162	5.97159	6.57234	6.02853	6.14577	7.66111	7.34607	7.4337	8.17883	7.99029	7.722	0.32938	0.00350782	Significant
203080_s_at	BAZ2B	7.55765	8.24416	8.37463	8.53543	8.00947	8.14427	10.3531	10.2965	10.0304	10.0151	10.4481	10.2286	0.328758	0.0010154	Significant
211748_x_at	PTGDS	9.82547	11.8919	10.9951	13.5232	9.83352	11.2138	14.1018	14.1162	13.9826	14.3187	13.8895	14.0818	0.328547	0.0108122	Significant
211663_x_at	PTGDS	9.17459	11.0125	9.93687	12.6785	9.17138	10.3948	12.9551	13.0034	13.0853	13.395	12.8082	13.0494	0.328128	0.0100621	Significant
207813_s_at	FDXR	7.05147	7.87505	7.67434	7.94072	7.12645	7.53361	9.62244	9.74656	9.43493	9.8416	8.63246	9.4556	0.327828	0.000404005	Significant
201733_at	CLCN3	5.4202	5.77251	5.58603	5.93361	6.26169	5.79481	7.54066	7.25145	6.93186	7.50788	7.12842	7.27205	0.327602	0.0018472	Significant
218326_s_at	LGR4	5.70869	5.79769	5.72798	5.43693	6.28085	5.79043	7.41305	7.40315	6.86872	7.48655	7.15922	7.26614	0.327519	0.00209434	Significant
214045_at	LIAS	6.67874	6.58635	6.36605	6.26537	6.55838	6.49098	8.25383	8.20187	8.62194	7.74493	7.90227	8.14497	0.327473	0.0004657	Significant
208925_at	CLDND1	8.13603	8.06663	7.58183	6.90547	8.80562	7.89912	10.049	9.82585	10.2654	9.50047	9.91699	9.91154	0.327418	0.00224897	Significant
203335_at	PHYH	5.65597	6.36495	5.87775	7.36702	6.13332	6.2798	7.73961	7.8328	8.03506	8.0431	7.74541	7.8792	0.32733	0.00385547	Significant
202641_at	ARL3	7.32046	8.12056	7.12156	7.15714	7.34918	7.41378	9.27675	9.24512	9.61682	9.0024	9.36277	9.30077	0.327141	0.00102666	Significant
204404_at	SLC12A2	7.59225	7.61324	7.55318	7.46309	7.71597	7.58755	9.02294	9.15849	9.82368	9.09834	10.4865	9.518	0.327024	0.00164695	Significant
212473_s_at	MICAL2	7.80538	8.86744	9.19939	9.43361	8.95544	8.85225	11.0888	11.0459	10.8229	11.4693	11.0913	11.1037	0.326919	0.00123088	Significant
218164_at	SPATA20	8.66852	8.71751	10.2561	9.64336	8.71767	9.20063	11.0237	11.3257	11.8117	11.3968	12.1443	11.5404	0.326893	0.00215132	Significant
202058_s_at	KPNA1	7.554	7.38484	6.97762	6.86075	7.00374	7.15619	8.70925	8.97811	9.38498	8.4879	9.31373	8.97479	0.326687	0.00153043	Significant
219882_at	TTLL7	5.98332	5.85484	6.52952	5.9393	6.30947	6.12329	7.3058	7.48726	8.1038	7.377	8.1206	7.67889	0.326591	4.91056e-05	Significant
205034_at	CCNE2	6.49451	6.46611	7.00683	5.65967	7.8252	6.69046	8.81131	8.46618	8.59908	7.69517	8.37821	8.38999	0.326563	0.00533105	Significant
217551_at	OR7E14P	5.49793	5.92235	6.32398	5.77424	6.07475	5.91865	7.63316	7.74444	7.2644	7.12246	7.3403	7.42095	0.326336	0.00209148	Significant
204690_at	STX8	7.50563	8.57153	8.53166	8.96363	8.49475	8.41344	10.4866	10.5484	10.4059	10.4638	10.8383	10.5486	0.326284	0.00103988	Significant
220493_at	DMRT1	6.10648	7.54905	9.41608	8.19649	8.79886	8.01339	10.1517	10.0796	10.0324	9.92541	10.0223	10.0423	0.3256	0.0268563	Significant
219909_at	MMP28	5.35227	5.48712	5.48641	5.85109	5.40325	5.51603	6.71207	6.71618	6.95118	7.25889	6.91613	6.91089	0.325242	8.94399e-06	Significant
219963_at	DUSP13	7.49383	7.47665	7.46112	7.38185	7.31535	7.42576	9.09212	9.27376	9.39766	9.16268	9.58082	9.30141	0.324911	7.26755e-05	Significant
219525_at	SLC47A1	7.137	9.39549	7.43966	9.04054	6.73105	7.94875	10.4894	10.4048	9.36171	10.2971	9.2262	9.95583	0.324814	0.00916218	Significant
205527_s_at	GEMIN4	7.77459	7.99174	8.30532	7.14906	7.81899	7.80794	9.51466	9.52958	9.99281	9.38233	10.4753	9.77894	0.324737	0.000683584	Significant
202085_at	TJP2	7.88872	7.44186	7.6045	7.86644	8.48288	7.85688	9.90041	9.92112	9.93129	9.69934	9.74325	9.83908	0.324567	0.0007461	Significant
210910_s_at	POMZP3	7.21072	7.94452	7.79099	6.76943	6.82779	7.30869	9.04429	9.13229	10.0977	9.61538	7.86771	9.15147	0.32439	0.00554427	Significant
219569_s_at	SLC35G2	7.2674	7.66165	6.68506	7.51707	7.11696	7.24963	8.96923	9.22127	9.11841	8.9861	9.09045	9.07709	0.324323	0.000463044	Significant
203192_at	ABCB6	7.36987	7.43619	7.39553	7.77938	7.34082	7.46436	9.24991	9.45861	9.56352	8.95229	9.50413	9.34569	0.324284	0.000525042	Significant
210251_s_at	RUFY3	5.09091	5.69729	5.99654	5.72551	5.80188	5.66243	7.20163	7.05063	7.0857	6.98878	7.11886	7.08912	0.324186	0.00128404	Significant
209581_at	PLAAT3	9.08053	8.271	9.28398	8.46111	9.2423	8.86778	11.2389	11.3925	11.0189	10.87	10.9768	11.0994	0.323839	0.000970427	Significant
222220_s_at	TSNAXIP1	7.9236	7.61764	7.10736	7.75689	7.56699	7.5945	9.52307	9.4819	9.60183	9.26786	9.65092	9.50511	0.323749	0.000421679	Significant
220664_at	SPRR2C	6.48441	6.14333	6.45345	6.34157	5.96008	6.27657	7.44941	7.26176	8.57649	7.80074	8.18819	7.85532	0.323694	0.00355993	Significant
209053_s_at	NSD2	7.53837	8.17011	8.63449	7.22712	8.51004	8.01603	9.99986	10.0648	10.0774	9.73815	10.27	10.03	0.323368	0.000618163	Significant
208271_at	PAPOLB	5.45541	5.37767	5.19136	5.21026	5.38502	5.32395	6.68589	6.75071	7.1243	6.19912	6.52583	6.65717	0.322413	0.00119951	Significant
203492_x_at	CEP57	6.58838	6.81985	7.19657	7.1426	7.34676	7.01883	8.46021	8.36989	9.27261	8.44048	9.33845	8.77633	0.322387	0.000269763	Significant
202283_at	SERPINF1	8.07919	10.1602	9.10335	10.7924	9.49381	9.52579	12.0385	11.9045	12.121	12.2329	11.2574	11.9109	0.322367	0.00753856	Significant
200648_s_at	GLUL	8.3174	8.53434	7.90202	9.5321	8.6047	8.57811	10.3581	10.3158	11.071	10.4892	11.3935	10.7255	0.322313	0.00522863	Significant
217004_s_at	MCF2	5.40993	5.39566	5.39782	5.40372	5.36528	5.39448	6.67957	6.75053	6.75216	6.89986	6.64108	6.74464	0.322257	4.99379e-06	Significant
204244_s_at	DBF4	8.89399	8.76424	8.32637	7.89754	8.24403	8.42523	10.862	10.164	10.7689	9.94134	10.9312	10.5335	0.322195	0.000668749	Significant
204148_s_at	NA	8.10429	8.64795	8.6698	7.49561	7.05565	7.99466	9.98689	10.2755	10.416	10.5807	8.70891	9.9936	0.321968	0.00190756	Significant
212665_at	TIPARP	7.84698	8.91886	7.86427	9.4761	8.78757	8.57876	11.0122	10.6132	10.8522	10.4291	10.7046	10.7223	0.321767	0.00661512	Significant
220548_at	PKDREJ	6.86266	6.85726	6.67423	6.84304	7.27618	6.90267	8.72543	8.54035	9.01996	8.08476	8.75669	8.62544	0.321443	0.000771265	Significant
220925_at	NAA35	7.53328	7.07383	7.65668	6.48381	7.17053	7.18363	9.35567	9.12554	8.89186	8.55423	8.94512	8.97448	0.321117	0.000289671	Significant
40524_at	PTPN21	5.6804	5.60128	5.76732	5.72996	5.93649	5.74309	6.74316	7.13299	7.31672	6.99697	7.67759	7.17349	0.320848	0.000273859	Significant
219372_at	IFT81	7.00031	8.00191	7.25768	6.5531	7.48833	7.26026	9.10654	8.67176	9.45939	8.64194	9.44188	9.0643	0.320174	0.003242	Significant
212514_x_at	DDX3X	7.96093	7.68886	7.1858	7.34525	7.85647	7.60746	8.92217	9.29958	9.74156	9.47743	10.0411	9.49637	0.319962	0.00240209	Significant
212804_s_at	GAPVD1	7.57091	7.38277	7.40563	6.92736	6.97733	7.2528	9.01695	9.01429	9.14725	8.73902	9.35007	9.05352	0.31994	0.000319797	Significant
218437_s_at	LZTFL1	7.6965	7.22514	8.36331	7.30472	7.98272	7.71448	9.73178	9.55679	9.65815	9.21273	9.9821	9.62831	0.319714	0.000356859	Significant
204887_s_at	PLK4	8.3505	8.00487	7.68618	7.62485	7.44445	7.82217	9.59718	9.59196	10.1431	9.21867	10.2575	9.76169	0.319561	0.00281157	Significant
203763_at	DYNC2LI1	6.03933	5.89229	6.08668	5.95566	6.23649	6.04209	7.26349	7.03889	8.1522	7.24389	7.98746	7.53719	0.318979	0.00108238	Significant
210467_x_at	MAGEA12	7.25258	7.10706	7.77395	5.86809	5.76092	6.75252	8.93041	8.39416	8.24204	8.31786	8.22964	8.42282	0.318877	0.0113808	Significant
221912_s_at	CCDC28B	6.30066	6.12491	6.33087	7.14554	6.83674	6.54774	8.33507	8.28729	8.10421	8.36175	7.7466	8.16699	0.318806	0.00253523	Significant
210281_s_at	ZMYM2	5.5587	5.67954	5.73874	5.79242	5.54853	5.66359	6.75126	6.75504	7.34248	6.89651	7.56432	7.06192	0.318344	0.00151745	Significant
218476_at	POMT1	7.05234	6.82071	7.65075	7.61901	7.28462	7.28548	9.18891	9.13773	9.21542	8.72389	9.14999	9.08319	0.318174	0.00111618	Significant
202900_s_at	NUP88	8.90568	8.2335	9.05447	7.69949	8.37071	8.45277	10.5035	10.5603	10.739	10.0425	10.8424	10.5375	0.318043	0.00034103	Significant
[truncated: 9,147 more rows]

## Sheet: Overexpressed
probes	Symbols	S-1	S-2	S-3	S-4	S-5	Mean S	N-1	N-2	N-3	N-4	N-5	Mean N	Log2FC	P-value
[truncated: 4,445 more rows]

[truncated: 1 more sheets: Underexpressed]
