# Supplementary material for: Functional Role of miR-138-5p and miR-200b-3p in Testicular Germ Cell Tumors: Molecular Insights into Seminoma and Teratoma Pathogenesis
Source: Int J Mol Sci. 2025 Aug 21;26(16):8107. doi: 10.3390/ijms26168107 (PMC12386904; doi:10.3390/ijms26168107)
Supplement: Supplementary file 1 [file ijms-26-08107-s001.zip › Supplementary_File_S2.xlsx]

## Sheet: annotation
probes	Symbols	N-1	N-2	N-3	N-4	N-5	Mean N	T-1	T-2	T-3	T-4	T-5	Mean T	Log2FC	P-value	Significant or Not
212125_at	RANGAP1	6.91762	7.29757	7.5606	7.26036	7.37533	7.2823	9.36992	9.67431	9.89277	9.6737	9.6479	9.65172	0.406393	1.82928e-07	Significant
220379_at	FSCN3	7.75617	7.68466	8.38586	7.82209	8.63049	8.05586	10.8044	10.6088	11.1841	10.7129	11.483	10.9586	0.443959	2.61152e-07	Significant
216370_s_at	TKTL1	6.30946	5.9805	5.85017	5.7986	5.75396	5.93854	10.7534	10.6459	10.5518	10.4485	10.1174	10.5034	0.822674	2.8711e-07	Significant
220422_at	UBQLN3	6.1115	6.49451	7.14449	6.35571	7.42022	6.70529	10.4892	11.0532	11.5619	10.9075	11.5937	11.1211	0.729928	3.86475e-07	Significant
209101_at	CCN2	10.898	10.5504	10.7147	10.8382	10.1007	10.6204	6.90442	6.51322	6.79251	7.02779	6.41207	6.73	-0.658157	4.21693e-07	Significant
220493_at	DMRT1	5.56618	5.3827	5.8192	5.75768	5.65311	5.63578	10.0929	9.88471	9.98725	9.88013	9.99276	9.96755	0.822625	8.05545e-07	Significant
213982_s_at	RABGAP1L	7.36192	7.34258	7.29728	6.71139	7.81111	7.30486	9.33219	9.24046	9.32849	8.78681	9.93618	9.32482	0.352221	8.9864e-07	Significant
217250_s_at	CHD5	5.55574	5.29006	5.6854	5.55098	6.35053	5.68655	8.89293	8.98222	9.31851	9.10172	10.1076	9.2806	0.706665	9.99479e-07	Significant
202750_s_at	TFIP11	7.77286	7.95163	8.15761	7.99671	7.7978	7.93532	9.02805	9.25564	9.3716	9.19514	9.13499	9.19708	0.212887	1.12539e-06	Significant
208987_s_at	KDM2A	9.47628	9.16226	9.16724	9.21051	9.60123	9.3235	10.3874	10.1769	10.1619	10.1697	10.5187	10.2829	0.141307	1.24114e-06	Significant
206112_at	ANKRD7	4.90832	4.64346	4.8688	4.89251	4.94523	4.85166	12.4669	11.961	12.6111	11.7192	12.4901	12.2497	1.33619	1.24231e-06	Significant
201965_s_at	SETX	7.72274	7.71998	7.69946	7.36618	7.58372	7.61842	10.4414	10.401	10.4813	9.7973	10.1934	10.2629	0.429873	1.60413e-06	Significant
215486_at	PRPS1L1	5.257	5.47335	5.66551	5.08142	5.68384	5.43222	8.88424	9.32601	9.67813	8.95127	9.85009	9.33795	0.781563	1.66404e-06	Significant
216323_x_at	NA	6.70528	7.49158	8.07607	7.52852	7.82553	7.5254	11.4082	11.6641	12.5111	11.8931	12.5626	12.0078	0.674135	1.88431e-06	Significant
210527_x_at	NA	8.88168	9.13605	9.41784	8.8243	8.96821	9.04562	12.0483	12.2115	12.6571	11.9984	12.4957	12.2822	0.441277	1.94137e-06	Significant
206587_at	CCT6B	6.19467	6.90148	6.74099	6.6258	7.02559	6.69771	11.9508	12.0997	12.3015	11.64	12.296	12.0576	0.848205	2.2292e-06	Significant
215931_s_at	ARFGEF2	5.32474	5.42515	5.71003	5.26987	5.72626	5.49121	7.68191	8.04263	8.0958	7.76093	7.99416	7.91509	0.527481	2.25775e-06	Significant
203755_at	BUB1B	6.84075	7.12434	7.55576	6.73119	7.46356	7.14312	10.3173	10.3092	10.5987	10.1599	10.6287	10.4028	0.542339	2.48637e-06	Significant
206588_at	DAZL	5.4274	5.06827	5.48363	5.26073	5.91831	5.43167	10.9475	9.8875	10.471	10.338	10.744	10.4776	0.947841	2.49557e-06	Significant
209152_s_at	TCF3	7.54611	7.26656	7.10016	7.49507	7.53853	7.38928	8.28518	8.06465	7.94925	8.23874	8.32922	8.17341	0.145503	2.60873e-06	Significant
218264_at	BCCIP	7.00344	6.7098	6.74349	6.72469	7.02778	6.84184	8.79441	8.59325	8.84087	8.66794	8.95555	8.7704	0.358259	2.66459e-06	Significant
219928_s_at	CABYR	5.68135	5.83877	6.46271	6.2502	6.95331	6.23727	11.0273	10.7552	11.6861	10.9141	11.718	11.2201	0.847104	2.85646e-06	Significant
203702_s_at	TTLL4	7.64609	7.45879	7.45133	7.60963	7.61641	7.55645	8.58644	8.5354	8.39632	8.59151	8.55753	8.53344	0.175418	3.03103e-06	Significant
207991_x_at	ACRV1	6.29085	6.12033	6.90658	6.298	7.10805	6.54476	9.30941	9.52934	10.1367	9.41615	10.0356	9.68543	0.565476	3.04371e-06	Significant
209053_s_at	NSD2	6.68769	7.21878	6.79927	6.61882	7.05251	6.87541	9.82227	10.0122	10.0832	9.66101	10.2235	9.96042	0.53476	3.06158e-06	Significant
221951_at	TMEM80	7.83397	7.79604	7.34744	7.43555	7.39752	7.56211	8.37595	8.37056	7.87847	7.94843	7.88681	8.09204	0.0977159	3.14455e-06	Significant
206358_at	PRM1	5.66995	5.83452	5.54862	5.95235	7.01324	6.00373	13.6961	13.7367	14.2439	13.8325	14.3602	13.9739	1.2188	3.20062e-06	Significant
213328_at	NEK1	7.41823	7.20286	7.34165	7.48467	7.46148	7.38178	8.69592	8.65525	8.75575	8.7485	8.79073	8.72923	0.241886	3.46021e-06	Significant
214371_at	TSSK2	5.9427	6.16239	7.23343	6.15234	6.7423	6.44663	9.73845	10.1471	10.6818	10.2117	10.597	10.2752	0.672552	3.48392e-06	Significant
210095_s_at	IGFBP3	11.5891	11.7685	11.7183	12.112	11.0239	11.6424	7.34099	7.23263	7.18753	7.70774	7.13798	7.32137	-0.669197	3.6434e-06	Significant
207739_s_at	NA	5.34702	5.10027	5.38658	5.46668	6.2412	5.50835	11.5471	11.6179	11.4552	11.1534	11.8393	11.5226	1.06477	3.72234e-06	Significant
220129_at	NA	6.59725	6.17639	6.03993	6.50875	6.67004	6.39847	9.07842	8.93429	8.47116	8.84499	9.22699	8.91117	0.477888	3.80697e-06	Significant
204244_s_at	DBF4	5.77249	5.87456	6.065	5.59617	5.79104	5.81985	10.2645	9.95787	10.5114	9.66769	10.4995	10.1802	0.806707	3.86623e-06	Significant
221252_s_at	GSG1	6.17003	6.03178	6.4046	6.21233	6.44041	6.25183	10.965	11.1225	11.6677	11.0794	12.0422	11.3754	0.863562	3.87506e-06	Significant
200812_at	CCT7	9.46879	9.74925	9.59987	9.4412	9.28812	9.50945	11.1319	11.2946	11.2427	10.9606	11.0679	11.1396	0.228258	3.92572e-06	Significant
206310_at	SPINK2	7.15886	6.66295	7.35676	7.03946	7.86588	7.21678	12.7009	12.5621	12.9434	12.2895	12.8519	12.6695	0.811936	3.95614e-06	Significant
208107_s_at	REXO5	6.78798	6.9652	7.15876	7.42555	7.12739	7.09298	12.5491	12.6229	12.9232	12.3832	12.9345	12.6826	0.838385	3.99575e-06	Significant
213072_at	CYHR1	6.8454	6.8381	7.24816	6.99814	7.04748	6.99546	7.88338	7.97055	8.20024	8.09822	8.09508	8.04949	0.20248	4.34548e-06	Significant
201531_at	ZFP36	12.1441	11.8188	12.3294	12.4251	12.2203	12.1875	9.10133	8.89526	9.02784	9.26105	8.76576	9.01025	-0.435768	4.47864e-06	Significant
204510_at	CDC7	6.96904	6.57926	6.78517	6.57053	6.66901	6.7146	9.13258	9.00752	8.81107	8.83487	8.90316	8.93784	0.412624	4.55091e-06	Significant
203545_at	ALG8	8.44383	8.48434	8.49995	8.20742	8.28169	8.38345	10.2686	10.2416	10.5347	10.0115	10.285	10.2683	0.292578	4.67692e-06	Significant
220057_at	NA	6.64109	6.39279	6.62081	6.61391	6.87139	6.628	9.17626	8.94325	8.77206	9.08553	9.29777	9.05497	0.450137	4.73613e-06	Significant
220426_at	FNDC11	6.74077	6.52162	6.72396	6.59722	6.90737	6.69819	9.60501	9.66589	10.184	9.78289	10.1034	9.86823	0.559021	4.74147e-06	Significant
220432_s_at	CYP39A1	4.4387	4.57984	4.54219	4.61374	4.56541	4.54798	4.9349	5.00705	5.00195	5.04279	5.04659	5.00666	0.138623	4.82076e-06	Significant
221716_s_at	ACSBG2	6.33491	5.99571	6.61464	6.43889	7.08425	6.49368	10.8912	11.3102	12.0033	11.2968	12.0127	11.5028	0.824878	5.26857e-06	Significant
219587_at	TTC12	6.91645	7.1008	7.12627	6.88335	7.17468	7.04031	9.86263	10.1254	10.455	10.2892	10.5915	10.2647	0.543984	5.4137e-06	Significant
221611_s_at	PHF7	6.08406	5.59288	5.25202	5.51739	5.56156	5.60158	12.8671	12.1153	12.8894	12.1278	12.9174	12.5834	1.16761	5.75739e-06	Significant
218737_at	SBNO1	5.18619	5.18254	5.12139	5.01735	5.09552	5.1206	7.06402	7.42034	7.26799	6.97576	7.18937	7.1835	0.488374	5.76808e-06	Significant
207377_at	PPP1R2C	6.18617	6.05282	6.53238	6.57808	6.94775	6.45944	9.03113	9.07189	9.07681	9.1731	9.66187	9.20296	0.510689	5.8221e-06	Significant
218558_s_at	MRPL39	8.00117	8.48957	8.76379	7.80034	8.2276	8.25649	9.72892	9.92417	10.2628	9.35332	9.74863	9.80357	0.247778	6.07206e-06	Significant
206067_s_at	WT1	5.50269	5.70663	5.64085	6.16768	5.67849	5.73927	10.2505	10.1194	10.0983	10.1429	9.76785	10.0758	0.811953	6.12204e-06	Significant
218781_at	SMC6	8.14784	8.02359	7.78387	7.65901	8.2585	7.97456	10.0713	10.1876	10.1072	9.82755	10.2644	10.0916	0.33968	7.00999e-06	Significant
217009_at	PGK2	5.99453	5.76192	6.45258	5.83766	6.74311	6.15796	9.82559	10.1308	11.1107	10.0669	10.8016	10.3871	0.754269	7.11983e-06	Significant
201100_s_at	USP9X	9.72258	9.90602	9.71322	10.0381	9.70819	9.81762	10.5794	10.7488	10.5344	10.8998	10.4222	10.6369	0.115635	7.2948e-06	Significant
215269_at	TRAPPC10	5.99524	5.87427	5.81025	5.88438	6.30552	5.97393	6.6291	6.58422	6.43512	6.6275	6.97131	6.64945	0.154554	7.36891e-06	Significant
209304_x_at	GADD45B	10.7957	10.263	10.4959	11.0637	10.4859	10.6208	8.03447	7.6628	7.46294	7.96042	7.42961	7.71005	-0.462086	7.64219e-06	Significant
210352_at	BRD8	5.42233	5.4473	6.03045	6.04413	5.74838	5.73852	11.0297	10.9436	11.4423	10.6478	11.1953	11.0517	0.945523	7.91703e-06	Significant
211776_s_at	EPB41L3	6.39832	6.13657	6.30891	6.1545	6.23296	6.24625	8.86982	8.88849	9.08974	9.05405	9.28274	9.03697	0.532847	8.16958e-06	Significant
205262_at	KCNH2	6.27328	6.80101	6.61174	7.04754	6.66342	6.6794	8.8585	9.30145	9.02458	9.42896	8.75815	9.07433	0.442072	8.60889e-06	Significant
204170_s_at	CKS2	7.94952	8.2621	8.41604	7.58631	8.08781	8.06036	11.7142	11.3501	11.8032	11.2698	11.6892	11.5653	0.520889	8.66186e-06	Significant
218857_s_at	ASRGL1	8.52432	8.99549	8.55288	8.03641	8.78293	8.5784	11.7199	11.7765	11.9983	11.2131	12.1007	11.7617	0.455318	8.97416e-06	Significant
210122_at	PRM2	6.3627	5.39467	5.53808	5.87223	5.81042	5.79562	13.0962	13.2722	13.6845	13.2704	13.9785	13.4604	1.21568	9.29958e-06	Significant
212141_at	MCM4	7.23674	7.38226	7.51348	7.05038	7.27125	7.29082	9.26135	9.51072	9.64478	9.14501	9.73738	9.45985	0.375735	9.31516e-06	Significant
213346_at	TEX30	7.27785	7.2998	7.49521	6.77642	7.1911	7.20808	11.1212	10.5995	11.5215	10.2974	11.055	10.9189	0.599142	9.36811e-06	Significant
209631_s_at	NA	5.79733	5.58397	5.38097	4.9967	5.32114	5.41602	9.50099	9.21546	8.83862	9.21219	8.88489	9.13043	0.753449	9.3927e-06	Significant
202983_at	HLTF	8.15957	8.26978	7.80043	8.3216	7.5624	8.02276	10.9369	10.7557	10.512	10.6404	10.3594	10.6409	0.407448	9.48589e-06	Significant
210843_s_at	MFAP3L	6.14446	6.41085	6.8158	6.41086	6.76472	6.50934	9.42571	9.60789	9.76989	9.49611	10.3991	9.73975	0.581374	9.54474e-06	Significant
209706_at	NKX3-1	7.73772	7.85055	7.34957	7.30243	7.21013	7.49008	10.7431	10.6836	10.1995	10.6962	10.4374	10.552	0.494457	9.58717e-06	Significant
202857_at	CNPY2	9.87815	10.1078	9.85651	10.2321	9.94616	10.0041	9.10173	9.14225	8.97548	9.33625	9.10804	9.13275	-0.131475	9.98588e-06	Significant
201278_at	DAB2	9.15124	9.1654	9.30985	10.1508	9.13125	9.3817	7.01232	6.87094	6.70226	7.70924	6.92411	7.04377	-0.413501	1.00437e-05	Significant
207022_s_at	LDHC	6.33169	6.38836	6.20945	6.31798	7.02192	6.45388	12.2372	12.2433	12.7072	11.6008	12.4835	12.2544	0.925062	1.0242e-05	Significant
218282_at	EDEM2	6.78214	6.70577	6.70995	6.87219	6.7768	6.76937	6.11254	5.97677	6.11553	6.22636	6.06084	6.09841	-0.150589	1.03629e-05	Significant
218464_s_at	FAM222B	8.82846	9.01632	8.92187	8.84508	8.83901	8.89015	10.1739	10.2219	10.2367	10.1942	10.3504	10.2354	0.203291	1.04794e-05	Significant
204461_x_at	RAD1	7.64194	7.93543	7.49215	7.86924	7.01296	7.59034	9.3792	9.39117	9.01036	9.34584	8.70264	9.16584	0.272102	1.07052e-05	Significant
206740_x_at	SYCP1	5.94613	6.13739	5.84729	5.62787	6.19544	5.95083	9.97256	9.954	9.88103	8.93813	9.78586	9.70632	0.705834	1.07949e-05	Significant
201470_at	GSTO1	9.95447	9.91809	10.143	10.269	9.72263	10.0014	7.91106	7.76056	7.92094	8.23988	7.93981	7.95445	-0.330374	1.08077e-05	Significant
213599_at	OIP5	6.17688	6.13642	6.10642	6.0743	6.27816	6.15444	9.63731	9.42946	9.94561	9.14258	9.68782	9.56856	0.636674	1.10021e-05	Significant
202672_s_at	ATF3	11.5509	10.749	10.6884	11.4511	10.9094	11.0698	6.97421	6.89907	6.82373	6.92142	6.66402	6.85649	-0.691084	1.11741e-05	Significant
221771_s_at	MPHOSPH8	8.12467	8.11959	8.07467	7.74537	7.30446	7.87375	9.20338	9.2151	8.98868	8.88867	8.3296	8.92509	0.180815	1.14689e-05	Significant
219557_s_at	NRIP3	6.91533	6.5772	6.65388	6.17872	6.58086	6.5812	10.1121	10.1942	10.4959	9.65768	10.5462	10.2012	0.632319	1.16908e-05	Significant
207343_at	LYZL6	6.59686	6.46414	7.02414	6.57053	7.05686	6.74251	8.51067	8.79114	9.04385	8.8797	9.22998	8.89107	0.399072	1.17753e-05	Significant
206406_at	SMCP	7.27305	6.91424	7.34395	7.66923	7.79769	7.39963	11.5893	11.683	12.1962	11.588	12.3475	11.8808	0.683104	1.19127e-05	Significant
220205_at	TPTE	4.87981	5.54962	5.36965	5.21425	5.91097	5.38486	11.1878	10.9664	12.1941	11.1787	11.881	11.4816	1.09234	1.23129e-05	Significant
211015_s_at	HSPA4	6.15094	6.33425	6.37109	5.61961	6.00793	6.09676	8.3218	8.41759	8.86365	8.10623	8.48672	8.4392	0.469062	1.23953e-05	Significant
211297_s_at	CDK7	6.67839	7.02618	7.27492	6.93842	7.02094	6.98777	9.00368	8.89844	9.46077	8.95604	9.25687	9.11516	0.383436	1.25424e-05	Significant
219484_at	HCFC2	6.52108	6.43981	6.55569	6.54477	6.72801	6.55787	9.93301	10.2179	10.3445	9.61035	10.1794	10.057	0.616905	1.28122e-05	Significant
206776_x_at	ACRV1	6.44849	6.34602	7.24964	6.43433	6.92203	6.6801	9.82841	10.3968	10.6703	9.88992	10.8313	10.3233	0.627968	1.28834e-05	Significant
215566_x_at	LYPLA2	9.69108	9.67191	9.63302	9.80188	9.46023	9.65162	8.92886	8.78166	8.70739	8.91196	8.67884	8.80174	-0.132982	1.29746e-05	Significant
210389_x_at	TUBD1	6.80069	6.82823	6.64662	6.80616	6.54271	6.72488	7.44076	7.40156	7.29333	7.53459	7.17264	7.36858	0.131877	1.31785e-05	Significant
214397_at	MBD2	5.4997	5.40288	5.42275	5.42961	6.0726	5.56551	9.42498	9.75622	9.56786	9.4692	9.50315	9.54428	0.778123	1.3375e-05	Significant
202664_at	WIPF1	7.74925	7.90913	7.33463	8.49842	7.77938	7.85416	5.28661	5.13488	4.98456	5.58237	5.12679	5.22304	-0.588566	1.36e-05	Significant
219148_at	PBK	5.12675	5.65653	6.05399	5.17511	5.49141	5.50076	9.80101	9.50547	10.1834	9.28355	10.1766	9.79	0.831678	1.36171e-05	Significant
213623_at	KIF3A	5.87276	6.11709	5.77042	5.67994	6.2836	5.94476	8.68828	8.76162	8.93221	8.25698	8.89531	8.70688	0.550536	1.38833e-05	Significant
221824_s_at	MARCHF8	7.09229	7.42581	7.10207	7.07829	7.429	7.22549	9.35781	9.25209	9.30657	9.0319	9.55065	9.29981	0.364105	1.39392e-05	Significant
203619_s_at	FAIM2	6.01984	6.52751	6.91633	6.63759	7.26349	6.67295	8.52003	8.76862	9.02563	8.61847	9.42237	8.87102	0.410776	1.42555e-05	Significant
213023_at	UTRN	6.81179	6.98001	7.24901	6.71586	7.21607	6.99455	9.01098	9.22444	9.76891	9.11384	9.20983	9.2656	0.405654	1.44298e-05	Significant
207144_s_at	CITED1	7.32708	7.13919	7.49608	7.68304	7.68545	7.46617	11.5046	11.3277	11.4014	11.2415	11.1409	11.3232	0.600844	1.45186e-05	Significant
210251_s_at	RUFY3	5.29291	5.46324	5.2613	5.11141	5.46857	5.31948	7.0086	6.84051	6.85751	6.72084	6.90744	6.86698	0.368389	1.4667e-05	Significant
218972_at	TTC17	8.25088	8.16172	8.07223	7.82972	8.12364	8.08764	9.59521	9.4106	9.58151	9.326	9.67103	9.51687	0.234769	1.48438e-05	Significant
209942_x_at	NA	6.06804	5.97977	6.18749	5.92207	6.45504	6.12248	9.7596	9.58611	9.41832	9.4402	9.41241	9.52333	0.637349	1.48702e-05	Significant
45572_s_at	GGA1	10.5915	10.5912	10.6441	10.7427	10.6883	10.6515	13.0227	13.1413	12.9639	12.737	13.0379	12.9806	0.285289	1.48923e-05	Significant
207021_at	ZPBP	6.8275	6.10232	6.51069	6.39599	6.97135	6.56157	11.9295	11.705	12.9326	11.7614	12.8425	12.2342	0.898811	1.50801e-05	Significant
208433_s_at	LRP8	7.49358	6.83018	6.6914	7.07166	6.76579	6.97052	9.85973	9.58524	9.17235	9.76993	9.73587	9.62462	0.465464	1.51269e-05	Significant
201854_s_at	ATMIN	8.42517	8.53789	8.67184	8.05108	8.4195	8.42109	9.96009	10.0585	10.4248	9.84763	10.2623	10.1107	0.263797	1.52248e-05	Significant
204641_at	NEK2	6.85235	6.65837	6.91622	6.66171	6.79351	6.77643	11.2484	10.6721	11.2459	10.479	11.6081	11.0507	0.705541	1.52945e-05	Significant
204949_at	ICAM3	8.17392	8.21776	8.23543	8.24813	8.78353	8.33175	7.05807	7.12277	7.15029	7.22412	7.49159	7.20937	-0.208747	1.54172e-05	Significant
202697_at	NUDT21	7.02206	6.85547	7.10394	6.8031	7.12927	6.98277	9.60543	9.43233	9.99681	9.10111	9.96341	9.61982	0.46221	1.56377e-05	Significant
214183_s_at	TKTL1	6.83333	6.12814	7.12316	6.94729	6.56042	6.71847	12.5319	12.2635	12.5295	11.9932	12.8615	12.4359	0.888308	1.57024e-05	Significant
210415_s_at	ODF2	6.01974	6.07484	6.40971	6.59921	6.02483	6.22566	11.1871	11.3971	12.0082	11.117	11.7659	11.4951	0.884713	1.59013e-05	Significant
208968_s_at	CIAPIN1	9.04395	9.22019	9.25021	9.35237	9.37824	9.24899	11.4146	11.5355	11.7768	11.3098	11.7266	11.5527	0.320858	1.63551e-05	Significant
209166_s_at	MAN2B1	9.25448	8.86427	9.56702	9.44454	9.41123	9.30831	7.42811	7.26838	7.96388	7.87003	7.99715	7.70551	-0.272629	1.67968e-05	Significant
201947_s_at	CCT2	9.4403	9.86165	10.2783	9.55026	9.76099	9.77829	11.5451	11.6658	11.9054	11.425	11.6216	11.6326	0.250516	1.72692e-05	Significant
209378_s_at	CCSER2	8.07376	8.04076	8.41544	8.38711	8.64022	8.31146	10.667	10.6608	11.0748	10.5065	11.3226	10.8463	0.384035	1.74696e-05	Significant
207208_at	RBMXL2	6.00515	5.73709	5.54161	5.93289	5.96104	5.83556	9.57592	9.71328	9.97439	9.52327	9.68405	9.69418	0.732249	1.7857e-05	Significant
209021_x_at	ATG13	9.22616	9.09508	9.32839	9.31178	9.38837	9.26996	10.6263	10.4716	10.5498	10.4347	10.5994	10.5364	0.184742	1.78797e-05	Significant
209642_at	BUB1	5.94298	6.16179	5.86729	5.81667	6.02586	5.96292	9.57979	9.64368	9.84255	8.91434	9.83039	9.56215	0.681316	1.7915e-05	Significant
201694_s_at	EGR1	11.0972	11.4453	11.8846	12.2371	11.1178	11.5564	8.58052	8.29316	8.97774	9.05749	7.99711	8.5812	-0.429441	1.80882e-05	Significant
202453_s_at	GTF2H1	7.37839	7.51631	7.40743	7.09138	7.44597	7.36789	8.77994	8.80901	9.00005	8.56215	8.71779	8.77379	0.251947	1.85324e-05	Significant
219704_at	YBX2	7.66483	6.9942	7.12195	7.40872	7.88406	7.41475	12.1047	12.1579	12.617	11.8773	12.6316	12.2777	0.727569	1.86104e-05	Significant
206721_at	CCDC181	5.04919	4.89047	4.75436	4.78601	4.82156	4.86032	7.9856	7.68678	8.02007	7.33225	7.91319	7.78758	0.680124	1.86556e-05	Significant
220378_at	TCP11	5.76526	5.74289	7.00298	6.55229	7.31844	6.47637	12.0092	12.1406	12.6062	11.8664	12.5196	12.2284	0.916979	1.87347e-05	Significant
210642_at	CCIN	6.98552	6.88146	7.36273	6.9873	6.97672	7.03875	9.34172	9.30023	9.85325	9.75745	9.90344	9.63122	0.4524	1.88516e-05	Significant
209020_at	OSER1	6.78744	7.17468	7.68639	7.49659	7.89555	7.40813	9.43672	9.53247	10.2646	9.59322	10.1655	9.79851	0.403453	1.89265e-05	Significant
209817_at	PPP3CB	7.39052	7.62557	7.56031	7.25722	7.44656	7.45604	9.17982	9.24666	8.96433	8.79345	9.17288	9.07143	0.28292	1.90418e-05	Significant
220166_at	CNNM1	6.25214	6.30095	6.09109	6.35369	6.4993	6.29943	8.14715	8.25232	8.42312	8.64182	8.51864	8.39661	0.414585	1.9567e-05	Significant
221630_s_at	DDX4	5.52947	5.27683	4.89801	5.36997	5.66521	5.3479	10.7026	10.8065	11.2675	10.397	11.0553	10.8458	1.02009	1.96123e-05	Significant
200615_s_at	AP2B1	8.21736	8.57952	8.16472	8.11704	8.46028	8.30778	11.6906	11.7439	11.9571	11.0636	11.7928	11.6496	0.487744	1.97801e-05	Significant
208365_s_at	GRK4	5.99791	6.04281	6.94722	6.3244	6.44534	6.35154	9.90744	10.0454	10.5217	9.44834	10.2785	10.0403	0.660622	2.00204e-05	Significant
218402_s_at	HPS4	6.746	6.95684	6.87021	6.82391	7.03774	6.88694	7.91814	8.06129	7.85964	7.95103	7.96461	7.95094	0.207263	2.00844e-05	Significant
205224_at	SURF2	6.87995	6.75195	7.30805	6.82854	7.04374	6.96245	8.47902	8.74995	9.20224	8.46042	8.78643	8.73561	0.327314	2.03069e-05	Significant
209714_s_at	CDKN3	6.00065	6.70991	7.07112	7.03828	7.25674	6.81534	11.2136	11.2837	11.7501	11.0375	11.6514	11.3873	0.740564	2.07244e-05	Significant
206733_at	TULP2	6.44011	6.14884	7.23142	6.42902	7.42367	6.73461	9.14363	9.36742	9.82426	9.04846	10.0344	9.48363	0.493844	2.07562e-05	Significant
217028_at	CXCR4	9.69226	9.58526	9.02792	10.1006	10.5396	9.78913	5.02439	5.14771	4.55908	5.35899	4.96558	5.01115	-0.966038	2.09493e-05	Significant
213906_at	MYBL1	5.64341	5.45489	5.18127	5.37989	5.48737	5.42937	9.02987	8.50533	8.87696	8.37828	9.13854	8.7858	0.694389	2.10519e-05	Significant
211228_s_at	RAD17	7.94134	8.10726	7.95252	8.05504	8.03207	8.01764	10.3841	10.5717	10.3046	10.0308	10.1211	10.2824	0.358932	2.11029e-05	Significant
200622_x_at	NA	8.52422	8.33786	8.97896	8.61869	8.92461	8.67687	11.5327	11.6563	11.8704	11.2423	11.5879	11.5779	0.416129	2.1329e-05	Significant
218232_at	C1QA	10.1594	9.28851	9.85866	10.6172	10.1381	10.0124	7.23502	6.76974	6.87424	7.70724	6.81538	7.08032	-0.499898	2.13874e-05	Significant
215430_at	GK2	6.47995	6.56498	7.21864	6.8308	7.56561	6.932	10.4812	10.8675	12.0083	10.583	11.499	11.0878	0.677633	2.16052e-05	Significant
206787_at	BRDT	5.19159	4.46846	5.50765	4.82205	4.72446	4.94284	9.52773	9.29405	10.1525	9.02097	10.0843	9.61591	0.960083	2.1607e-05	Significant
217755_at	JPT1	8.32031	9.08094	8.81009	8.2844	8.64214	8.62757	11.271	11.3726	11.7308	10.9752	11.4543	11.3608	0.397035	2.16306e-05	Significant
204327_s_at	ZNF202	6.81761	6.84685	6.92127	7.03269	7.09685	6.94305	7.84289	8.07272	7.88323	8.05474	8.10109	7.99094	0.202794	2.18188e-05	Significant
201328_at	ETS2	9.60455	9.8729	9.26879	9.27486	9.63756	9.53173	6.94942	6.72735	6.34366	6.6501	6.36983	6.60807	-0.52851	2.19487e-05	Significant
215734_at	IZUMO4	5.9694	6.64282	6.12066	6.08885	6.39073	6.24249	11.9912	12.0968	12.4806	11.8876	11.287	11.9486	0.936653	2.201e-05	Significant
207918_s_at	NA	6.42897	4.8754	4.942	5.55777	5.77078	5.51498	11.5511	11.2823	10.8362	10.7733	11.064	11.1014	1.00931	2.21514e-05	Significant
212990_at	SYNJ1	6.41225	6.16614	5.94885	5.8741	6.01937	6.08414	8.04291	7.77025	7.87567	7.64929	8.02758	7.87314	0.371885	2.31267e-05	Significant
219984_s_at	PLAAT1	5.29389	4.89595	5.28562	5.03235	5.71132	5.24383	9.36754	9.72521	10.3794	9.19194	9.99422	9.73166	0.892065	2.36456e-05	Significant
205726_at	DIAPH2	8.33697	8.38076	7.40789	8.15165	7.53296	7.96205	9.80274	9.6734	9.1037	9.56084	9.01957	9.43205	0.244432	2.36877e-05	Significant
208022_s_at	CDC14B	6.41251	6.39612	6.2495	6.47774	6.61126	6.42942	7.84162	7.89422	7.96612	7.85534	8.30604	7.97267	0.310373	2.38119e-05	Significant
204126_s_at	CDC45	7.03485	7.12932	7.46223	7.15475	7.42778	7.24179	8.63257	8.72494	8.79668	8.56623	8.71636	8.68736	0.262571	2.38168e-05	Significant
209219_at	NA	8.79821	9.27795	9.05263	9.06446	8.73633	8.98592	10.9601	11.2124	11.3549	10.9944	11.1462	11.1336	0.309183	2.39944e-05	Significant
213954_at	FAM169A	4.70949	4.76758	5.05047	4.91062	4.9197	4.87157	7.7426	8.06618	7.53052	7.94724	7.88469	7.83425	0.685408	2.43739e-05	Significant
220367_s_at	SAP130	8.00801	8.02494	8.04901	7.56849	8.22264	7.97462	10.2378	10.4434	10.3357	10.2994	10.3316	10.3296	0.373296	2.46138e-05	Significant
219311_at	CEP76	5.40504	6.23763	6.309	5.60254	6.45003	6.00085	8.79323	8.93338	9.25783	8.84074	9.19296	9.00363	0.585339	2.47381e-05	Significant
221872_at	RARRES1	8.46644	8.86107	8.03317	8.38631	8.75935	8.50127	5.4637	5.46562	5.25213	5.39986	5.20985	5.35823	-0.665922	2.47687e-05	Significant
201281_at	ADRM1	8.5948	8.72367	9.23512	9.07559	9.03559	8.93295	9.96679	10.2864	10.5888	10.3441	10.6436	10.3659	0.214642	2.50767e-05	Significant
212916_at	PHF8	7.11304	6.48799	6.40589	6.88675	6.74828	6.72839	8.73533	8.48418	8.41421	8.55184	8.69752	8.57662	0.350147	2.56791e-05	Significant
217895_at	PTCD3	8.38958	8.4229	8.37977	8.19129	8.6504	8.40679	10.018	9.96713	9.90064	9.86017	9.91857	9.93289	0.24066	2.60465e-05	Significant
210776_x_at	TCF3	9.17032	9.17347	8.91972	9.10071	8.9755	9.06794	10.1814	9.94143	9.86018	9.99716	9.95056	9.98615	0.139153	2.60832e-05	Significant
208962_s_at	NA	7.11626	7.47535	6.95507	7.6217	6.75629	7.18493	8.16618	8.39229	7.92277	8.45565	7.58056	8.10349	0.173568	2.65139e-05	Significant
203868_s_at	VCAM1	9.72931	9.57973	9.39834	10.0588	10.1788	9.78899	6.99634	6.81793	6.8656	7.72557	7.10409	7.10191	-0.462954	2.67298e-05	Significant
207969_x_at	ACRV1	6.08816	6.57194	7.106	6.21766	7.49058	6.69487	9.69367	9.88934	10.4622	9.53891	10.1879	9.95439	0.572278	2.68007e-05	Significant
220256_s_at	OXCT2	6.5995	7.0624	7.43154	6.85768	7.16457	7.02314	8.78158	8.85973	9.36967	8.7027	8.82248	8.90723	0.342861	2.70901e-05	Significant
206451_at	TBCCD1	5.94792	5.59231	5.705	5.74157	5.84576	5.76651	7.8848	7.19036	7.73675	7.38903	7.73262	7.58671	0.395775	2.71649e-05	Significant
205526_s_at	KATNA1	6.87143	7.60116	7.69844	7.13907	6.97475	7.25697	9.63227	9.82316	9.92601	9.56284	9.67723	9.7243	0.422227	2.71839e-05	Significant
207654_x_at	DR1	7.98468	8.19944	8.74917	7.51785	8.52198	8.19462	9.97718	9.95462	10.2475	9.33832	10.2066	9.94486	0.279273	2.72018e-05	Significant
221258_s_at	KIF18A	5.00549	5.1523	5.3029	5.2602	5.48296	5.24077	7.753	7.77856	8.11865	7.41576	7.9259	7.79838	0.573395	2.75225e-05	Significant
214442_s_at	PIAS2	7.53495	7.09224	7.75	7.93062	8.05829	7.67322	11.4964	11.6662	12.2547	11.4479	12.2158	11.8162	0.622861	2.75738e-05	Significant
214612_x_at	MAGEA6	4.42017	4.5376	4.60662	4.55528	4.76249	4.57643	8.42175	8.06451	7.71642	8.14064	7.92069	8.0528	0.815267	2.79976e-05	Significant
205673_s_at	ASB9	6.45169	6.27033	6.11521	6.46139	6.0412	6.26796	9.17745	8.89845	9.07178	9.00851	9.31954	9.09514	0.5371	2.81271e-05	Significant
221870_at	EHD2	9.9262	9.98192	9.85518	10.0861	9.6397	9.89783	8.71317	8.84446	8.77129	9.17477	8.59642	8.82002	-0.166329	2.82501e-05	Significant
220996_s_at	SHCBP1L	5.16358	5.42434	6.10033	5.67932	6.36917	5.74735	10.1574	9.93214	10.6854	9.56784	10.3357	10.1357	0.818476	2.86223e-05	Significant
219350_s_at	DIABLO	9.85593	9.80532	9.85574	10.1137	9.69128	9.8644	11.0738	11.0323	11.0164	11.0543	10.9105	11.0175	0.159489	2.935e-05	Significant
202391_at	BASP1	10.8571	10.7317	10.7812	11.2834	10.9716	10.925	7.92943	7.59174	7.49145	7.43584	7.82131	7.65395	-0.513356	3.00441e-05	Significant
214157_at	GNAS	6.32823	6.26743	6.21092	5.56284	6.11047	6.09598	10.4098	10.466	10.9041	10.453	11.3781	10.7222	0.814669	3.00468e-05	Significant
201767_s_at	ELAC2	7.85184	7.81484	8.0653	7.75508	8.08314	7.91404	8.78208	8.78181	8.96166	8.56479	8.82365	8.7828	0.150266	3.02064e-05	Significant
203521_s_at	ZNF318	7.58806	7.1271	7.16694	7.00781	7.20064	7.21811	9.25426	9.25346	9.34053	8.87696	9.27325	9.19969	0.349965	3.0438e-05	Significant
211318_s_at	RAE1	8.58648	8.73258	8.7568	8.81213	8.95666	8.76893	10.7063	10.7906	11.327	10.778	11.1465	10.9497	0.320418	3.06793e-05	Significant
222062_at	IL27RA	6.38942	6.22829	6.45312	6.51693	6.22335	6.36222	5.25521	5.33025	5.38149	5.32755	5.21661	5.30222	-0.262933	3.09791e-05	Significant
220425_x_at	NA	6.71	5.61407	6.19154	6.37751	6.80151	6.33893	11.9686	12.0442	12.7941	11.7665	12.333	12.1813	0.942355	3.11083e-05	Significant
203305_at	F13A1	9.52307	9.54498	9.77204	10.6337	9.84382	9.86352	7.50227	7.59274	7.51262	8.12187	7.81598	7.7091	-0.35554	3.12569e-05	Significant
208184_s_at	NA	6.69685	6.48369	6.50126	6.29185	6.94996	6.58472	7.49388	7.39273	7.52522	7.12129	7.76366	7.45936	0.179928	3.1382e-05	Significant
204125_at	NDUFAF1	8.04723	7.87378	8.2219	7.85994	7.87944	7.97646	9.46928	9.63046	9.99542	9.29629	9.57292	9.59287	0.266215	3.14175e-05	Significant
50277_at	GGA1	10.4019	10.5184	10.5887	10.6782	10.6135	10.5601	12.924	13.1721	13.0038	12.6489	13.0644	12.9626	0.29573	3.14455e-05	Significant
203108_at	GPRC5A	9.6896	10.1025	9.42634	9.61846	10.4284	9.85307	7.33986	7.198	6.81435	7.16118	7.4077	7.18422	-0.455742	3.15512e-05	Significant
220179_at	DPEP3	6.30241	5.89438	6.23954	5.98464	6.73942	6.23208	9.68304	9.58753	9.66498	9.18547	9.4791	9.52003	0.611253	3.15821e-05	Significant
207780_at	CYLC2	6.01361	5.81785	5.80346	6.05732	6.23629	5.98571	9.14282	9.38271	9.95668	9.49496	10.0754	9.6105	0.68309	3.17714e-05	Significant
57703_at	SENP5	5.67622	6.16797	6.26776	5.77134	6.42319	6.0613	7.89895	8.15979	8.12189	7.68375	8.07399	7.98767	0.398149	3.22698e-05	Significant
210189_at	HSPA1L	7.25809	6.62887	6.6633	6.724	7.30657	6.91616	10.2855	9.96501	10.6088	9.86677	10.5188	10.249	0.567438	3.22839e-05	Significant
218331_s_at	TASOR2	7.44389	7.20534	7.52469	6.86009	6.93664	7.19413	9.20037	9.10917	9.48905	8.79658	9.27054	9.17314	0.350596	3.2296e-05	Significant
221984_s_at	RETREG2	8.83095	9.10944	8.86235	9.15734	8.98959	8.98993	11.4217	11.5654	11.5092	11.2662	11.8348	11.5195	0.357689	3.23707e-05	Significant
221035_s_at	TEX14	5.83335	5.26496	5.66139	6.02398	5.94618	5.74597	10.3998	10.3418	10.7074	9.86643	10.4999	10.3631	0.850826	3.26255e-05	Significant
220749_at	CCDC7	7.38198	6.88338	7.50255	7.04172	7.66336	7.2946	9.9571	9.90888	10.2822	9.28049	10.376	9.96094	0.449454	3.28113e-05	Significant
205830_at	CLGN	5.93653	4.98914	4.87393	4.90454	5.35083	5.21099	9.95193	9.27689	10.1006	9.02789	9.94691	9.66085	0.890591	3.37312e-05	Significant
219578_s_at	CPEB1	6.79779	7.28716	7.66815	7.56638	7.5591	7.37572	10.1916	10.3546	10.2808	10.2518	10.3755	10.2908	0.480505	3.37582e-05	Significant
202197_at	MTMR3	8.53196	8.98195	8.91048	8.57758	8.70179	8.74075	9.94135	10.0367	10.0923	9.88497	9.89746	9.97056	0.189916	3.3819e-05	Significant
36711_at	MAFF	9.91018	9.97639	9.93135	8.95601	9.49931	9.65465	4.67336	4.91862	4.52379	4.93636	4.58195	4.72682	-1.03035	3.41184e-05	Significant
207574_s_at	GADD45B	10.4687	9.56806	10.0168	10.2807	9.63885	9.9946	6.41064	6.45444	6.15472	6.91058	6.26236	6.43855	-0.634414	3.41491e-05	Significant
218480_at	AGBL5	7.18072	7.77758	7.81384	7.75223	7.39752	7.58438	10.6205	10.7523	11.2158	10.3574	10.517	10.6926	0.495509	3.45285e-05	Significant
219863_at	HERC5	7.51588	6.92379	7.10025	7.07628	7.90098	7.30344	11.0886	10.9922	10.8916	10.7158	10.8826	10.9142	0.579554	3.55783e-05	Significant
201584_s_at	DDX39A	8.48758	8.33695	8.21871	8.30176	8.27554	8.32411	10.969	11.215	11.3005	10.7337	11.3193	11.1075	0.416166	3.55877e-05	Significant
214015_at	SOCS7	6.14475	6.94004	6.63732	6.43012	6.92026	6.6145	9.75343	9.96437	10.2855	9.26857	10.4294	9.94025	0.587651	3.59529e-05	Significant
208013_s_at	ACRV1	6.41249	6.36588	7.24585	6.43935	7.4481	6.78233	9.44806	9.90725	9.96554	9.5738	10.1844	9.81581	0.533326	3.6064e-05	Significant
212264_s_at	WAPL	8.54644	8.04467	7.8436	7.57336	7.87792	7.9772	10.4319	10.3395	10.4397	9.93264	10.2	10.2688	0.364308	3.70528e-05	Significant
206483_at	LRRC6	6.52198	6.46022	6.44431	6.60888	6.58844	6.52477	9.01732	9.21362	9.40738	8.89173	9.56447	9.2189	0.498668	3.7097e-05	Significant
219212_at	HSPA14	7.4667	7.34106	7.60854	6.23369	7.43286	7.21657	9.73892	9.60445	9.91426	9.12959	9.76295	9.63003	0.416228	3.75212e-05	Significant
202705_at	CCNB2	7.39212	8.12961	7.86851	7.85998	7.67105	7.78425	10.3841	10.6678	10.8633	10.3322	10.8766	10.6248	0.448804	3.7541e-05	Significant
45653_at	KCTD13	6.69629	7.28351	7.61959	7.55544	7.28249	7.28746	10.1168	10.5848	10.1555	10.5936	10.2563	10.3414	0.504943	3.75587e-05	Significant
212529_at	LSM12	6.82119	6.87804	7.21869	6.69951	7.04146	6.93178	7.99201	8.24547	8.35299	8.18848	8.32666	8.22112	0.24611	3.77086e-05	Significant
219518_s_at	ELL3	6.5364	6.13663	7.02911	6.46414	6.9564	6.62454	8.60106	8.8776	9.7217	8.79927	9.49868	9.09966	0.457994	3.79036e-05	Significant
212143_s_at	IGFBP3	10.0036	10.1156	9.6195	10.6973	9.77097	10.0414	7.10182	6.95037	6.84288	7.11368	6.9958	7.00091	-0.520346	3.80926e-05	Significant
219210_s_at	RAB8B	7.03228	7.42092	7.22086	7.22509	7.86178	7.35219	9.42021	9.45548	9.67877	9.09599	10.1764	9.56537	0.379648	3.83517e-05	Significant
201506_at	TGFBI	11.239	10.822	10.8344	12.1877	11.1089	11.2384	7.27944	7.11799	7.16678	7.43284	7.31139	7.26169	-0.630062	3.84832e-05	Significant
207154_at	DIO3	7.41334	7.41281	7.27186	7.54962	7.28321	7.38617	6.4597	6.64304	6.46367	6.74787	6.57829	6.57851	-0.167064	3.85185e-05	Significant
215622_x_at	PHF7	6.48792	6.81557	7.71739	7.51295	7.8902	7.28481	13.0649	13.1939	13.2799	12.6597	13.1423	13.0681	0.843089	3.90044e-05	Significant
212272_at	LPIN1	5.9534	5.93592	5.59015	5.84714	6.15224	5.89577	10.2164	10.4024	10.8306	10.0446	11.4485	10.5885	0.844746	3.98792e-05	Significant
201280_s_at	DAB2	9.87488	9.23456	9.50201	10.7476	9.30338	9.73249	7.83388	7.61652	7.46986	8.74345	7.64575	7.86189	-0.307933	3.99391e-05	Significant
202927_at	PIN1	6.70646	6.65041	6.81443	6.90288	6.83952	6.78274	8.0249	8.25188	8.31363	8.29928	8.02626	8.18319	0.270795	4.0325e-05	Significant
218084_x_at	FXYD5	10.2466	9.80127	10.0658	10.0278	10.4319	10.1147	7.92669	7.92729	7.86339	8.01896	7.92492	7.93225	-0.350647	4.0575e-05	Significant
215599_at	NA	6.20778	5.71365	5.20504	6.20518	5.03019	5.67237	7.83896	7.48669	6.95533	7.5141	6.68017	7.29505	0.362967	4.05806e-05	Significant
212738_at	ARHGAP19	8.06536	8.00163	8.10386	7.73295	7.95012	7.97079	9.29314	9.47116	9.65553	9.39535	9.57574	9.47819	0.249889	4.08239e-05	Significant
202081_at	IER2	12.6399	12.3134	12.6865	12.3417	12.1951	12.4353	9.27603	9.38765	9.14197	9.70014	8.94093	9.28934	-0.420796	4.08508e-05	Significant
219940_s_at	PCID2	7.71144	8.12175	8.26701	7.96391	7.99429	8.01168	9.83632	9.79587	10.149	9.55175	9.89098	9.84477	0.297254	4.08975e-05	Significant
201464_x_at	JUN	12.1022	11.9591	11.6407	11.9963	11.581	11.8558	9.13502	9.23871	9.24651	9.77725	8.82987	9.24547	-0.358779	4.09263e-05	Significant
206118_at	STAT4	6.82089	7.51444	7.58256	7.16148	7.99021	7.41391	9.17105	9.26823	9.708	9.20507	9.85128	9.44072	0.348662	4.09678e-05	Significant
203664_s_at	POLR2D	6.8217	6.94473	6.9726	7.08992	7.07422	6.98063	9.39355	9.50109	9.36984	8.99746	9.37279	9.32694	0.418046	4.15747e-05	Significant
202821_s_at	LPP	7.82721	7.73365	7.7924	7.59549	8.08844	7.80744	9.65049	9.86958	10.273	9.65981	10.406	9.97177	0.353	4.2179e-05	Significant
212171_x_at	VEGFA	9.82037	9.19364	9.58916	9.66366	9.47077	9.54752	8.16405	7.97845	8.0147	8.09923	8.04054	8.05939	-0.244455	4.28377e-05	Significant
203499_at	EPHA2	8.77382	8.08803	8.44967	7.97575	8.27999	8.31345	6.54821	6.29883	6.41744	6.32374	6.24266	6.36618	-0.38502	4.305e-05	Significant
201461_s_at	MAPKAPK2	5.14741	5.17531	4.91882	4.64262	5.03214	4.98326	7.33206	7.62987	7.41341	7.36693	8.00961	7.55038	0.599458	4.3309e-05	Significant
217767_at	C3	11.7465	11.1684	12.0042	11.9739	12.4021	11.859	8.9537	8.34678	8.72345	8.60211	8.74669	8.67454	-0.451126	4.35173e-05	Significant
220004_at	DDX43	4.86986	5.19374	5.58536	5.53384	5.55567	5.34769	8.78244	8.64086	8.87391	8.38319	8.74299	8.68468	0.699556	4.36262e-05	Significant
207666_x_at	SSX3	7.72559	7.45078	7.20723	7.69818	7.23119	7.4626	10.3874	10.1334	9.70686	9.69566	9.90183	9.96504	0.417198	4.37247e-05	Significant
36920_at	MTM1	5.08151	4.85177	4.8199	5.00738	4.8997	4.93205	5.42055	5.15071	5.15602	5.40475	5.20435	5.26728	0.094869	4.38188e-05	Significant
38703_at	DNPEP	9.10291	9.58718	9.80585	9.91844	9.99388	9.68165	10.1839	10.471	10.796	10.7477	10.8336	10.6064	0.131616	4.39008e-05	Significant
211762_s_at	KPNA2	8.79037	9.10204	9.23248	8.49061	8.22918	8.76894	11.669	11.6313	12.075	11.4462	11.7075	11.7058	0.416749	4.41216e-05	Significant
212468_at	SPAG9	5.5857	5.72299	5.63327	5.31515	5.67662	5.58675	7.32027	7.13553	7.1957	6.58038	7.15613	7.0776	0.341252	4.41569e-05	Significant
214437_s_at	SHMT2	7.33695	7.47254	7.42288	7.41166	6.9263	7.31407	6.06601	5.97641	6.05422	6.08741	5.84843	6.0065	-0.28415	4.42124e-05	Significant
203015_s_at	SSX2IP	6.5825	6.7695	6.72728	6.85572	7.43962	6.87492	10.0912	10.155	10.9143	9.97187	10.7405	10.3746	0.593635	4.43653e-05	Significant
218262_at	RMND5B	7.25652	7.92299	8.1096	7.74877	7.99559	7.80669	9.84064	10.1438	10.2789	9.59984	10.2069	10.014	0.359237	4.54002e-05	Significant
219501_at	ENOX1	5.95385	5.92505	6.24345	6.30224	6.36026	6.15697	7.1605	7.10958	7.64097	7.30095	7.57564	7.35753	0.257	4.54249e-05	Significant
218368_s_at	TNFRSF12A	8.12754	8.38759	8.06462	8.14323	8.40727	8.22605	7.26069	7.33479	7.18023	7.17208	7.26432	7.24242	-0.183728	4.55479e-05	Significant
220141_at	JHY	6.05273	6.17145	6.49323	6.37623	6.38712	6.29615	8.71559	8.84398	9.32917	8.43537	9.11936	8.8887	0.497501	4.57449e-05	Significant
217726_at	COPZ1	9.76649	9.58362	9.63122	9.96539	9.8622	9.76178	8.41059	8.35847	8.65094	8.73451	8.55963	8.54283	-0.192431	4.58276e-05	Significant
219820_at	SLC6A16	6.82241	6.20336	6.55959	7.03005	6.98564	6.72021	11.3497	11.1324	11.5321	10.6787	11.7003	11.2786	0.747015	4.60436e-05	Significant
220058_at	GID4	6.83295	6.90216	7.04567	6.70116	6.94101	6.88459	9.34254	9.47931	10.1838	9.62345	10.2352	9.77286	0.505409	4.64461e-05	Significant
207990_x_at	ACRV1	6.60695	6.18766	7.12989	6.61365	7.62248	6.83212	9.46656	9.8669	10.1154	9.62787	10.375	9.89035	0.533687	4.6526e-05	Significant
217478_s_at	HLA-DMA	9.95853	9.85196	9.95362	11.0036	10.6461	10.2827	6.98539	6.66282	6.74434	7.35325	6.67598	6.88436	-0.578832	4.67362e-05	Significant
208619_at	DDB1	9.79309	10.1957	9.89503	9.93994	9.71309	9.90737	10.8293	11.062	10.9803	11.0775	10.605	10.9108	0.139184	4.71641e-05	Significant
208944_at	TGFBR2	10.8857	11.2179	10.0607	10.4665	10.1763	10.5614	7.27891	6.97667	6.84668	7.27252	6.61259	6.99748	-0.593898	4.72837e-05	Significant
219171_s_at	ZNF236	5.252	5.21761	4.98816	4.92739	5.35676	5.14838	5.77208	5.8021	5.63376	5.64612	5.9752	5.76585	0.163414	4.73226e-05	Significant
205899_at	CCNA1	6.8173	6.67602	6.72734	6.86867	6.87988	6.79385	10.5948	10.9791	11.3743	10.5723	11.7162	11.0473	0.7014	4.73291e-05	Significant
205967_at	NA	8.5647	9.08364	8.75397	8.60597	8.97164	8.79598	10.0391	10.3786	10.2558	10.4056	10.5122	10.3183	0.230286	4.75004e-05	Significant
210497_x_at	NA	7.82967	7.18206	6.95577	7.48246	7.60032	7.41006	10.7911	10.8251	10.1953	10.3519	10.3068	10.494	0.502012	4.75017e-05	Significant
207086_x_at	NA	7.08991	6.79367	7.33538	7.39215	7.95469	7.31316	12.498	12.4066	11.6594	12.4238	12.3142	12.2604	0.745438	4.79186e-05	Significant
207344_at	AKAP3	7.3632	6.43423	6.70779	6.78128	7.0338	6.86406	10.4384	10.4333	10.8394	10.3655	11.1496	10.6453	0.633076	4.83411e-05	Significant
201466_s_at	JUN	10.4389	10.38	9.94142	10.3113	9.18208	10.0508	6.1386	6.05021	6.29198	7.02681	5.56564	6.21465	-0.693559	4.87047e-05	Significant
203659_s_at	TRIM13	7.22437	7.68482	7.63376	7.48441	7.38843	7.48316	9.94416	10.3099	10.77	9.93973	10.6395	10.3207	0.463817	4.91562e-05	Significant
203653_s_at	COIL	7.27329	7.15659	7.36131	6.83177	7.302	7.18499	9.78808	9.94429	10.662	9.87301	10.699	10.1933	0.504561	5.04459e-05	Significant
201744_s_at	LUM	11.8883	11.4341	11.5674	11.5107	11.4025	11.5606	6.47253	6.23499	6.84145	7.61438	6.40825	6.71432	-0.783903	5.13538e-05	Significant
202554_s_at	GSTM3	8.8758	9.93364	9.45164	9.75664	9.72303	9.54815	12.9882	13.057	13.4548	13.0698	13.1479	13.1435	0.461061	5.15339e-05	Significant
205135_s_at	NUFIP1	5.51092	5.73292	5.96633	5.44865	5.8776	5.70728	6.35194	6.46225	6.69301	6.39792	6.78362	6.53775	0.195989	5.18178e-05	Significant
220298_s_at	SPATA6	6.24942	5.86557	5.7071	6.05373	5.63258	5.90168	10.6903	10.4875	10.9724	10.3914	11.3564	10.7796	0.869109	5.19373e-05	Significant
214633_at	SOX3	6.03642	5.89394	5.79262	5.72797	5.79321	5.84883	6.6323	6.65266	6.63844	6.472	6.55263	6.58961	0.172043	5.22428e-05	Significant
219004_s_at	MIS18A	6.26285	6.45823	6.45043	6.58023	6.89285	6.52892	8.84782	8.92544	9.02203	8.66754	8.86901	8.86637	0.441499	5.23636e-05	Significant
219721_at	NA	5.6647	5.52589	5.64843	5.70802	5.93025	5.69546	9.59223	9.67502	10.4639	9.23392	10.5116	9.89532	0.796934	5.26495e-05	Significant
201406_at	NA	12.2468	12.3941	12.4637	12.6231	12.7336	12.4923	10.746	10.8	10.9016	11.335	10.9166	10.9398	-0.191447	5.27253e-05	Significant
40489_at	ATN1	9.4428	9.35359	9.66742	9.74645	9.41901	9.52586	8.51742	8.60261	8.88833	8.73657	8.55139	8.65926	-0.137604	5.28223e-05	Significant
219822_at	MTRF1	5.8397	6.30561	6.1966	5.89738	6.3899	6.12584	7.66206	7.7026	8.07485	7.40925	8.04698	7.77915	0.344705	5.35049e-05	Significant
220922_s_at	NA	7.33687	6.65619	7.01381	7.23258	7.54362	7.15661	10.3845	10.0279	9.91705	10.2358	11.4242	10.3979	0.53894	5.35649e-05	Significant
219660_s_at	ATP8A2	6.54117	6.54643	6.7809	6.69053	6.8784	6.68749	9.08419	8.6259	9.73763	9.23852	9.39034	9.21532	0.462569	5.36155e-05	Significant
219883_at	NA	7.56867	6.95629	7.63073	7.41353	7.23888	7.36162	10.9171	11.1929	11.6444	11.2558	11.9321	11.3885	0.629478	5.39857e-05	Significant
219158_s_at	NAA15	5.77855	6.105	5.95255	5.03907	5.96441	5.76791	8.31834	8.28674	8.13308	7.74708	7.98249	8.09355	0.488722	5.42092e-05	Significant
201368_at	ZFP36L2	11.5361	11.9696	12.0814	12.3619	11.9755	11.9849	8.92067	8.70511	9.04652	9.77114	8.57852	9.00439	-0.412514	5.47653e-05	Significant
221677_s_at	DONSON	5.79642	6.3382	5.98924	5.93576	6.05126	6.02218	8.2167	8.39841	8.50226	8.1301	8.87788	8.42507	0.484404	5.4912e-05	Significant
208991_at	STAT3	10.5058	10.4076	10.3808	10.8506	10.0739	10.4438	9.52849	9.62958	9.59929	9.83848	9.21548	9.56226	-0.127216	5.49209e-05	Significant
202201_at	BLVRB	8.71686	9.59681	9.4395	9.71576	9.10276	9.31434	7.57	8.01191	7.89004	8.16056	7.61891	7.85028	-0.246708	5.50754e-05	Significant
210764_s_at	CCN1	11.3855	10.9436	11.2025	11.2377	10.9152	11.1369	6.99682	6.83186	7.22174	7.92619	6.26057	7.04744	-0.660177	5.53825e-05	Significant
221516_s_at	MIEF1	8.82068	9.04673	8.93451	8.42381	9.17121	8.87939	10.373	10.4024	10.5106	10.3052	10.6512	10.4485	0.23476	5.55766e-05	Significant
205543_at	HSPA4L	6.01797	5.45407	6.72167	5.27579	5.28635	5.75117	10.4191	10.3628	10.9198	10.1801	11.0376	10.5839	0.879942	5.61409e-05	Significant
219814_at	MBNL3	5.34976	5.66138	5.8187	5.81152	5.66319	5.66091	8.62244	8.5727	8.1534	8.47654	8.35193	8.4354	0.575423	5.70514e-05	Significant
208235_x_at	NA	7.19183	5.92415	6.69363	6.31332	6.65099	6.55479	12.062	12.096	11.1083	11.5082	11.9477	11.7444	0.841358	5.7106e-05	Significant
202295_s_at	CTSH	10.2389	10.4347	10.8306	11.0175	10.9754	10.6994	8.59632	8.72839	8.67243	8.93025	8.88447	8.76237	-0.288141	5.76614e-05	Significant
206640_x_at	NA	6.73921	6.13949	6.86118	6.3411	7.22404	6.661	12.4959	12.3502	11.3838	11.9966	12.1501	12.0753	0.858249	5.8082e-05	Significant
216438_s_at	TMSB4X	12.1796	11.7267	11.6301	12.2209	11.9474	11.941	9.64888	8.86477	9.59975	9.88166	9.34801	9.46861	-0.334693	5.8087e-05	Significant
219983_at	PLAAT1	6.02434	5.43961	5.70936	5.69416	5.66941	5.70738	10.3034	10.4026	11.2346	10.2276	11.4216	10.7179	0.909127	5.8178e-05	Significant
215215_s_at	REXO5	5.93514	5.96011	6.51988	7.21721	6.08826	6.34412	12.4345	12.3593	12.8524	11.8976	12.1535	12.3395	0.959789	5.8325e-05	Significant
209581_at	PLAAT3	8.6651	8.1652	7.7215	7.63242	7.84516	8.00588	10.8485	10.9204	10.7276	10.4808	10.28	10.6515	0.411924	5.8346e-05	Significant
218559_s_at	MAFB	9.63008	9.03001	9.92572	10.7318	9.19259	9.70204	6.90056	6.6023	6.60279	7.61037	6.50159	6.84352	-0.50355	5.83799e-05	Significant
205566_at	ABHD2	8.49103	8.52602	8.19347	7.72176	8.45359	8.27718	10.9914	11.4852	11.6441	11.1357	11.5252	11.3563	0.456284	5.87341e-05	Significant
201324_at	EMP1	10.2361	9.91142	10.373	10.6875	9.24122	10.0899	5.64616	5.08441	5.63901	5.9208	5.75649	5.60937	-0.846995	5.87693e-05	Significant
202854_at	HPRT1	9.68274	9.43625	9.20692	8.88056	8.81298	9.20389	11.6035	11.3637	11.492	11.4513	11.1141	11.4049	0.309343	5.90502e-05	Significant
39835_at	SBF1	8.40441	8.24464	8.45381	7.99083	8.19662	8.25806	9.88041	10.1457	10.4903	10.0328	10.1899	10.1478	0.297294	5.92075e-05	Significant
202727_s_at	IFNGR1	10.183	10.0371	10.0118	10.0988	9.6837	10.0029	9.17208	8.73656	8.83035	9.01934	8.73462	8.89859	-0.168768	5.99051e-05	Significant
212715_s_at	MICAL3	6.65825	7.12812	6.93632	6.86377	6.78547	6.87439	7.71758	8.15932	7.82149	7.9991	8.03888	7.94727	0.209229	6.01091e-05	Significant
212646_at	RFTN1	9.83407	9.80883	9.50444	9.8284	10.1079	9.81674	8.15176	8.21416	8.21506	8.13459	8.26397	8.19591	-0.26034	6.10812e-05	Significant
205155_s_at	SPTBN2	6.62945	6.69528	7.6981	6.7593	7.16743	6.98991	8.05743	8.37239	8.94548	8.15176	8.84612	8.47463	0.277878	6.15246e-05	Significant
216607_s_at	NA	7.69683	7.2182	7.18012	6.60178	7.38126	7.21564	10.5645	10.6242	11.1147	10.5012	10.7036	10.7016	0.568633	6.16709e-05	Significant
213030_s_at	PLXNA2	8.03411	7.61162	7.43428	7.69575	7.38386	7.63192	6.24613	6.29767	6.09278	6.22586	5.91329	6.15515	-0.310254	6.20097e-05	Significant
202968_s_at	DYRK2	7.62925	7.84603	7.70001	7.85994	7.92599	7.79224	7.03611	7.1112	7.16532	7.30001	7.31658	7.18584	-0.116881	6.2423e-05	Significant
208747_s_at	C1S	11.6174	12.0378	12.3664	13.0282	12.4252	12.295	9.34132	8.89561	9.54248	10.5507	9.50269	9.56656	-0.361998	6.24516e-05	Significant
217099_s_at	GEMIN4	8.28922	8.57386	8.81204	8.21812	8.92187	8.56302	9.86683	9.96256	10.341	9.74023	10.049	9.99193	0.222644	6.27578e-05	Significant
219207_at	EDC3	6.55377	6.48118	6.62808	6.18381	6.64924	6.49922	7.75314	7.83748	8.13836	7.81314	8.28653	7.96573	0.293541	6.31844e-05	Significant
218091_at	AGFG1	8.3705	8.1673	8.22329	7.71757	8.36851	8.16944	10.1698	10.1063	10.6059	10.0189	10.7747	10.3351	0.339245	6.36674e-05	Significant
220238_s_at	KLHL7	5.04095	4.76548	4.7906	4.88277	4.98392	4.89274	7.54564	7.10176	7.85326	7.21569	7.89301	7.52187	0.620449	6.36794e-05	Significant
217739_s_at	NAMPT	8.40423	8.68023	8.57345	8.70764	8.9591	8.66493	6.76942	6.55224	6.2958	6.57256	6.65964	6.56993	-0.39931	6.39077e-05	Significant
217256_x_at	NA	11.1641	11.084	11.1568	11.0739	11.4062	11.177	9.57771	9.62772	9.84633	9.8732	9.76233	9.73746	-0.198916	6.44081e-05	Significant
207019_s_at	AKAP4	6.03079	5.29654	6.04447	6.14579	5.9478	5.89308	9.68833	9.4775	10.6432	9.91625	10.8936	10.1238	0.780657	6.48265e-05	Significant
200666_s_at	DNAJB1	9.96139	10.1979	10.4342	9.98396	9.72372	10.0602	11.3421	11.5461	11.7161	11.2114	11.4103	11.4452	0.186075	6.51113e-05	Significant
220790_s_at	MS4A5	7.27224	6.62347	6.53759	6.9491	7.25896	6.92827	9.63503	9.70279	9.91736	9.96049	10.0549	9.8541	0.508229	6.52419e-05	Significant
209088_s_at	UBN1	7.41476	8.15042	7.80876	7.41747	8.19958	7.7982	10.392	10.3269	10.3026	9.70007	10.5126	10.2468	0.393962	6.57812e-05	Significant
219945_at	DDX25	5.48068	6.44497	6.27221	5.91679	6.83901	6.19073	10.6308	10.6067	10.7642	9.98993	10.4918	10.4967	0.761751	6.65586e-05	Significant
214396_s_at	MBD2	6.18125	5.54151	5.83315	6.01513	5.86454	5.88711	8.85987	9.06467	9.43124	8.83682	9.00996	9.04051	0.618844	6.65897e-05	Significant
219870_at	ATF7IP2	8.2663	8.23764	8.38281	8.47795	8.56892	8.38672	10.3357	10.1235	10.0684	10.033	10.1111	10.1344	0.273075	6.66032e-05	Significant
215341_at	DNAH6	6.90269	6.85542	7.25864	6.90032	7.315	7.04642	7.3605	7.37392	7.84048	7.35548	7.73734	7.53354	0.0964388	6.69786e-05	Significant
210495_x_at	FN1	13.0852	12.4412	12.1019	13.1337	11.9022	12.5329	9.68216	9.39687	9.51822	10.1144	9.43173	9.62868	-0.380308	6.75875e-05	Significant
203129_s_at	KIF5C	6.47917	5.53891	6.00728	5.64639	6.10145	5.95464	9.21958	9.27511	9.26063	9.30395	9.07737	9.22733	0.631898	6.90025e-05	Significant
201523_x_at	UBE2N	8.50705	8.83643	8.76354	7.60887	9.03919	8.55102	11.3186	11.3767	12.0706	11.1583	12.0301	11.5909	0.43882	6.92805e-05	Significant
209774_x_at	CXCL2	11.2107	10.0168	9.91834	9.365	9.33681	9.96953	5.29946	5.05327	5.09957	5.08029	4.91382	5.08928	-0.970065	6.93106e-05	Significant
206645_s_at	NR0B1	5.79447	5.93935	6.03128	6.5778	6.40383	6.14935	9.1332	9.20307	9.16046	9.48942	8.763	9.14983	0.573312	6.94099e-05	Significant
220051_at	PRSS21	5.51133	5.75564	5.97413	6.24024	6.55584	6.00744	9.91469	9.90463	10.1263	9.47567	9.99048	9.88235	0.718106	6.95322e-05	Significant
221269_s_at	SH3BGRL3	10.0231	10.4338	10.7944	10.4136	10.5241	10.4378	7.97044	7.75483	7.83398	7.97317	7.91527	7.88954	-0.403807	6.97527e-05	Significant
210517_s_at	AKAP12	9.36378	9.66761	9.32686	9.22176	8.64896	9.24579	12.1901	12.1742	12.3296	11.8956	12.1483	12.1475	0.393796	6.98244e-05	Significant
206332_s_at	IFI16	10.3179	9.3871	9.84235	9.69472	9.18028	9.68446	8.05537	7.58749	7.52595	7.85021	7.38905	7.68161	-0.334262	6.98539e-05	Significant
201012_at	ANXA1	11.4071	11.3779	11.6916	10.9044	10.8592	11.248	6.66901	7.07908	6.9752	7.49116	6.88907	7.0207	-0.679984	6.99179e-05	Significant
200704_at	LITAF	10.8275	11.0087	10.9278	10.6613	10.7224	10.8295	7.93551	7.58797	7.63635	8.24452	7.53533	7.78794	-0.475658	7.01847e-05	Significant
204233_s_at	CHKA	7.59298	7.63042	6.82324	7.39698	7.64419	7.41756	10.4573	10.4811	10.5834	10.2078	10.9321	10.5323	0.505808	7.01912e-05	Significant
34031_i_at	KRIT1	7.11006	7.02573	6.49958	6.87365	6.01634	6.70507	9.62472	9.23059	9.18395	8.81229	8.6445	9.09921	0.440489	7.0269e-05	Significant
214485_at	ODF1	7.30051	6.20336	7.02516	7.09539	7.11363	6.94761	11.3909	11.7602	12.343	11.502	12.462	11.8916	0.775358	7.05953e-05	Significant
218037_at	RETREG2	9.09844	8.81256	9.08347	8.92442	8.89421	8.96262	10.8539	11.1627	11.3589	10.8225	11.2512	11.0898	0.307245	7.10843e-05	Significant
204703_at	IFT88	8.52334	8.22337	8.04952	8.25167	7.93334	8.19625	11.5468	11.5289	11.3987	10.8894	11.7213	11.417	0.478149	7.14379e-05	Significant
221403_s_at	INSL6	4.95259	5.31977	5.91336	5.45684	5.83973	5.49646	6.56998	6.7517	7.41066	6.81109	7.72119	7.05292	0.35972	7.15256e-05	Significant
209653_at	KPNA4	7.11887	6.98464	6.98534	6.83878	7.25728	7.03698	8.71738	8.5858	8.72519	8.43143	8.45475	8.58291	0.28651	7.15931e-05	Significant
221606_s_at	HMGN5	6.08361	5.51199	5.01312	5.1505	5.06181	5.36421	8.82227	8.34935	8.7054	8.72044	8.39681	8.59885	0.68078	7.24682e-05	Significant
220840_s_at	C1orf112	5.3591	5.29162	5.45871	5.62269	5.40099	5.42662	7.47085	7.50361	7.73207	7.20863	7.46736	7.47651	0.46231	7.25017e-05	Significant
200868_s_at	RNF114	7.88887	8.37598	7.87016	8.40443	8.45442	8.19877	10.9903	11.1425	11.4416	10.9169	11.4179	11.1819	0.44768	7.3198e-05	Significant
213530_at	RAB3GAP1	7.86361	7.85984	7.65041	7.67689	7.57628	7.72541	8.19045	8.10368	7.89892	7.99036	7.87676	8.01203	0.0525576	7.33608e-05	Significant
221738_at	RALGAPB	7.51594	7.47568	7.57256	7.35573	7.76487	7.53695	8.03627	8.13604	8.27047	7.88299	8.41117	8.14739	0.112356	7.39182e-05	Significant
200888_s_at	NA	12.3244	12.5459	12.6243	12.5153	12.6559	12.5331	10.8573	10.7177	11.311	10.8935	10.8835	10.9326	-0.197112	7.40668e-05	Significant
206218_at	MAGEB2	6.36832	5.74264	6.55094	6.02629	6.12454	6.16255	9.41301	9.177	8.94063	9.34875	9.13523	9.20292	0.578566	7.44764e-05	Significant
202759_s_at	NA	10.3004	10.1063	9.41091	9.59735	9.80207	9.84341	7.85347	7.87673	7.51682	7.795	7.43122	7.69465	-0.355303	7.4674e-05	Significant
222351_at	PPP2R1B	6.15433	6.31448	6.23894	6.37492	6.29215	6.27497	9.97931	9.76831	10.5277	9.7897	10.9074	10.1945	0.700108	7.52235e-05	Significant
207724_s_at	SPAST	5.68635	5.37012	5.41892	5.41296	5.48227	5.47412	6.15004	6.02453	6.07364	5.97974	6.07991	6.06157	0.147064	7.59868e-05	Significant
206568_at	TNP1	7.86281	5.71956	6.2434	6.21251	6.32113	6.47188	13.1501	12.944	13.6942	12.9946	13.8399	13.3246	1.04183	7.65528e-05	Significant
201325_s_at	EMP1	11.1731	10.6262	11.0114	10.8027	9.78237	10.6791	6.01147	6.18558	6.08666	6.75129	6.07248	6.22149	-0.779463	7.67256e-05	Significant
209744_x_at	ITCH	7.24867	7.20328	7.45471	7.398	7.8901	7.43895	9.37591	9.58203	10.1013	9.22693	10.1603	9.6893	0.381292	7.67754e-05	Significant
207223_s_at	PTBP3	6.37053	6.50107	6.8046	6.57084	6.71495	6.5924	7.73295	7.75571	8.11226	7.88157	8.4353	7.98356	0.276228	7.80195e-05	Significant
203725_at	GADD45A	9.9808	9.56722	9.58472	9.51518	9.17613	9.56481	8.12771	8.06115	7.87847	8.18006	7.33822	7.91712	-0.27276	7.90943e-05	Significant
203383_s_at	GOLGA1	8.40771	8.38811	8.6443	8.57429	8.65763	8.53441	9.25973	9.08168	9.35761	9.1759	9.30156	9.2353	0.113867	7.92641e-05	Significant
202924_s_at	PLAGL2	6.74761	7.26206	7.54479	7.23157	7.81211	7.31963	8.36784	8.65718	9.10796	8.35312	9.27604	8.75243	0.257913	7.96037e-05	Significant
218526_s_at	RANGRF	7.78826	7.95078	7.86967	7.85525	7.8652	7.86583	9.73301	9.80095	10.168	9.59196	10.2273	9.90425	0.332448	8.02039e-05	Significant
207659_s_at	MOBP	6.17017	6.05053	6.41035	6.50071	6.76647	6.37965	7.34958	7.59926	7.97854	8.02757	8.51158	7.89331	0.307154	8.02682e-05	Significant
200725_x_at	NA	13.218	12.8245	12.7512	13.1372	13.0253	12.9912	10.603	10.6578	10.7853	11.2939	10.8219	10.8324	-0.262187	8.11118e-05	Significant
212185_x_at	MT2A	12.0359	11.9991	12.3837	13.2734	12.8443	12.5073	10.0895	9.9034	10.236	10.738	10.1651	10.2264	-0.290468	8.11209e-05	Significant
39313_at	WNK1	5.1933	5.47055	5.1157	5.29347	5.20235	5.25507	5.63904	5.8378	5.42149	5.69591	5.56896	5.63264	0.1001	8.16078e-05	Significant
219258_at	TIPIN	6.21251	5.97547	5.81056	5.70022	5.58069	5.85589	8.30667	8.11194	8.16734	7.9457	8.46778	8.19989	0.485716	8.16088e-05	Significant
209249_s_at	GHITM	10.2787	10.6687	10.8053	10.0322	10.4718	10.4513	12.2004	12.0282	12.506	11.9051	12.406	12.2091	0.224274	8.32657e-05	Significant
208155_x_at	NA	7.18181	6.37533	7.18089	7.22401	7.75261	7.14293	12.0726	12.259	11.3991	11.9345	12.0878	11.9506	0.742492	8.33636e-05	Significant
221260_s_at	CSRNP2	7.83123	7.83359	8.0706	7.53153	7.40379	7.73415	9.15738	9.38288	9.36269	8.88423	9.1719	9.19182	0.249107	8.34695e-05	Significant
202688_at	TNFSF10	9.72733	10.0308	8.80901	9.43055	9.51689	9.50291	6.49163	6.05552	5.91945	6.2691	5.65407	6.07795	-0.644784	8.35497e-05	Significant
203604_at	ZNF516	5.7847	5.81619	5.62015	5.66465	5.84098	5.74533	7.22459	7.33059	7.06149	7.52519	7.1489	7.25815	0.337211	8.38992e-05	Significant
218332_at	BEX1	8.59539	9.34294	8.46129	8.75272	8.89827	8.81012	11.7037	11.7931	11.5496	11.6136	11.1666	11.5653	0.392574	8.44887e-05	Significant
220230_s_at	CYB5R2	6.05422	6.94691	7.04603	6.22432	6.19726	6.49375	10.5431	10.576	11.2748	9.84771	11.1662	10.6816	0.717999	8.4533e-05	Significant
213939_s_at	RUFY3	5.89788	6.29348	6.34202	6.25999	6.209	6.20047	9.00607	8.97363	8.47376	9.24452	9.05435	8.95047	0.529584	8.58813e-05	Significant
205449_at	SAC3D1	6.19467	6.38266	6.29768	5.43764	5.841	6.03073	9.16068	9.19088	9.65798	8.85402	9.82545	9.3378	0.63075	8.6023e-05	Significant
220925_at	NAA35	5.94337	6.50429	5.90469	5.34178	5.8447	5.90777	9.10476	8.6483	8.66621	8.31876	8.65708	8.67902	0.55492	8.62362e-05	Significant
207664_at	ADAM2	5.1936	5.33755	5.78052	5.64456	5.6056	5.51236	9.17473	9.47648	9.8944	9.19553	10.7357	9.69538	0.814626	8.62798e-05	Significant
222162_s_at	ADAMTS1	10.1293	10.138	9.64706	9.69978	9.80928	9.8847	6.03646	5.87922	6.04059	6.76221	5.876	6.1189	-0.691926	8.63038e-05	Significant
201631_s_at	IER3	11.1381	10.4094	11.4964	10.6427	10.9545	10.9282	7.01751	6.9173	7.04525	7.42272	6.59622	6.9998	-0.642672	8.65437e-05	Significant
220299_at	SPATA6	7.26062	6.30808	6.39032	6.77263	6.61018	6.66837	11.1806	11.0616	11.693	11.117	12.1337	11.4372	0.778324	8.71328e-05	Significant
222075_s_at	OAZ3	6.38895	5.86938	6.04399	6.12173	6.17154	6.11912	10.6422	10.7245	11.8614	10.6927	11.9134	11.1668	0.867823	8.73913e-05	Significant
203374_s_at	TPP2	7.4235	7.69745	7.87125	7.94036	7.81467	7.74945	10.2782	10.2263	10.7785	9.96166	10.5954	10.368	0.419974	8.74033e-05	Significant
204472_at	GEM	9.89292	9.55275	10.2372	10.6082	9.73398	10.005	6.3152	6.44056	6.35589	6.15572	6.3372	6.32091	-0.662518	8.75518e-05	Significant
215239_x_at	ZNF273	6.01085	6.3146	6.12524	5.99866	6.34655	6.15918	7.40876	7.35503	7.38632	7.10092	7.77757	7.40572	0.265901	8.78578e-05	Significant
222001_x_at	NA	8.98012	8.72693	8.64272	8.89141	9.04335	8.85691	7.90078	7.76405	7.3322	7.71589	7.6808	7.67874	-0.205933	8.79187e-05	Significant
210032_s_at	SPAG6	7.46913	6.18924	6.8199	7.07937	6.96651	6.90483	10.8656	10.6582	11.2948	10.4552	11.146	10.884	0.656526	8.81183e-05	Significant
220306_at	TENT5C	6.12053	7.56132	7.31374	6.84071	7.86355	7.13997	9.84383	10.1678	11.0869	10.356	11.4866	10.5882	0.568468	8.84576e-05	Significant
216442_x_at	FN1	13.0085	12.3772	11.9499	12.9541	11.6117	12.3803	9.45929	9.1707	9.35435	9.82228	9.03727	9.36878	-0.40211	8.85012e-05	Significant
213454_at	NA	6.69093	6.69749	6.44791	6.54639	6.70932	6.61841	9.58656	9.32252	9.95839	9.06203	9.919	9.5697	0.531989	8.87829e-05	Significant
213996_at	YPEL1	7.68548	7.68432	7.7287	8.21855	8.19646	7.9027	11.9203	12.3661	12.3852	11.667	11.805	12.0287	0.606064	8.90814e-05	Significant
209443_at	SERPINA5	7.24784	8.66217	7.11364	7.42078	7.19586	7.52806	12.2564	12.2781	12.4488	12.3499	11.8247	12.2316	0.700264	8.95265e-05	Significant
218535_s_at	RIOK2	7.73689	7.92512	7.82835	7.81478	7.56295	7.77362	8.32847	8.36952	8.33958	8.29128	8.18011	8.30179	0.0948368	9.01891e-05	Significant
212881_at	PIAS4	6.02171	6.04644	6.23831	5.6776	5.78633	5.95408	7.90601	7.66379	7.7306	7.53	7.92718	7.75151	0.3806	9.0369e-05	Significant
218682_s_at	SLC4A1AP	7.68362	7.8016	7.90578	7.63242	7.37844	7.68037	9.40391	9.26841	9.64517	9.10938	9.42357	9.37009	0.286886	9.04973e-05	Significant
211467_s_at	NFIB	7.83607	7.96649	7.58628	7.8168	7.51684	7.7445	6.98377	6.94513	6.73689	6.93826	6.8339	6.88759	-0.169172	9.07194e-05	Significant
205001_s_at	DDX3Y	6.71089	6.507	7.08922	6.93253	7.24888	6.89771	8.53811	8.73547	9.50742	8.65144	9.43045	8.97258	0.379406	9.16186e-05	Significant
217898_at	EMC7	9.06561	9.33754	9.26029	8.77635	8.48531	8.98502	10.5349	10.5342	10.76	10.2905	10.2749	10.4789	0.221893	9.17692e-05	Significant
205008_s_at	CIB2	8.72478	8.746	8.74596	8.78602	9.16953	8.83446	9.64352	9.40086	9.51233	9.45336	9.95899	9.59381	0.118963	9.19698e-05	Significant
214553_s_at	ARPP19	6.79659	7.29534	6.73221	6.74573	7.05712	6.9254	8.8845	9.02879	9.285	8.78175	9.31126	9.05826	0.387337	9.2504e-05	Significant
213794_s_at	NGDN	9.25313	8.98553	9.02557	9.04321	8.77288	9.01607	10.1425	9.72939	10.0729	10.0095	9.84781	9.96043	0.143709	9.35153e-05	Significant
220112_at	ANKRD55	5.68239	6.20267	6.61386	6.25503	6.96028	6.34285	6.82344	7.06729	7.90811	7.3216	8.06324	7.43673	0.229539	9.35534e-05	Significant
214051_at	NA	7.73758	7.60471	7.26807	7.70746	7.27125	7.51781	6.73608	6.84407	6.43765	6.81232	6.57481	6.68098	-0.170253	9.36492e-05	Significant
212374_at	FEM1B	7.0468	6.41279	7.30741	6.88354	7.16718	6.96354	9.09363	9.19758	10.1179	9.27084	10.0971	9.5554	0.456495	9.37552e-05	Significant
220940_at	ANKRD36B	5.11178	6.05043	4.89457	5.48091	5.61732	5.431	9.07722	9.12133	9.10006	8.5763	9.29056	9.03309	0.734002	9.38611e-05	Significant
216380_x_at	NA	10.6639	10.496	10.4639	10.3559	10.5151	10.499	9.24788	9.13191	9.14093	9.38512	9.31537	9.24424	-0.18362	9.39738e-05	Significant
215773_x_at	PARP2	8.4765	8.78492	8.8301	8.75702	8.29063	8.62784	9.73992	9.67905	9.7534	9.80895	9.30523	9.65731	0.162623	9.4059e-05	Significant
215523_at	ZNF391	5.27123	5.71683	5.62379	5.51946	5.77915	5.58209	6.55609	6.7664	6.8198	6.66843	7.29271	6.82069	0.289112	9.43936e-05	Significant
221037_s_at	SLC25A31	5.51422	5.29933	4.80259	5.30619	5.16352	5.21717	10.1896	9.23523	10.1493	9.13159	10.0327	9.74769	0.901793	9.46888e-05	Significant
202768_at	FOSB	11.3855	11.1836	11.5848	11.4224	11.3067	11.3766	7.30513	7.15619	7.69755	8.52756	7.02234	7.54175	-0.593097	9.49738e-05	Significant
220046_s_at	CCNL1	9.2857	9.62145	9.52439	9.60971	9.67093	9.54244	8.40697	8.32847	8.31694	8.34993	8.48396	8.37726	-0.18788	9.51756e-05	Significant
203130_s_at	KIF5C	7.96908	7.39995	7.91303	7.39693	7.72947	7.68169	11.0941	11.1161	10.6964	11.0907	10.535	10.9065	0.505686	9.5735e-05	Significant
202078_at	COPS3	9.09776	8.80971	9.242	8.69218	8.3679	8.84191	10.8243	10.8231	11.2122	10.6164	10.8742	10.87	0.297923	9.62506e-05	Significant
200664_s_at	DNAJB1	8.65955	8.59236	8.37865	8.13505	8.2634	8.4058	10.4142	10.5623	10.8206	10.2423	10.0178	10.4115	0.308714	9.70952e-05	Significant
219855_at	NUDT11	8.13878	7.96366	8.4846	8.06931	8.05839	8.14295	11.4135	11.0411	10.8524	11.2666	10.5849	11.0317	0.438031	9.76072e-05	Significant
201153_s_at	MBNL1	10.7519	10.5467	10.3281	10.6136	10.2898	10.506	8.98152	8.63581	8.60976	8.99129	9.01184	8.84604	-0.248109	9.80959e-05	Significant
206710_s_at	EPB41L3	6.6868	6.57016	7.10773	6.84943	6.77793	6.79841	7.94442	8.03776	8.45207	8.64801	8.17254	8.25096	0.279366	9.81822e-05	Significant
214710_s_at	CCNB1	6.4522	6.4967	7.01067	6.4278	7.21376	6.72023	8.24476	8.27138	8.57651	8.10733	8.44287	8.32857	0.309559	9.83268e-05	Significant
202058_s_at	KPNA1	6.30968	6.03619	6.31845	5.92611	7.00573	6.31923	8.65056	8.83169	9.2754	8.26129	9.09803	8.82339	0.481584	9.83589e-05	Significant
221774_x_at	SUPT20H	7.45475	8.30537	7.85597	7.349	7.968	7.78662	9.87548	9.90558	9.98598	9.36398	10.0486	9.83593	0.337064	0.000100387	Significant
204822_at	TTK	5.97364	5.72276	6.06084	6.10774	5.88753	5.9505	10.051	9.6348	10.0425	9.41222	10.8188	9.99184	0.747739	0.000100661	Significant
212826_s_at	SLC25A6	11.6538	11.6182	11.472	12.282	11.5527	11.7158	10.2419	10.4265	10.2847	10.9851	9.89775	10.3672	-0.176425	0.000100845	Significant
206412_at	FER	7.18039	6.92072	7.34788	7.44613	7.53365	7.28575	7.99557	7.94176	8.17166	8.18579	8.25515	8.10999	0.154621	0.000101023	Significant
206018_at	FOXG1	6.45455	5.29248	6.34193	5.32851	6.31171	5.94584	8.73532	8.68927	9.14707	8.48365	9.21429	8.85392	0.574437	0.000101133	Significant
219288_at	C3orf14	7.99641	8.28616	8.15464	7.66862	7.47922	7.91701	9.88207	9.73157	9.95091	9.32953	9.61729	9.70227	0.293367	0.000101366	Significant
209577_at	PCYT2	7.89665	7.31359	7.86052	7.65149	7.6488	7.67421	10.2661	10.4818	10.9232	10.23	11.0216	10.5845	0.463868	0.000101431	Significant
213116_at	NEK3	7.40054	6.95714	7.15582	6.92048	7.17657	7.12211	8.81043	8.92748	9.20135	8.96908	9.18985	9.01964	0.340765	0.000102116	Significant
37966_at	PARVB	7.5022	7.36589	7.3816	7.56058	7.21522	7.4051	6.63501	6.76881	6.61275	6.90863	6.4753	6.6801	-0.148649	0.000102536	Significant
59999_at	HIF1AN	7.49777	7.58009	7.6896	7.58629	7.42941	7.55663	8.6195	8.91479	8.65636	8.60992	8.74333	8.70878	0.204728	0.000102571	Significant
211716_x_at	ARHGDIA	10.6654	10.5969	10.6278	10.6049	10.4073	10.5805	9.95364	10.0074	9.8954	9.99625	9.89639	9.94981	-0.0886612	0.000103134	Significant
201721_s_at	LAPTM5	11.2506	10.8835	11.6703	11.6234	11.9269	11.4709	7.92709	7.30879	7.09337	7.85104	7.37073	7.5102	-0.61106	0.000104027	Significant
209467_s_at	MKNK1	9.6048	9.59725	9.55441	9.67028	9.57282	9.59991	9.18582	9.04018	8.94664	9.19667	9.0852	9.0909	-0.0785977	0.000104032	Significant
210712_at	LDHAL6B	5.08413	5.51396	5.42207	5.77703	6.17454	5.59435	9.89754	9.82925	10.6327	9.38266	10.1646	9.98135	0.835266	0.000105058	Significant
218461_at	GPN3	7.92118	7.50433	7.44532	7.27698	7.52104	7.53377	9.24819	8.8062	9.17763	8.8336	9.31309	9.07574	0.268643	0.000106128	Significant
201264_at	COPE	9.87592	9.83868	9.46281	9.64925	9.07045	9.57942	10.9872	11.1863	10.919	11.206	10.7199	11.0037	0.199972	0.00010624	Significant
214271_x_at	RPL12	12.1364	12.3736	12.2452	12.3868	12.2512	12.2786	11.0979	11.0819	10.8811	11.3265	11.2631	11.1301	-0.141679	0.000106259	Significant
212488_at	COL5A1	10.9384	10.7283	10.5459	11.4086	9.72068	10.6684	6.63659	6.6735	6.87412	7.35666	6.83337	6.87485	-0.633943	0.000106427	Significant
215471_s_at	MAP7	6.53237	7.16344	7.52439	6.75828	7.24795	7.04529	8.97663	8.85928	9.34086	8.78416	9.13367	9.01892	0.356296	0.000107087	Significant
200913_at	PPM1G	8.15728	8.44283	8.69174	8.77649	8.31841	8.47735	10.8343	10.8802	11.0813	10.5637	10.8996	10.8518	0.356253	0.000107126	Significant
200825_s_at	HYOU1	10.2075	10.0864	9.8975	9.66096	9.89151	9.94877	11.4685	11.553	11.6357	11.2771	11.7458	11.536	0.213556	0.000107138	Significant
212693_at	MDN1	7.6671	7.90126	7.71376	7.76381	7.80476	7.77014	9.25145	9.41589	9.08159	9.45616	8.94537	9.23009	0.248405	0.000107404	Significant
208810_at	NA	7.05453	6.37586	6.53319	6.19244	6.4239	6.51598	8.74167	8.05401	8.55039	8.3483	8.75918	8.49071	0.381902	0.000107778	Significant
220202_s_at	RC3H2	7.7588	7.89842	7.88718	7.79561	7.6787	7.80374	8.70505	8.85591	8.79722	8.62028	8.33149	8.66199	0.150532	0.000108731	Significant
215985_at	NA	5.97749	6.08577	6.24216	5.97381	6.54078	6.164	7.40333	7.5587	7.26075	7.15654	7.92204	7.46027	0.275361	0.000108878	Significant
209352_s_at	SIN3B	7.70621	7.73588	7.4587	7.94282	7.52086	7.67289	8.78623	9.1141	8.60005	9.42291	9.01723	8.9881	0.228246	0.000108909	Significant
221185_s_at	IQCG	7.563	6.76757	7.31341	6.80481	7.76645	7.24305	9.60084	9.55166	10.0108	9.06799	9.84261	9.61478	0.408657	0.000109138	Significant
213547_at	CAND2	6.92901	7.1879	6.25873	6.96209	6.40376	6.7483	9.51209	9.38484	9.44069	9.45001	9.39107	9.43574	0.483612	0.000109423	Significant
206636_at	RASA2	5.64465	5.81613	5.99925	5.98992	6.20522	5.93103	6.3351	6.55996	6.83783	6.64551	6.76707	6.62909	0.160528	0.000109622	Significant
220390_at	AGBL2	5.86106	5.89849	5.63651	5.35908	6.16126	5.78328	8.0591	8.40423	8.74234	8.26604	9.30266	8.55487	0.564859	0.000109709	Significant
219785_s_at	NA	5.76487	5.72091	5.499	6.12468	5.86117	5.79413	10.5861	10.5715	10.3941	9.60772	11.1439	10.4607	0.852313	0.000109841	Significant
220105_at	RSPH14	6.66144	6.49455	6.88802	6.7147	6.43862	6.63947	8.1135	8.27697	8.42561	8.04769	8.34265	8.24128	0.311802	0.00010988	Significant
204216_s_at	ZC3H14	9.05311	8.70911	8.75779	8.62587	8.94571	8.81832	10.855	10.9357	11.3984	10.7956	11.5045	11.0978	0.331703	0.000109957	Significant
203322_at	ADNP2	8.18451	8.1684	8.03129	8.20024	7.89657	8.0962	9.37086	9.55191	9.63566	9.41085	9.51387	9.49663	0.230171	0.000110506	Significant
206044_s_at	NA	6.3099	7.06979	6.98667	6.93475	7.43775	6.94777	8.12393	8.44474	8.70773	8.29565	8.7867	8.47175	0.286109	0.000110698	Significant
209229_s_at	PPP6R1	8.02487	8.16362	8.20927	8.42297	8.52741	8.26963	9.51977	9.31805	9.54347	9.42909	9.83434	9.52894	0.204494	0.000111124	Significant
218376_s_at	MICAL1	6.85983	7.24583	7.3989	7.51327	7.70262	7.34409	7.46469	7.72747	7.93682	8.19611	8.20093	7.90521	0.106219	0.000111414	Significant
212712_at	CAMSAP1	7.94309	7.78369	7.76105	7.54916	7.47704	7.7028	9.44922	9.38092	9.63469	9.43975	9.65955	9.51283	0.30449	0.000111765	Significant
201255_x_at	BAG6	9.79539	9.9343	9.94004	9.62478	9.42929	9.74476	11.5128	11.6552	11.6617	11.4873	11.7907	11.6215	0.254104	0.000112002	Significant
202947_s_at	GYPC	9.22217	9.45152	8.93834	9.38559	9.30304	9.26013	7.73187	7.96867	7.80554	8.3102	7.98074	7.95941	-0.218372	0.000112328	Significant
212286_at	ANKRD12	7.00964	7.62268	6.99443	6.85088	7.53281	7.20209	9.28037	9.12218	9.09715	8.97145	9.49272	9.19277	0.352085	0.000113677	Significant
204544_at	HPS5	6.61363	6.59049	6.63882	6.20133	6.29452	6.46776	8.61588	8.4168	8.31313	8.64276	8.16513	8.43074	0.382393	0.00011409	Significant
206540_at	GLB1L	7.597	7.78873	8.16701	8.00411	7.63631	7.83863	9.78827	10.1059	10.1599	9.55964	9.87817	9.89838	0.336591	0.000114093	Significant
204109_s_at	NFYA	6.24668	6.8598	6.86614	6.60575	7.00996	6.71766	8.11429	8.24119	8.64102	8.08772	8.36759	8.29036	0.303475	0.000114141	Significant
208906_at	NA	9.18936	8.56415	8.85484	8.63744	8.64819	8.7788	11.3312	11.4182	11.8168	11.2053	11.8559	11.5255	0.392731	0.00011428	Significant
217379_at	NA	10.3523	10.0357	9.93042	10.0797	10.1022	10.1001	8.12251	8.15188	8.28445	8.56201	8.29734	8.28364	-0.286029	0.00011549	Significant
201170_s_at	BHLHE40	11.8566	11.6246	11.8142	11.2909	11.092	11.5357	9.1535	9.06465	8.62772	9.19678	8.25811	8.86015	-0.380698	0.000115827	Significant
202779_s_at	UBE2S	8.70376	7.87518	8.13828	8.31183	7.92702	8.19121	11.0841	11.3725	11.4475	11.0619	11.0908	11.2114	0.452813	0.000116036	Significant
213274_s_at	CTSB	8.51481	8.75891	9.18508	8.54807	8.63872	8.72912	6.23937	6.37466	6.43668	6.69496	6.57638	6.46441	-0.433317	0.000116496	Significant
212896_at	MTREX	8.26248	8.64132	8.5294	7.96023	8.26309	8.3313	9.83052	9.75845	10.1795	9.61293	9.71976	9.82024	0.237216	0.000116564	Significant
212719_at	PHLPP1	6.81207	6.69254	6.61397	6.28664	6.46819	6.57468	7.90698	8.15291	7.91105	7.6258	8.11772	7.94289	0.272743	0.000117591	Significant
201041_s_at	DUSP1	12.7979	12.6748	13.1293	13.2588	13.0123	12.9746	10.1142	9.70846	10.0783	11.0556	9.68458	10.1282	-0.357312	0.000117595	Significant
204977_at	DDX10	8.76725	8.58698	8.87291	8.75252	8.59462	8.71486	9.81423	9.89093	9.74841	9.73344	9.69349	9.7761	0.165782	0.0001182	Significant
208947_s_at	UPF1	7.22446	6.89116	7.49818	7.07991	7.03235	7.14521	8.2977	8.3059	8.63963	8.27487	8.55401	8.41442	0.235888	0.000118209	Significant
201714_at	TUBG1	7.08883	7.50849	8.55334	6.95626	6.78657	7.3787	11.0763	11.2017	11.8064	10.8486	11.6564	11.3179	0.617164	0.000118844	Significant
214220_s_at	ALMS1	5.77253	6.08315	5.8071	5.76921	5.90514	5.86743	7.76222	7.88898	7.91241	7.73524	8.5358	7.96693	0.441296	0.000118862	Significant
209174_s_at	QRICH1	8.47359	8.799	8.61743	8.27668	8.46067	8.52548	9.61492	9.62089	9.5169	9.40064	9.61061	9.55279	0.164142	0.00012025	Significant
213330_s_at	STIP1	8.25049	8.15718	8.43279	7.93201	7.48319	8.05113	9.88711	9.81686	9.84946	9.68253	9.6095	9.76909	0.279033	0.000120556	Significant
201544_x_at	NA	9.71753	10.462	9.77424	10.0283	9.64936	9.92628	11.9722	12.0494	11.9192	11.7977	11.8857	11.9248	0.264644	0.000121617	Significant
218120_s_at	HMOX2	8.34857	8.05614	8.14437	7.94215	7.87534	8.07331	9.53019	9.65011	9.92821	9.44338	9.58762	9.6279	0.254061	0.00012162	Significant
203799_at	NA	8.7833	8.77728	8.71327	8.72145	8.52868	8.7048	6.76823	6.50495	6.44537	7.00316	6.89666	6.72367	-0.372561	0.000121859	Significant
212067_s_at	C1R	10.7954	11.2989	11.6311	11.8008	11.2305	11.3514	8.56676	8.31965	8.74796	9.54266	8.16551	8.66851	-0.38901	0.000122595	Significant
210809_s_at	POSTN	12.0857	12.0151	11.6068	12.2839	9.56953	11.5122	7.09529	7.24168	6.07068	6.9582	5.92083	6.65734	-0.790146	0.000122849	Significant
206197_at	NME5	7.71151	7.39166	6.65767	6.86872	7.32173	7.19026	11.1234	11.1652	11.6113	11.0483	12.0317	11.3959	0.664406	0.000123761	Significant
218077_s_at	ZDHHC3	5.86381	6.87732	6.95231	6.25251	6.64518	6.51823	8.36432	8.8245	8.91063	8.83189	9.33188	8.85264	0.441628	0.000124004	Significant
212786_at	CLEC16A	6.85349	7.29934	7.66317	7.80443	7.60853	7.44579	8.58225	8.83604	9.12277	8.99761	8.85862	8.87946	0.254047	0.000124185	Significant
39705_at	SIN3B	8.03646	7.84824	7.49151	7.95603	7.78129	7.82271	8.67756	8.72424	8.3692	8.8419	8.77772	8.67812	0.149715	0.000124392	Significant
213629_x_at	MT1F	10.687	10.7189	10.0439	10.5249	10.8946	10.5739	9.10761	9.01774	8.8291	8.97394	9.02612	8.9909	-0.233964	0.000124829	Significant
219753_at	STAG3	7.73568	6.84172	7.01373	7.12661	7.83753	7.31105	10.7893	10.8604	10.8173	10.423	10.6141	10.7008	0.54957	0.000124854	Significant
207173_x_at	CDH11	10.5876	10.2544	9.55588	11.1828	9.16281	10.1487	5.8545	5.57992	5.80046	7.13525	5.90278	6.05458	-0.745196	0.000125622	Significant
213124_at	ZNF473	6.25381	6.0991	6.39738	6.42129	7.16223	6.46676	9.30936	9.55412	10.3428	9.28247	9.90807	9.67937	0.581869	0.000126335	Significant
215044_s_at	STAM2	6.3332	6.07961	6.51939	6.21381	6.48162	6.32553	7.97408	7.98944	8.7125	7.76014	8.61388	8.21001	0.376198	0.000126337	Significant
202166_s_at	PPP1R2	7.24142	7.62982	7.43665	6.24581	7.18868	7.14848	10.0112	9.80209	10.4482	9.53905	10.336	10.0273	0.488224	0.000126391	Significant
220107_s_at	ZC2HC1C	6.69582	6.93566	6.79613	6.89165	6.52761	6.76937	10.1749	10.3812	10.6906	9.59637	10.645	10.2976	0.605215	0.000128161	Significant
217520_x_at	NA	6.63122	6.3602	6.56291	6.44119	6.56666	6.51243	8.65503	8.82475	9.13608	8.75782	9.63102	9.00094	0.466878	0.000129675	Significant
209628_at	NXT2	7.75813	7.03965	7.3694	7.9536	7.03089	7.43033	9.82947	9.36332	9.65561	9.60522	9.56256	9.60323	0.370093	0.000129927	Significant
200049_at	KAT7	8.71811	8.98338	9.30555	8.97883	9.28068	9.05331	10.9727	10.9854	11.0535	10.6665	10.8166	10.899	0.267672	0.000129986	Significant
214785_at	VPS13A	6.17305	6.67635	6.04961	6.02106	6.19914	6.22384	9.29766	9.02874	9.24482	8.75663	9.75297	9.21616	0.566361	0.00013082	Significant
209423_s_at	PHF20	6.60392	6.9004	7.17866	6.92528	7.16701	6.95505	7.86639	7.77984	8.18994	7.85689	8.34023	8.00666	0.203138	0.000130849	Significant
213361_at	TDRD7	7.24574	7.76315	6.84711	6.60178	7.61082	7.21372	9.85129	9.79933	9.98642	9.42798	10.1608	9.84517	0.448672	0.000131061	Significant
218880_at	FOSL2	8.33823	7.62742	8.30671	8.72604	8.03169	8.20602	5.90518	5.79741	5.95936	5.8866	5.75659	5.86103	-0.485528	0.000131159	Significant
210976_s_at	PFKM	9.20522	9.52234	9.69909	9.45969	9.18411	9.41409	11.0675	11.1274	10.9954	10.8523	10.9768	11.0039	0.225119	0.000131746	Significant
204634_at	NEK4	6.43629	6.68709	5.6367	5.48899	5.56651	5.96312	9.81416	9.51513	9.65925	9.03331	9.80771	9.56591	0.681836	0.00013222	Significant
209539_at	ARHGEF6	9.00113	8.57704	8.55611	9.08621	8.97799	8.8397	7.1788	7.17084	7.3053	7.55587	7.2115	7.28446	-0.279174	0.000133107	Significant
221934_s_at	DALRD3	8.60843	8.93882	8.68891	8.32541	8.78189	8.66869	9.72078	9.92524	10.1471	9.69969	10.0246	9.90348	0.192122	0.00013343	Significant
220498_at	ACTL7B	6.71645	6.02737	6.15832	5.9163	6.44057	6.2518	9.553	9.82465	10.6063	9.65704	10.3449	9.99718	0.677248	0.000134099	Significant
212694_s_at	PCCB	6.92225	7.62987	7.39219	7.19733	7.43542	7.31541	9.3093	9.24644	9.34989	9.19788	9.14786	9.25027	0.338557	0.000134438	Significant
205981_s_at	ING2	7.23257	7.49929	6.83748	6.66224	6.81103	7.00852	9.08156	9.11344	9.2081	8.84653	9.10525	9.07098	0.372148	0.000135025	Significant
210536_s_at	SPAM1	6.53908	6.30915	6.64965	6.47894	7.01643	6.59865	7.6875	7.90384	8.35772	8.12626	8.77823	8.17071	0.30829	0.000137158	Significant
204477_at	RABIF	7.0373	7.05919	6.88284	7.02017	7.09449	7.0188	7.99125	7.94842	7.83245	7.82888	7.73023	7.86625	0.164452	0.000137396	Significant
219786_at	TESMIN	5.46727	5.90194	5.85066	6.26901	6.58855	6.01549	9.63496	9.57603	10.0752	9.23838	9.75975	9.65687	0.682873	0.000137654	Significant
216917_s_at	SYCP1	5.07525	4.64558	4.84415	5.11461	5.35743	5.0074	9.87759	9.47895	9.78078	8.37442	9.75865	9.45408	0.916874	0.000137924	Significant
222253_s_at	POM121L9P	6.40071	6.3366	7.26688	7.43266	7.34888	6.95715	10.2854	10.3575	10.9352	10.0963	11.3633	10.6076	0.608524	0.000137949	Significant
201546_at	TRIP12	10.1196	9.67104	9.93659	9.68349	9.32011	9.74617	11.9635	11.865	12.2836	11.7988	12.122	12.0066	0.300918	0.000138917	Significant
204986_s_at	TAOK2	7.59481	7.71619	7.80578	7.99568	7.89633	7.80176	8.79455	9.06102	8.94063	8.99057	8.79516	8.91639	0.19266	0.000139008	Significant
36564_at	RNF19B	9.09656	8.88552	9.38703	8.69806	9.15227	9.04389	10.3408	10.6636	10.6544	10.3383	10.6389	10.5272	0.219108	0.000139085	Significant
217950_at	NOSIP	8.26309	8.40794	8.61094	8.69949	8.39631	8.47556	10.177	10.4813	10.5782	10.2242	10.7771	10.4476	0.301785	0.000139302	Significant
221036_s_at	APH1B	7.85061	8.16591	8.31401	8.57827	8.59777	8.30131	11.1228	11.5787	11.9597	11.0266	11.3819	11.4139	0.459382	0.000139307	Significant
213827_at	ARHGAP33	8.14558	7.89121	8.02331	7.89731	8.59389	8.11026	9.27982	9.53131	9.37788	9.30483	9.73938	9.44665	0.220054	0.000139341	Significant
203143_s_at	KIAA0040	7.53847	7.2341	7.38262	7.40995	7.69901	7.45283	6.35278	6.32421	6.25313	6.54629	6.46753	6.38879	-0.222246	0.000139665	Significant
207678_s_at	SOX30	4.55997	4.92987	4.94501	4.77099	5.38642	4.91845	7.49854	7.54029	8.20404	6.97309	8.61464	7.76612	0.65899	0.000139693	Significant
217772_s_at	MTCH2	9.33715	9.80681	10.0132	8.77022	9.13627	9.41274	11.8636	11.7268	12.0193	11.4666	11.7911	11.7735	0.322854	0.000139708	Significant
218330_s_at	NAV2	7.53837	8.42936	7.57638	7.94585	7.16156	7.7303	5.46522	5.54015	5.09516	5.69134	5.18949	5.39627	-0.518562	0.000140203	Significant
201785_at	RNASE1	11.1901	11.2234	11.4341	11.8815	10.4934	11.2445	13.1912	12.962	12.9266	13.201	12.147	12.8856	0.196538	0.000140353	Significant
220050_at	SPACA9	6.71939	5.99827	6.75611	6.9651	6.45568	6.57891	9.56347	9.73202	10.184	9.80554	10.4793	9.95288	0.597265	0.00014053	Significant
205944_s_at	CLTCL1	7.4944	7.28767	7.74679	7.60578	7.88225	7.60338	9.36157	9.35894	9.63871	8.92543	9.70193	9.39732	0.305609	0.000141313	Significant
201590_x_at	ANXA2	12.2906	12.8206	12.5624	12.5872	11.9287	12.4379	11.0942	11.0866	10.9229	11.2876	10.5455	10.9874	-0.178895	0.000141865	Significant
207325_x_at	MAGEA1	5.29634	5.41266	5.46263	5.3662	5.8858	5.48473	6.8285	6.8768	6.83941	6.71932	6.87272	6.82735	0.315906	0.000142335	Significant
204158_s_at	TCIRG1	8.85702	8.47387	9.03791	8.96971	8.52993	8.77369	7.04976	6.99421	7.0147	7.10541	7.14557	7.06193	-0.313121	0.000142648	Significant
206363_at	MAF	9.32323	8.88597	8.95086	9.49444	8.96179	9.12326	7.86402	7.95013	7.7121	8.15137	7.62419	7.86036	-0.214953	0.000142649	Significant
210115_at	RPL39L	7.22024	6.44655	7.77798	7.38341	7.40197	7.24603	10.4071	10.1027	10.8433	9.70791	10.369	10.286	0.505419	0.000143585	Significant
203034_s_at	NA	13.3417	13.3118	13.2717	13.2685	13.4448	13.3277	12.5069	12.4	12.6083	12.6464	12.6405	12.5604	-0.0855463	0.000144006	Significant
213216_at	OTUD3	7.1002	6.95762	6.72697	6.70274	7.24298	6.9461	8.83023	8.80558	8.65277	8.56111	8.4956	8.66906	0.319671	0.000144663	Significant
201842_s_at	EFEMP1	7.93534	9.48285	8.87311	9.34521	9.12216	8.95173	5.59003	5.84144	5.99226	6.19549	5.85012	5.89387	-0.602953	0.000144775	Significant
201896_s_at	PSRC1	6.28473	6.60667	6.72526	7.10535	6.59406	6.66322	7.17354	7.2464	7.40598	7.82733	7.49603	7.42986	0.157115	0.000144873	Significant
204980_at	CLOCK	8.92595	8.74752	8.48961	8.87623	8.81064	8.76999	10.1582	10.2983	9.80892	9.97197	10.4179	10.1311	0.208137	0.000145287	Significant
207231_at	DZIP3	5.38466	5.56646	5.38917	5.56819	5.50526	5.48275	7.4602	7.17124	7.34016	6.94314	7.3272	7.24839	0.402761	0.000145429	Significant
200953_s_at	CCND2	11.5623	12.0374	11.5119	11.1469	11.3288	11.5174	7.81263	8.03637	7.83452	8.58411	7.8427	8.02207	-0.521774	0.000145476	Significant
211952_at	IPO5	5.51823	5.76673	5.73324	5.62896	5.62228	5.65389	7.49085	7.28652	7.42668	6.8989	7.29132	7.27885	0.364468	0.000145714	Significant
212201_at	ANKLE2	6.29388	6.82622	7.03163	7.22603	6.97966	6.87148	9.67302	9.87842	10.2837	9.42139	9.81443	9.8142	0.514249	0.000145929	Significant
208695_s_at	RPL39	13.7181	13.2302	13.4084	13.6598	13.6403	13.5314	12.8205	12.5276	12.5947	13.01	13.0219	12.795	-0.0807319	0.000146569	Significant
202310_s_at	COL1A1	13.8537	13.3253	13.6226	13.8244	12.3135	13.3879	7.47231	7.44286	7.98316	8.97408	8.08494	7.99147	-0.744399	0.000146646	Significant
201581_at	TMX4	8.69146	8.18387	7.52127	8.41911	7.34838	8.03282	10.837	10.5662	10.2877	10.5985	10.4135	10.5406	0.391977	0.000146704	Significant
202953_at	C1QB	9.32498	8.69676	9.50214	10.2556	9.88446	9.53279	6.3624	6.24992	6.21266	6.67997	6.18011	6.33701	-0.589096	0.000146727	Significant
37577_at	ARHGAP19	5.8929	5.5441	5.66138	5.07969	5.46273	5.52816	7.24658	7.05503	7.25123	7.06888	7.34944	7.19423	0.380041	0.000148215	Significant
218320_s_at	NDUFB11	9.74157	9.58392	10.001	9.87845	9.56176	9.75334	8.5931	8.54643	8.80302	9.10842	8.50687	8.71157	-0.162964	0.000148536	Significant
202900_s_at	NUP88	7.34876	7.48697	7.93565	6.17539	7.37465	7.26429	10.1925	10.3445	10.3932	9.92712	10.4631	10.2641	0.498713	0.000148956	Significant
213505_s_at	SUGP2	7.53489	7.94473	7.4629	7.8322	7.15225	7.58539	10.3568	10.3158	10.2624	9.79038	10.1038	10.1659	0.422436	0.000149103	Significant
204820_s_at	NA	9.58274	10.1114	9.55329	10.6755	9.95325	9.97525	8.15279	8.15031	8.08728	8.69348	8.02724	8.22222	-0.278825	0.000149924	Significant
201369_s_at	ZFP36L2	9.52576	8.92951	8.93841	10.084	8.37359	9.17026	6.0064	5.98294	6.30879	6.54043	5.85844	6.1394	-0.578865	0.000150452	Significant
203957_at	E2F6	7.56162	7.81153	7.67646	7.68927	7.65772	7.67932	8.67901	8.66529	8.44135	8.79106	8.63373	8.64209	0.170402	0.000150588	Significant
205167_s_at	CDC25C	6.25357	6.48363	7.07722	6.79267	7.34584	6.79059	8.21857	8.60088	9.06515	8.18513	9.02074	8.61809	0.343833	0.000151317	Significant
221898_at	PDPN	7.08113	7.32399	6.7327	7.52865	6.74596	7.08249	5.47602	5.59791	5.34757	5.53765	5.37599	5.46703	-0.373499	0.000151448	Significant
220150_s_at	FAM184A	7.54238	7.61603	7.68141	7.28007	8.31692	7.68736	9.49318	9.4868	9.89332	9.13498	9.70801	9.54326	0.311993	0.000151479	Significant
204526_s_at	TBC1D8	7.69535	8.33757	7.67942	8.04022	8.05137	7.96079	9.39561	9.56271	9.24699	9.58284	9.22323	9.40228	0.240098	0.000151797	Significant
211207_s_at	ACSL6	5.07394	4.97603	5.12912	5.14346	5.33415	5.13134	7.76599	7.61681	8.50845	7.36694	8.45882	7.9434	0.630421	0.000152034	Significant
218486_at	KLF11	7.93678	8.05715	8.02465	8.56097	7.99601	8.11511	9.38076	9.47453	9.38392	9.51682	9.46637	9.44448	0.21886	0.000152402	Significant
221087_s_at	APOL3	6.98227	6.97304	6.75338	7.05191	6.94203	6.94053	6.05315	6.09399	5.85913	5.78979	5.87018	5.93325	-0.226223	0.00015364	Significant
200702_s_at	DDX24	8.42486	8.70849	8.27967	8.23827	8.37762	8.40578	10.2425	10.1796	10.2143	10.0927	10.692	10.2842	0.290982	0.000153772	Significant
217249_x_at	NA	9.28136	9.74622	9.64349	9.22611	9.37297	9.45403	11.1047	11.0579	11.5154	10.7399	11.3299	11.1496	0.237984	0.000153842	Significant
212014_x_at	CD44	8.49185	8.53455	8.96635	8.38132	8.29269	8.53335	6.19704	6.08864	5.9163	6.34471	6.06928	6.1232	-0.478827	0.000153886	Significant
218604_at	LEMD3	9.06573	9.02247	9.17417	8.80217	9.06615	9.02614	10.2046	10.2308	9.95009	9.80127	10.0895	10.0552	0.155768	0.000154159	Significant
220270_at	RNF17	6.21716	5.45891	6.55241	6.00405	6.35261	6.11703	8.66118	8.85446	9.25336	8.31591	8.85018	8.78702	0.522543	0.000154708	Significant
207116_s_at	GAPDHS	6.98689	5.33454	6.48833	6.25506	6.30235	6.27343	10.3862	10.6701	11.2083	10.7364	11.3105	10.8623	0.792003	0.000154947	Significant
203198_at	CDK9	7.38381	7.51675	6.99541	7.14296	7.17843	7.24347	8.0718	8.077	7.64361	7.98804	7.79187	7.91446	0.12781	0.000155889	Significant
208782_at	FSTL1	12.4664	12.5906	11.9434	12.8332	11.4422	12.2552	9.1825	9.05288	9.45101	10.1762	8.85951	9.34443	-0.391211	0.000156186	Significant
217978_s_at	UBE2Q1	9.88059	9.60085	9.64893	9.71698	9.50624	9.67072	10.5975	10.6474	10.6453	10.5185	10.5278	10.5873	0.130641	0.000156813	Significant
213008_at	FANCI	7.01776	7.26294	7.18734	7.30872	7.67432	7.29021	9.10525	9.12184	9.30317	8.81895	9.19569	9.10898	0.321329	0.000158279	Significant
221473_x_at	SERINC3	9.86493	9.86254	9.86255	9.75697	9.40992	9.75138	10.9889	11.0863	11.4048	10.9385	10.9937	11.0824	0.184595	0.000158365	Significant
210603_at	NAA11	6.75688	6.84577	7.06275	6.86001	7.24988	6.95506	7.93034	8.1743	8.53144	7.9029	8.25469	8.15873	0.230283	0.000159746	Significant
212632_at	STX7	8.45337	9.07681	8.65814	9.02026	8.38935	8.71959	7.08751	7.23204	7.31082	7.46933	7.15136	7.25021	-0.266237	0.000159777	Significant
218831_s_at	FCGRT	10.0094	10.2067	9.75332	10.1808	10.0501	10.0401	7.80684	8.0874	8.22138	8.54267	7.93363	8.11838	-0.306504	0.000160099	Significant
207663_x_at	NA	7.60051	7.25094	7.01321	7.54144	7.5407	7.38936	11.6081	11.2425	10.0344	10.6196	10.4406	10.7891	0.546048	0.000160424	Significant
202096_s_at	TSPO	10.1108	10.4188	10.4682	9.86655	9.36907	10.0467	7.88546	7.90185	8.01254	8.13072	7.51133	7.88838	-0.348918	0.000160557	Significant
204043_at	TCN2	8.60854	8.30709	8.2755	8.63335	8.34066	8.43303	8.01404	7.83206	7.79713	8.15761	7.96594	7.95336	-0.084487	0.000160772	Significant
210114_at	INVS	6.10157	6.41342	6.11042	6.18538	6.4055	6.24326	7.37036	7.44306	7.41193	7.22887	7.91479	7.4738	0.259544	0.000160841	Significant
218167_at	AMZ2	8.64869	9.00873	9.07783	9.09204	8.33612	8.83268	11.3405	11.3386	11.4105	11.1316	11.4307	11.3304	0.359276	0.00016176	Significant
220295_x_at	DEPDC1	5.59297	6.28773	6.5888	5.97768	6.8256	6.25456	7.96574	8.19747	8.15298	7.86366	8.52247	8.14046	0.380203	0.000162615	Significant
202863_at	SP100	7.9003	8.1898	7.78742	8.38466	7.88833	8.0301	6.84403	6.65693	6.34806	6.72805	6.56247	6.62791	-0.276865	0.000163156	Significant
220239_at	KLHL7	7.17342	6.54232	6.86348	7.08429	6.48571	6.82984	9.65074	9.86622	10.0264	9.93366	10.3204	9.95948	0.544218	0.000163282	Significant
212270_x_at	NA	12.7414	12.7891	12.7293	12.711	12.6723	12.7286	12.0343	11.7754	11.9903	11.9575	11.7418	11.8998	-0.097132	0.000163876	Significant
208893_s_at	DUSP6	9.06026	9.31786	9.00817	8.65809	9.07094	9.02307	6.96368	7.33757	7.2014	7.33449	7.21011	7.20945	-0.323728	0.000164201	Significant
212564_at	KCTD2	7.97172	7.71683	8.21922	8.13372	7.81279	7.97085	9.26235	9.1896	9.1914	9.28872	8.88857	9.16413	0.201263	0.000164468	Significant
200092_s_at	RPL37	12.2513	12.1658	12.2208	12.3524	12.5461	12.3073	11.3735	11.1728	11.5479	11.5621	11.8471	11.5007	-0.0977887	0.000165336	Significant
209317_at	POLR1C	6.80499	7.15022	7.14008	7.35911	7.43774	7.17843	8.05699	8.14571	8.22421	8.15957	8.60425	8.23815	0.198652	0.000166201	Significant
219124_at	TTI2	7.54412	7.53501	7.3441	7.45261	7.64185	7.50354	8.62618	8.6015	8.6117	8.2519	8.62038	8.54233	0.187059	0.000167238	Significant
204350_s_at	MED7	7.90282	7.83448	7.73537	7.72797	8.15088	7.8703	9.38272	9.42213	9.86301	9.23512	9.69509	9.51961	0.274484	0.000167457	Significant
201289_at	CCN1	11.762	11.2589	11.8636	11.4853	11.5181	11.5776	7.83561	8.03052	7.97845	8.69925	7.27018	7.9628	-0.539984	0.000167897	Significant
220235_s_at	LRIF1	5.43529	5.97087	6.13145	5.94164	5.82713	5.86128	9.48116	9.07135	8.69557	9.15825	9.06617	9.0945	0.633779	0.000167964	Significant
220382_s_at	ARHGAP28	6.66413	5.76713	6.33345	6.47857	6.53867	6.35639	9.05737	8.69128	9.39005	8.58791	9.6637	9.07806	0.514177	0.000168294	Significant
218304_s_at	OSBPL11	6.99159	7.27308	7.17455	7.01428	6.68575	7.02785	8.55624	8.46114	8.255	8.4939	8.2501	8.40328	0.257869	0.000169094	Significant
222106_at	PRND	9.01143	7.38122	6.99815	8.40132	6.92636	7.7437	11.9958	11.7118	11.5046	12.3371	11.589	11.8276	0.611069	0.000169545	Significant
206584_at	LY96	8.36019	7.30665	7.67552	8.30521	7.57086	7.84368	5.18799	5.07305	5.29215	5.46131	5.36017	5.27493	-0.572379	0.000169823	Significant
205246_at	PEX13	6.62457	6.86923	6.87513	6.67094	6.68983	6.74594	8.29413	8.2821	8.4559	7.91722	8.61586	8.31304	0.301357	0.000170081	Significant
206172_at	IL13RA2	6.99162	5.65434	5.58176	5.70589	6.00796	5.98831	9.77429	9.85577	10.0121	9.62958	9.94831	9.84401	0.717096	0.000170358	Significant
205652_s_at	TTLL1	7.13703	7.14673	7.3543	7.31578	6.99228	7.18923	8.13403	8.13953	8.39838	8.18679	8.32693	8.23713	0.196306	0.000170396	Significant
213084_x_at	NA	14.0843	14.1713	13.8447	13.9776	13.9917	14.0139	13.5913	13.6308	13.4266	13.6314	13.547	13.5654	-0.0469256	0.00017058	Significant
209522_s_at	CRAT	7.67086	6.96261	7.56379	7.68702	7.31268	7.43939	10.2967	10.1107	10.6167	9.86124	10.6747	10.312	0.471069	0.000170838	Significant
210512_s_at	VEGFA	9.67247	9.57096	9.30538	9.80604	8.56765	9.3845	6.23206	6.31606	5.85478	5.93997	6.16707	6.10199	-0.621	0.000171295	Significant
219798_s_at	MEPCE	8.99944	9.46113	9.29934	9.46678	9.24589	9.29452	10.5631	10.5863	10.8212	10.6443	10.8625	10.6955	0.202551	0.000171308	Significant
211161_s_at	COL3A1	11.2403	11.9764	11.6964	12.0016	11.0829	11.5995	5.96464	5.71134	6.68064	7.90618	6.59336	6.57123	-0.819831	0.000171372	Significant
220483_s_at	RNF19A	6.7979	6.43158	6.39901	6.52034	6.45293	6.52035	7.56258	7.42377	7.52606	7.30813	7.33918	7.43194	0.18879	0.000171515	Significant
210102_at	VWA5A	7.2291	6.98341	7.03817	7.12927	6.64388	7.00476	6.05432	5.83539	5.70153	5.90863	5.814	5.86278	-0.256753	0.000172985	Significant
219253_at	TMEM185B	6.0998	6.54755	6.28401	5.86356	5.97968	6.15492	7.41995	7.73927	7.80198	7.62294	7.70862	7.65855	0.315332	0.000173137	Significant
207266_x_at	RBMS1	8.83756	9.44169	9.65719	9.73917	9.01701	9.33852	7.57716	7.94372	8.08181	8.14181	7.95654	7.94021	-0.234017	0.000173403	Significant
209387_s_at	TM4SF1	8.57205	8.9448	7.79883	7.85351	8.66717	8.36727	5.61095	5.73038	5.55747	5.59159	5.66053	5.63018	-0.571575	0.00017426	Significant
209177_at	NDUFAF3	9.1657	8.58484	8.32117	8.34941	8.70362	8.62495	11.3997	11.5571	11.9014	11.1424	11.7502	11.5501	0.421324	0.000175039	Significant
204312_x_at	CREB1	7.46211	7.36252	7.24964	7.01396	7.88178	7.394	8.88195	9.01214	9.47212	8.81515	9.62382	9.16104	0.309156	0.000175122	Significant
207597_at	ADAM18	6.00089	5.76982	5.63937	6.01754	6.50267	5.98606	8.01265	8.197	8.37844	7.79044	8.83028	8.24176	0.461347	0.000175717	Significant
218173_s_at	NSD3	6.37756	6.27691	6.02566	6.14385	6.3347	6.23173	5.59277	5.66525	5.36572	5.55452	5.47526	5.53071	-0.17217	0.000176303	Significant
203973_s_at	CEBPD	11.2976	12.2743	11.9011	12.6651	11.5635	11.9403	8.70321	8.35441	8.39952	9.19458	8.74502	8.67935	-0.46018	0.00017689	Significant
205406_s_at	SPA17	7.04145	6.57997	6.5513	6.54274	6.11606	6.5663	11.1682	11.0117	11.633	10.6674	12.0943	11.3149	0.785072	0.000177669	Significant
205061_s_at	EXOSC9	7.9318	8.26367	8.38938	8.30278	8.39764	8.25706	9.57464	9.85508	10.3771	9.57643	9.84968	9.84659	0.253997	0.000177704	Significant
212664_at	TUBB4A	5.85058	6.39072	6.94303	6.85002	7.08622	6.62411	9.26892	9.82828	9.43242	10.1864	9.55506	9.65422	0.543432	0.000177755	Significant
215172_at	PTPN20	4.62875	4.44949	4.46116	4.39744	4.4852	4.48441	5.65774	5.71956	5.63393	5.19434	5.60004	5.56112	0.310457	0.000178058	Significant
219104_at	RNF141	6.86503	7.54438	8.16966	7.71402	7.38504	7.53563	9.05221	9.47603	9.99656	9.68497	10.1005	9.66206	0.358602	0.000178576	Significant
220981_x_at	NA	7.0087	7.3992	7.25864	7.52121	7.92109	7.42177	8.66549	8.65737	8.95779	8.98998	9.06921	8.86797	0.25684	0.000179524	Significant
215929_at	LINC00837	6.53396	6.01004	6.18631	6.28054	6.58644	6.31946	9.48911	8.76769	8.8055	8.33304	9.87433	9.05393	0.518744	0.000179817	Significant
201548_s_at	KDM5B	7.54256	7.91055	7.61076	7.89159	7.12093	7.61528	10.9674	10.7413	10.9849	10.554	11.1612	10.8818	0.514945	0.000179874	Significant
201823_s_at	RNF14	6.53902	6.87993	6.26133	6.08858	6.41926	6.43763	8.93099	8.88154	9.3763	8.72886	9.32573	9.04869	0.49118	0.00018036	Significant
209704_at	MTF2	6.5304	5.91217	5.32759	5.50941	5.86454	5.82882	7.77515	7.61488	7.26306	7.34377	7.37321	7.47401	0.358679	0.000180403	Significant
220278_at	KDM4D	6.09057	5.4533	5.73766	5.78346	5.80622	5.77424	8.90687	9.10424	9.91546	8.65797	9.31948	9.18081	0.668989	0.000180699	Significant
209849_s_at	RAD51C	6.88131	7.64901	7.70452	7.22076	7.28725	7.34857	9.49158	9.58989	9.37029	9.22602	9.41837	9.41923	0.358145	0.000181094	Significant
215495_s_at	SAMD4A	6.89445	6.54331	6.27476	6.26172	6.25029	6.4449	10.3208	10.0874	11.022	10.0676	11.1266	10.5249	0.707573	0.000182208	Significant
216663_s_at	ZMYND10	7.38898	6.12506	6.57503	6.61674	6.7568	6.69252	10.1872	10.0443	10.4912	9.62275	9.69103	10.0073	0.58043	0.000182332	Significant
207174_at	GPC5	5.40647	5.53411	5.2677	5.26607	5.3476	5.36439	6.84151	6.63649	6.38142	6.82062	6.47687	6.63138	0.305895	0.00018271	Significant
210053_at	TAF5	7.15308	6.90871	7.18041	7.62151	7.85759	7.34426	9.53803	9.3894	9.24487	9.29739	9.67034	9.42801	0.360336	0.000182914	Significant
203194_s_at	NUP98	7.20665	6.68281	6.52523	6.38932	6.43717	6.64824	9.68445	9.83847	10.3278	9.43075	10.1685	9.89	0.572999	0.000183894	Significant
219904_at	ZSCAN5A	6.02532	6.90113	6.05709	6.45371	6.5675	6.40095	7.85025	8.13995	7.99205	8.35099	8.48778	8.1642	0.351026	0.000184125	Significant
207781_s_at	ZNF711	5.16971	4.4744	4.55157	4.68382	4.47239	4.67038	6.06298	5.78346	5.6417	5.82327	5.35693	5.73367	0.295919	0.000184607	Significant
214061_at	TBC1D31	5.66432	5.54729	6.02065	5.56375	5.98877	5.75695	6.74875	6.75069	7.08053	6.4212	6.78657	6.75755	0.231194	0.000185025	Significant
213510_x_at	USP32P2	7.29703	7.41414	7.98771	7.32357	7.24274	7.45304	10.6912	10.0252	10.9112	9.94658	11.044	10.5236	0.497733	0.000186681	Significant
218114_at	GGA1	7.3123	7.57041	8.15637	8.04615	8.26601	7.87025	9.78873	9.8488	9.94279	9.75566	10.0956	9.88632	0.329024	0.000186855	Significant
203163_at	KATNB1	5.60028	5.59886	6.1604	5.76377	5.86479	5.79762	7.02091	7.32366	7.79533	7.08559	7.8857	7.42224	0.356394	0.00018725	Significant
219371_s_at	KLF2	10.589	10.04	10.1745	10.0295	9.98247	10.1631	8.4754	8.35359	8.36997	8.71164	8.35495	8.45311	-0.265786	0.000187355	Significant
213761_at	MDM1	5.17154	5.57863	5.23165	5.26561	5.34738	5.31896	8.19966	7.81226	8.27019	7.51351	8.52059	8.06324	0.600215	0.000187646	Significant
211668_s_at	PLAU	7.41357	7.34213	7.31786	7.47455	7.58196	7.42601	6.46452	6.34518	6.22156	6.22617	6.16116	6.28372	-0.24097	0.000189356	Significant
211719_x_at	FN1	12.7865	12.3886	11.8348	12.9809	11.5121	12.3006	9.37213	8.71665	9.28688	9.82943	9.00089	9.24119	-0.412577	0.000189438	Significant
201329_s_at	ETS2	9.71694	9.15257	8.54234	8.63461	9.68926	9.14714	5.99548	5.78787	5.91883	5.82264	5.78959	5.86288	-0.641711	0.000189656	Significant
201191_at	PITPNA	7.97399	8.10109	8.41917	8.01883	7.90231	8.08308	8.64217	8.8156	8.91237	8.51581	8.54804	8.6868	0.10392	0.000189957	Significant
209971_x_at	AIMP2	9.33239	9.45137	9.77159	9.29238	8.8899	9.34753	10.7837	11.2417	11.1007	10.6924	10.8328	10.9303	0.225673	0.000190648	Significant
213109_at	TNIK	7.41807	7.02737	6.59147	6.83617	7.17706	7.01003	8.10882	7.95396	7.40956	7.86443	8.24118	7.91559	0.175277	0.000191493	Significant
202298_at	NDUFA1	11.0742	10.821	11.0062	10.8772	10.5533	10.8664	10.1629	10.1621	9.96192	10.059	9.76092	10.0214	-0.116791	0.000191494	Significant
211208_s_at	CASK	8.74555	9.33156	8.94713	8.86867	9.18525	9.01563	7.20606	7.27359	6.98006	7.48164	7.19466	7.2272	-0.318991	0.000191705	Significant
201288_at	ARHGDIB	10.6136	10.7803	10.2821	10.1732	10.8453	10.5389	7.41331	7.02213	6.9206	7.78286	7.1012	7.24802	-0.540067	0.000191726	Significant
214173_x_at	URI1	8.19689	8.63625	8.66131	7.68195	8.42293	8.31987	10.0205	10.0269	10.0641	9.61516	9.805	9.90632	0.25179	0.000192179	Significant
219366_at	AVEN	7.08665	7.05708	7.10394	7.05362	7.00075	7.06041	8.02989	8.06261	7.91241	7.70244	7.98407	7.93828	0.169075	0.000192467	Significant
200600_at	MSN	10.9762	10.2435	10.1596	10.3636	9.82669	10.3139	7.65133	7.42966	7.2831	8.02147	7.65896	7.60891	-0.438827	0.000192933	Significant
220501_at	ACTL7A	7.13705	6.23123	6.60215	7.10119	7.29006	6.87234	9.71062	9.97922	10.5054	10.0696	10.9663	10.2462	0.57622	0.000193135	Significant
219238_at	PIGV	8.4444	8.64513	8.11314	8.2429	8.16916	8.32295	10.4222	10.2122	10.3725	9.73995	10.0932	10.168	0.288874	0.000193326	Significant
212464_s_at	FN1	12.2884	12.1043	11.4349	12.4622	11.0964	11.8772	8.9396	8.66005	8.95776	9.33046	8.73722	8.92502	-0.412273	0.0001935	Significant
205702_at	PHTF1	7.50726	7.11845	7.5625	6.77871	8.00471	7.39433	9.28204	9.41198	9.42456	8.94932	9.47811	9.3092	0.332239	0.000194937	Significant
210732_s_at	LGALS8	5.63768	5.40338	5.51491	5.81081	5.39117	5.55159	8.75927	8.63452	9.48083	8.4206	9.31433	8.92191	0.684452	0.000194948	Significant
200987_x_at	PSME3	7.22525	7.10982	7.67842	7.27969	7.48703	7.35604	8.93794	9.11417	8.9042	9.01284	9.08879	9.01159	0.292852	0.000194994	Significant
202190_at	CSTF1	6.57614	7.0323	7.02838	6.70377	6.86355	6.84083	8.07831	8.00327	8.10914	7.89739	7.98863	8.01535	0.228594	0.000195141	Significant
212804_s_at	GAPVD1	6.46123	6.5817	6.62431	6.27499	6.25336	6.43912	8.4033	8.4269	8.85852	8.15201	8.96018	8.56018	0.410778	0.000195537	Significant
204325_s_at	NF1	6.01404	5.94464	6.09975	5.98979	6.40424	6.09049	6.72619	6.82591	7.20537	6.80392	7.40274	6.99283	0.199317	0.000196353	Significant
211769_x_at	SERINC3	10.2249	10.4232	10.0763	10.1451	9.94245	10.1624	11.3944	11.4867	11.6446	11.315	11.4255	11.4532	0.172512	0.000197547	Significant
212439_at	IP6K1	8.4252	8.33192	8.24785	8.26704	8.27121	8.30864	9.01045	9.1887	9.02125	9.14573	8.92133	9.05749	0.124499	0.000197625	Significant
208891_at	DUSP6	10.5602	10.6528	10.5692	9.86789	9.84283	10.2986	7.34913	7.17057	7.61806	7.46237	7.48378	7.41678	-0.473581	0.00019843	Significant
213029_at	NFIB	9.90698	10.0326	9.78131	10.1229	8.75085	9.71894	6.77121	7.01845	6.56616	7.36397	6.73177	6.89031	-0.49623	0.000198502	Significant
206090_s_at	NA	7.46326	6.98251	7.10063	7.32385	7.19303	7.21266	6.60696	6.39014	6.17409	6.3755	6.30126	6.36959	-0.17933	0.000198919	Significant
200750_s_at	RAN	10.0174	10.2979	10.2078	9.91253	10.1125	10.1096	11.3638	11.3442	11.7939	11.0309	11.2951	11.3656	0.16894	0.000199312	Significant
220744_s_at	IFT122	7.96369	8.20072	7.97167	8.36554	7.48253	7.99683	10.8295	11.166	11.3645	10.7978	11.3053	11.0926	0.472102	0.000199523	Significant
41512_at	BRAP	6.67845	6.89348	6.91241	6.92715	6.78179	6.83866	8.14298	8.06304	7.87429	8.11236	8.24065	8.08666	0.241832	0.00019985	Significant
203062_s_at	MDC1	7.51563	7.56753	7.03562	7.039	6.93235	7.21802	9.80433	9.73088	10.0845	9.32836	9.97439	9.78449	0.438893	0.000199931	Significant
210503_at	MAGEA11	4.72971	4.76672	4.809	4.82489	5.10541	4.84715	5.88423	5.90246	6.03094	5.59694	6.0824	5.89939	0.283431	0.000200122	Significant
203440_at	CDH2	8.86259	8.16671	8.1034	9.14307	7.76164	8.40748	10.7228	10.6772	10.238	10.8416	10.2615	10.5482	0.327257	0.000200306	Significant
218883_s_at	CENPU	6.26791	7.42092	8.23537	6.60781	6.5411	7.01462	11.6455	11.2639	11.9741	11.0187	11.8447	11.5494	0.719379	0.000201296	Significant
200618_at	LASP1	10.2862	10.4538	10.1753	10.1877	9.93637	10.2079	8.22459	7.92022	7.96736	8.54476	8.15211	8.16181	-0.322719	0.000201838	Significant
203061_s_at	MDC1	7.71757	7.63712	7.90697	7.62807	7.96094	7.77013	9.00505	8.96087	9.09761	8.6055	8.84123	8.90205	0.196198	0.000202056	Significant
208815_x_at	HSPA4	8.59174	8.74616	9.05272	8.39277	8.39053	8.63479	10.4533	10.3285	10.5814	10.2636	10.7141	10.4682	0.27778	0.00020262	Significant
207081_s_at	PI4KA	7.43861	8.2717	7.39314	7.75554	7.84102	7.74	9.29631	9.74062	9.67422	9.50086	9.45541	9.53348	0.30067	0.000203032	Significant
221190_s_at	RMC1	7.43616	6.74546	7.6411	7.21841	7.65697	7.33962	9.01001	8.79298	9.11446	8.87027	8.95983	8.94951	0.286104	0.000203035	Significant
208813_at	GOT1	7.6238	8.26396	8.22819	7.33748	7.64155	7.819	9.397	9.58868	9.63335	9.07635	9.659	9.47088	0.276515	0.000203147	Significant
201230_s_at	ARIH2	7.85974	8.09949	8.0042	7.91071	7.97075	7.96898	8.46691	8.53399	8.39341	8.38863	8.43154	8.4429	0.0833434	0.000203402	Significant
218881_s_at	FOSL2	7.87264	7.65239	7.6892	8.03332	7.98812	7.84713	6.89099	6.89789	6.66402	6.86158	6.79505	6.82191	-0.201991	0.000203439	Significant
221337_s_at	NA	6.45134	6.75419	7.27308	7.17764	6.71881	6.87501	9.16338	8.89578	9.54415	9.34487	9.85059	9.35975	0.445108	0.000204162	Significant
204033_at	TRIP13	7.79634	7.26878	8.14623	7.3174	7.81527	7.6688	9.55686	9.48301	9.49726	9.20065	9.77254	9.50206	0.309239	0.000205168	Significant
203360_s_at	NA	6.99433	7.28195	7.39678	6.74048	6.89849	7.06241	8.73505	9.03181	9.44797	8.69736	9.49375	9.08119	0.362721	0.000205787	Significant
203730_s_at	ZKSCAN5	5.50659	6.01615	6.30708	6.25638	6.29759	6.07676	7.73671	7.82335	7.99176	7.63796	8.02435	7.84283	0.368072	0.000206265	Significant
219060_at	WDYHV1	7.70996	7.5829	7.55832	7.25174	7.16523	7.45363	8.93428	8.75574	8.86161	9.02228	8.55799	8.82638	0.243879	0.000206413	Significant
212828_at	SYNJ2	7.48924	7.93774	7.55585	7.24015	7.51705	7.54801	6.0886	6.03836	5.79705	6.0064	5.77053	5.94019	-0.345587	0.000207219	Significant
214518_at	PDHA2	5.95427	5.72309	6.79979	6.47205	7.29691	6.44922	10.3209	10.7941	11.6552	9.97165	10.7993	10.7082	0.731522	0.000207457	Significant
221157_s_at	FBXO24	6.24122	5.81822	6.42152	6.61281	6.55956	6.33067	8.34011	8.82961	9.17841	8.67249	8.83582	8.77129	0.470431	0.000207574	Significant
203181_x_at	SRPK2	8.12729	8.34274	8.67292	9.1857	8.81325	8.62838	11.0682	11.2398	11.2101	11.027	11.5676	11.2225	0.379238	0.000207661	Significant
204108_at	NFYA	7.48956	8.04878	7.5371	8.0039	7.80355	7.77658	8.78972	9.05519	8.94511	8.9254	9.03331	8.94975	0.202711	0.000208775	Significant
218384_at	CARHSP1	9.05561	9.5925	9.55947	9.8011	9.57087	9.51591	10.8692	11.3058	11.5166	11.1954	10.8576	11.1489	0.22849	0.000208828	Significant
217892_s_at	LIMA1	10.2711	10.5713	10.6963	10.2294	10.6995	10.4935	9.1339	8.98278	8.99882	9.03663	9.1932	9.06906	-0.210475	0.000209028	Significant
218157_x_at	CDC42SE1	9.25843	9.09088	9.61188	9.25381	9.27299	9.2976	7.81967	7.8717	7.70106	7.8835	7.74021	7.80323	-0.252786	0.000209356	Significant
204817_at	ESPL1	7.90083	7.58377	8.22211	7.89803	7.99868	7.92068	8.80348	8.97425	9.40119	8.90058	9.28655	9.07321	0.195988	0.000210631	Significant
201499_s_at	USP7	9.86879	9.86435	10.1955	9.68905	9.7683	9.8772	10.8944	11.0885	11.0777	11.0604	11.0651	11.0372	0.160201	0.000210773	Significant
206200_s_at	ANXA11	9.62637	10.2898	9.79671	10.1863	10.0192	9.98367	8.80905	9.08118	8.78994	9.38852	8.99535	9.01281	-0.147594	0.000211413	Significant
219169_s_at	TFB1M	6.83889	6.68493	7.17382	7.19631	7.06909	6.99261	8.23481	8.20897	8.69276	8.24033	8.79117	8.43361	0.270319	0.000211592	Significant
210427_x_at	ANXA2	12.3668	12.7447	12.4098	12.4658	11.7385	12.3451	10.8407	10.9706	10.7512	11.209	10.5674	10.8678	-0.18388	0.000213491	Significant
202291_s_at	MGP	12.7528	12.091	12.1881	12.8419	11.247	12.2242	8.74121	8.41406	9.05054	9.32628	8.77298	8.86101	-0.464191	0.000215584	Significant
207253_s_at	UBN1	7.35567	7.50377	7.76958	7.42249	6.99197	7.40869	9.07574	9.30928	9.5161	8.62926	9.00117	9.10631	0.297647	0.000215607	Significant
202713_s_at	NA	8.5387	8.3051	8.92656	8.27527	8.40841	8.49081	9.70363	9.80635	9.88281	9.39525	9.77415	9.71244	0.193932	0.000216441	Significant
221547_at	PRPF18	7.42855	7.54625	7.44859	6.55787	7.26731	7.24971	8.57027	8.49132	8.65179	8.0906	8.53418	8.46763	0.224034	0.000216809	Significant
220642_x_at	NA	8.59275	8.81549	8.5406	8.65783	8.35621	8.59257	9.94843	9.97828	10.0485	9.63081	9.8436	9.88993	0.20287	0.000218239	Significant
201438_at	COL6A3	12.2825	12.0311	12.1375	12.7997	11.3754	12.1253	8.63824	8.32521	9.09294	10.0245	8.93245	9.00267	-0.429591	0.000218546	Significant
207628_s_at	BUD23	9.23136	9.35387	9.10912	9.58193	8.85186	9.22563	11.3186	11.297	11.3182	10.9453	11.0003	11.1759	0.276671	0.000219481	Significant
203350_at	AP1G1	7.36751	7.80183	8.11195	7.44739	8.47973	7.84168	9.9841	9.89674	10.1452	9.72156	10.0723	9.96398	0.345558	0.000220017	Significant
218119_at	NA	7.2836	7.42689	7.52246	6.89664	7.39136	7.30419	8.93979	8.87905	9.42765	8.62978	8.57195	8.88964	0.283402	0.00022005	Significant
52285_f_at	CEP76	5.3272	5.1299	5.10705	4.93287	4.88159	5.07572	7.35619	7.50474	7.46078	7.18081	8.03973	7.50845	0.564902	0.000220882	Significant
216652_s_at	DR1	6.49047	7.03456	7.65667	6.17544	6.90339	6.8521	9.03684	8.84056	9.31899	8.2394	9.25056	8.93727	0.383287	0.000220932	Significant
201732_s_at	CLCN3	7.03064	6.98853	6.99571	7.11227	7.18827	7.06308	7.882	8.23205	8.02406	8.28819	8.55532	8.19633	0.214679	0.000221048	Significant
220408_x_at	SUPT20H	7.81287	8.18066	7.90137	7.88728	7.76779	7.90999	10.2641	9.74275	10.042	9.77897	10.1557	9.9967	0.337776	0.000221272	Significant
206364_at	KIF14	6.0526	6.23893	5.77366	6.31164	6.3096	6.13729	7.3081	7.29155	7.21841	7.21983	7.43722	7.29502	0.249311	0.000221322	Significant
202622_s_at	ATXN2	7.47875	7.68464	7.87934	7.90557	7.90541	7.77074	9.01536	9.00545	8.83304	9.0989	9.04876	9.0003	0.211921	0.000221377	Significant
219944_at	CLIP4	5.9209	6.25197	6.93497	6.72869	6.69649	6.5066	8.29613	8.5296	8.9938	8.19599	8.98129	8.59936	0.402325	0.0002215	Significant
217881_s_at	CDC27	7.31569	7.09823	6.95908	6.96528	6.82019	7.03169	8.14106	8.1536	8.23993	7.87971	7.75106	8.03307	0.19208	0.000222061	Significant
210141_s_at	INHA	7.53838	6.3533	6.84992	6.82653	7.02994	6.91961	10.6847	10.429	10.0423	10.7146	9.64162	10.3025	0.574226	0.000222383	Significant
201212_at	LGMN	9.8547	9.56597	9.43013	9.96395	9.30044	9.62304	8.66314	8.1627	8.54727	8.60445	8.19473	8.43446	-0.190198	0.000222567	Significant
209923_s_at	BRAP	7.4493	7.23959	7.94555	7.78956	7.95341	7.67548	9.341	9.27669	9.89222	9.10711	10.138	9.55101	0.315395	0.000223507	Significant
218424_s_at	STEAP3	8.44762	8.35932	8.02603	8.42597	8.04791	8.26137	7.74329	7.44596	7.261	7.73284	7.48867	7.53436	-0.132897	0.00022434	Significant
217526_at	NFATC2IP	7.18186	7.99182	7.16076	6.98668	7.18474	7.30117	10.1322	10.023	9.30621	9.56166	9.17405	9.63941	0.400817	0.000225229	Significant
203122_at	TRAPPC12	8.29799	8.94104	8.78606	8.78649	8.46741	8.6558	10.7672	11.0746	11.2884	10.3361	10.6136	10.816	0.321428	0.000227172	Significant
203745_at	HCCS	7.34277	7.21997	7.28809	7.20544	7.0128	7.21381	7.92734	7.89265	7.74611	7.8159	7.76499	7.8294	0.118139	0.000228336	Significant
217893_s_at	AKIRIN1	7.96484	8.30436	7.77754	7.53758	7.54904	7.82667	9.91289	9.73501	9.26764	9.20255	8.76247	9.37611	0.260591	0.000228865	Significant
202910_s_at	ADGRE5	8.88918	8.21786	7.70252	8.20106	8.18439	8.239	7.08005	6.60747	6.6204	6.63099	6.70834	6.72945	-0.291981	0.000228881	Significant
203748_x_at	RBMS1	9.162	9.71129	10.014	10.0962	9.37435	9.67156	7.96962	8.09535	8.30801	8.5363	8.22742	8.22734	-0.233323	0.000229133	Significant
209050_s_at	RALGDS	9.95919	9.62284	9.89969	9.85839	9.03383	9.67479	8.32328	8.17168	8.16654	8.51388	7.9567	8.22642	-0.233966	0.000229412	Significant
203358_s_at	EZH2	5.93896	5.55934	5.80749	6.14741	5.94262	5.87916	8.37307	8.26479	8.8459	7.99209	8.73279	8.44173	0.521928	0.000230146	Significant
211580_s_at	PIK3R3	7.29311	6.9587	6.84422	6.97274	7.25098	7.06395	8.92998	8.84548	9.28116	9.07782	9.79766	9.18642	0.379028	0.000230747	Significant
220003_at	LRRC36	7.38988	7.70327	7.32454	7.70208	7.53462	7.53088	9.32918	9.46881	9.77079	9.33117	9.89603	9.5592	0.344071	0.000231578	Significant
213588_x_at	RPL14	13.075	13.2305	12.8802	12.9279	12.8423	12.9912	11.7502	11.5578	11.6446	11.6752	11.8068	11.6869	-0.152638	0.000231609	Significant
209091_s_at	SH3GLB1	9.80106	9.64902	9.42347	9.01106	8.82436	9.34179	11.3911	11.194	11.6142	10.9512	11.12	11.2541	0.268682	0.000231664	Significant
204548_at	STAR	5.37961	5.24316	5.88215	6.11429	6.4935	5.82254	9.11866	9.42146	10.0262	10.7207	9.27076	9.71156	0.738055	0.000232276	Significant
209350_s_at	GPS2	7.80287	8.85371	8.65136	8.2637	8.31479	8.37729	9.93995	10.2252	10.4793	10.1716	10.5571	10.2746	0.294533	0.000232701	Significant
203654_s_at	COIL	8.09301	7.71263	7.81046	6.97366	7.84563	7.68708	10.3905	10.4391	11.3907	10.3972	11.2567	10.7748	0.487157	0.000233502	Significant
202129_s_at	RIOK3	7.26489	7.58644	7.73853	7.15108	7.65465	7.47912	9.05756	9.32638	10.3169	9.33241	10.1397	9.63459	0.365356	0.000233875	Significant
207973_x_at	ACRV1	6.2214	6.27526	7.56828	6.52772	7.818	6.88213	9.80941	10.1634	10.1104	9.72134	10.525	10.0659	0.548552	0.000236024	Significant
212310_at	MIA3	6.85749	6.91336	6.79405	6.8849	7.11064	6.91209	7.65456	7.65504	7.63491	7.68982	7.62158	7.65118	0.146561	0.000236879	Significant
221761_at	ADSS2	8.41991	8.72118	8.17315	8.0548	8.6998	8.41377	10.5434	10.2252	10.5039	9.84612	10.3674	10.2972	0.291428	0.000238318	Significant
210262_at	CRISP2	6.30269	7.41259	4.93661	5.66393	5.7428	6.01172	12.2412	12.2247	12.7707	12.1118	12.8818	12.446	1.04983	0.000238606	Significant
201680_x_at	SRRT	9.3984	9.61854	9.54009	9.60449	9.05236	9.44278	11.3146	11.4618	11.5121	11.1903	11.6018	11.4161	0.27379	0.000239189	Significant
221350_at	HOXC8	6.9861	6.87907	6.76774	6.89082	6.62981	6.83071	6.641	6.51257	6.41118	6.48795	6.39063	6.48867	-0.0741131	0.000239517	Significant
211284_s_at	GRN	10.1665	9.57487	10.1336	10.312	9.91238	10.0199	8.745	8.70272	9.00692	8.96298	8.64965	8.81346	-0.185083	0.000239524	Significant
202762_at	ROCK2	8.30896	8.77597	7.96259	9.14801	8.85689	8.61048	6.77125	6.8048	6.74639	7.33179	7.02314	6.93547	-0.3121	0.000239595	Significant
208977_x_at	TUBB4B	11.0386	10.9023	11.4754	10.1302	10.267	10.7627	13.1217	13.1963	13.1706	12.5353	13.06	13.0168	0.274334	0.000239891	Significant
221903_s_at	CYLD	8.07513	7.72978	7.99966	7.61385	8.74142	8.03197	9.82907	9.8219	9.87574	9.13898	10.0417	9.74147	0.278386	0.000240006	Significant
220110_s_at	NXF3	6.77366	7.16305	6.13801	6.18769	7.18729	6.68994	9.90771	9.75558	9.76448	10.1606	9.95096	9.90786	0.566581	0.000241196	Significant
212859_x_at	MT1E	11.3159	11.1876	11.2756	12.3366	11.9374	11.6106	9.11477	9.20712	9.43739	9.51636	9.35036	9.3252	-0.316234	0.000241574	Significant
201214_s_at	PPP1R7	6.64556	7.48822	7.5782	7.6066	7.13266	7.29025	9.87781	10.0283	10.5377	9.77723	10.5847	10.1612	0.479024	0.000244887	Significant
209955_s_at	FAP	7.62978	7.5038	7.5918	7.8804	7.18742	7.55864	6.26028	6.04396	6.16123	6.03865	6.07182	6.11519	-0.305731	0.000244933	Significant
200976_s_at	TAX1BP1	9.55779	9.31192	9.55969	9.48002	9.30676	9.44324	10.3555	10.229	10.1749	10.3128	10.329	10.2802	0.122521	0.000244967	Significant
215499_at	NA	9.12354	9.08467	9.5129	9.41647	9.33779	9.29507	7.61947	7.98246	7.68349	7.68904	7.76428	7.74775	-0.262689	0.000245089	Significant
203087_s_at	KIF2A	6.85753	7.70367	7.42605	7.72472	7.66861	7.47611	10.1504	10.0025	10.4371	10.0214	9.97294	10.1169	0.436403	0.000245106	Significant
211276_at	TCEAL2	7.15558	6.06407	5.78612	6.30246	5.53227	6.1681	9.47525	9.72562	9.34587	9.41041	9.29576	9.45058	0.615577	0.000245839	Significant
204494_s_at	C15orf39	8.38902	8.26787	8.00182	7.85398	8.02105	8.10675	9.41116	9.57673	9.64226	9.32255	9.64072	9.51869	0.231639	0.000246524	Significant
221539_at	EIF4EBP1	8.6136	9.07164	8.95744	9.30449	8.4619	8.88181	7.38265	7.85535	7.59618	7.89999	7.61425	7.66969	-0.211687	0.000246531	Significant
203764_at	DLGAP5	5.63635	6.30751	5.92019	5.4309	5.87628	5.83424	8.31996	8.17928	8.55348	7.99862	9.06141	8.42255	0.529711	0.000248496	Significant
39817_s_at	DNPH1	8.81277	9.09512	8.84397	9.09112	9.10522	8.98964	7.86091	7.83014	8.02356	8.01696	7.83962	7.91424	-0.183813	0.000249423	Significant
216563_at	ANKRD12	5.67884	5.82081	5.67256	5.71802	6.40406	5.85886	6.95594	6.74908	6.80714	6.50523	7.46404	6.89629	0.2352	0.000249706	Significant
220271_x_at	EFCAB6	6.53362	6.89694	7.18395	7.29776	7.08333	6.99912	9.11926	9.33646	9.69886	8.98554	9.94916	9.41786	0.428226	0.000249914	Significant
207643_s_at	TNFRSF1A	10.4677	10.6542	10.1295	11.1497	9.65906	10.412	8.32532	8.459	8.19034	8.50709	8.06191	8.30873	-0.325554	0.000250246	Significant
212333_at	FAM98A	9.21769	8.8134	8.9205	9.04184	7.92837	8.78436	11.1006	10.7531	10.8759	10.816	10.635	10.8361	0.302838	0.000250772	Significant
212414_s_at	NA	8.94495	8.58373	8.50205	9.5088	8.4256	8.79303	11.0964	10.8614	10.6181	10.8793	10.6013	10.8113	0.298107	0.00025147	Significant
216320_x_at	MST1	8.89626	8.86724	8.98415	8.95154	9.38588	9.01702	9.76972	10.1784	9.9003	9.91416	10.2876	10.01	0.150725	0.000252161	Significant
218305_at	IPO4	7.14707	7.3125	7.58206	7.28932	6.97254	7.2607	9.16488	9.19761	9.92347	8.89853	9.54822	9.34654	0.364325	0.000252858	Significant
202358_s_at	SNX19	8.42133	8.5904	8.4346	8.28643	8.27132	8.40082	9.46084	9.59204	9.91538	9.29629	9.33188	9.51929	0.180324	0.000253736	Significant
203554_x_at	PTTG1	8.83378	9.20676	10.0226	9.81782	9.8357	9.54333	12.0884	12.2568	12.2294	12.0083	12.4048	12.1975	0.354026	0.00025544	Significant
213186_at	DZIP3	7.04112	7.24329	6.11781	7.11855	6.55176	6.81451	10.0691	10.017	10.1635	9.86201	10.315	10.0853	0.565575	0.000255453	Significant
202188_at	NUP93	8.38712	8.44235	8.78863	9.05859	8.39571	8.61448	10.4814	10.5431	10.6447	10.3778	10.5578	10.521	0.288432	0.00025644	Significant
203384_s_at	GOLGA1	7.13195	7.29773	7.16688	7.33855	6.94872	7.17677	8.31046	8.44187	8.65949	8.49998	8.63228	8.50881	0.245623	0.000256816	Significant
204122_at	TYROBP	8.87358	8.55377	9.52302	10.3204	9.67804	9.38976	6.14867	5.73564	6.07756	6.27964	5.68678	5.98566	-0.649579	0.000258921	Significant
219867_at	CHODL	7.06004	7.60913	6.89421	8.31486	7.34997	7.44564	10.7329	10.8181	9.64953	10.5913	10.0365	10.3657	0.477347	0.000259274	Significant
46665_at	SEMA4C	8.94387	9.07858	8.8655	9.51934	8.77576	9.03661	7.61506	7.88214	7.81224	7.87292	7.64607	7.76568	-0.218668	0.00025954	Significant
200803_s_at	TMBIM6	10.4539	10.9379	10.5727	9.79817	10.8248	10.5175	11.9127	12.0523	12.0519	11.5161	11.9673	11.9001	0.178179	0.000259719	Significant
207826_s_at	ID3	8.92938	9.00904	8.57461	8.75998	7.39681	8.53396	5.87654	5.74269	5.66757	5.61931	5.44341	5.66991	-0.589891	0.000260456	Significant
221808_at	RAB9A	8.69892	8.54689	8.76201	8.479	8.26977	8.55132	7.00122	6.96404	7.0137	7.36847	6.96923	7.06333	-0.275798	0.000260565	Significant
216471_x_at	NA	7.37187	6.22483	6.83936	7.02661	7.27252	6.94704	10.4407	10.4357	9.93857	10.0237	9.92787	10.1533	0.547478	0.000261116	Significant
214086_s_at	PARP2	6.83798	7.17582	6.615	6.73324	6.44296	6.761	8.31341	8.16627	8.21932	8.23912	8.1023	8.20808	0.279809	0.000261248	Significant
201674_s_at	AKAP1	8.80034	9.92219	9.22258	9.07492	9.74057	9.35212	11.1753	11.4824	11.6951	11.0983	11.5791	11.4061	0.286434	0.000261314	Significant
217585_at	NEBL	5.10841	5.55492	5.51882	5.73027	5.59842	5.50217	6.24591	6.43621	6.95931	6.76336	6.83689	6.64834	0.272994	0.000263867	Significant
204853_at	ORC2	6.69049	6.87614	6.2608	5.75521	6.98216	6.51296	8.83533	8.90294	9.27695	8.59259	9.17222	8.956	0.459542	0.000264294	Significant
209408_at	KIF2C	8.22959	8.03714	8.39904	8.58814	7.84443	8.21967	10.1512	10.2957	10.4231	10.0419	10.2752	10.2374	0.3167	0.000267377	Significant
203145_at	SPAG5	6.51261	6.36985	7.13458	7.31187	7.55971	6.97772	9.41225	9.78991	9.98011	9.32444	10.1808	9.73751	0.480796	0.000267602	Significant
218542_at	CEP55	6.87339	6.53262	6.93194	6.72339	6.18569	6.64941	9.33551	9.32247	9.4486	8.96881	9.72429	9.35994	0.493273	0.000269684	Significant
222157_s_at	WDR48	8.33865	7.79408	8.08261	7.79864	7.56306	7.91541	9.64574	9.79525	10.1035	9.52538	9.73827	9.76163	0.302458	0.000269944	Significant
209439_s_at	PHKA2	8.04946	8.11647	7.82384	8.35561	8.10982	8.09104	8.46007	8.59663	8.46094	8.78378	8.57614	8.57551	0.0838979	0.000270995	Significant
218370_s_at	S100PBP	7.83445	8.28295	6.97318	7.43421	7.41443	7.58784	9.8841	9.97192	9.7808	9.57716	9.62393	9.76758	0.364312	0.000271828	Significant
200781_s_at	RPS15A	13.359	13.44	13.2287	13.2938	13.4348	13.3512	12.4642	12.4513	12.5462	12.6391	12.4867	12.5175	-0.0930292	0.000271964	Significant
204739_at	CENPC	6.69816	6.96062	6.53194	6.61806	6.99207	6.76017	7.91753	7.85507	7.99553	7.7887	8.01944	7.91525	0.227576	0.000272014	Significant
201945_at	FURIN	8.9278	8.63119	8.53862	8.74059	8.33627	8.63489	8.22037	8.02775	8.00901	7.95179	7.81916	8.00562	-0.109166	0.000273843	Significant
216350_s_at	ZNF10	6.3346	6.41389	6.52386	6.45398	6.61107	6.46748	7.24219	7.03247	7.46525	7.23698	7.26491	7.24836	0.164451	0.000273956	Significant
217844_at	CTDSP1	9.73871	10.2449	9.83962	9.9902	9.70566	9.90383	8.82335	8.99719	8.86408	9.19235	8.86793	8.94898	-0.146263	0.000274374	Significant
216570_x_at	NA	9.69731	10.0306	9.89793	9.91037	10.1478	9.93681	8.81529	8.75272	8.99188	8.9555	8.88557	8.88019	-0.162192	0.000275353	Significant
209018_s_at	PINK1	9.14561	9.11061	9.02316	9.26249	8.70193	9.04876	10.6726	10.8959	11.0477	10.541	10.712	10.7738	0.251738	0.000276284	Significant
221191_at	NA	7.27889	6.79767	7.15084	7.49699	6.86697	7.11827	9.3145	9.62323	9.58502	9.21815	9.35765	9.41971	0.404156	0.000276346	Significant
204887_s_at	PLK4	6.79654	7.17675	7.22573	6.8428	6.85607	6.97958	9.3031	9.22245	9.90507	9.04209	10.1133	9.51719	0.447397	0.000276983	Significant
208966_x_at	IFI16	9.75635	9.84155	10.2453	10.0379	9.83505	9.94325	8.28333	8.16294	7.89311	8.16595	7.6694	8.03495	-0.307429	0.000277571	Significant
219765_at	ZNF329	7.22883	6.85729	6.66882	6.52429	6.67862	6.79157	8.25629	8.32767	8.14967	7.99884	8.46279	8.23905	0.278733	0.000278574	Significant
201005_at	CD9	12.1794	12.1653	12.2378	11.7214	11.346	11.93	8.08114	8.34985	8.44887	9.26062	8.11194	8.45048	-0.497485	0.000279006	Significant
213703_at	LINC00342	5.38417	5.54754	5.19785	5.38147	5.33767	5.36974	7.39074	7.26158	7.61576	6.93722	7.66478	7.37401	0.457597	0.000279152	Significant
204240_s_at	SMC2	5.34262	6.19037	5.9679	5.30377	6.10299	5.78153	8.24973	8.03782	8.06536	7.94065	8.23065	8.10484	0.487332	0.000280187	Significant
202138_x_at	AIMP2	9.02089	9.51156	9.82918	9.25752	8.86003	9.29584	11.0133	11.3873	11.2049	10.7052	10.9674	11.0556	0.250123	0.000280362	Significant
34858_at	KCTD2	8.42449	8.35731	8.25412	9.0002	8.54664	8.51655	9.83573	9.90644	9.62842	9.94381	9.68743	9.80037	0.202567	0.000281397	Significant
218586_at	MRGBP	5.92328	6.27139	6.14066	6.94118	5.90694	6.23669	9.17384	9.00198	9.18835	8.96658	9.28839	9.12383	0.548859	0.00028186	Significant
205401_at	AGPS	6.30869	7.21712	6.8452	6.20632	7.24791	6.76505	9.0537	9.09955	9.83608	9.09503	9.45729	9.30833	0.460423	0.000282597	Significant
219128_at	C2orf42	7.62591	7.45475	7.31666	7.86526	7.44061	7.54064	10.195	10.2254	10.6838	10.0201	10.8481	10.3945	0.463058	0.000283861	Significant
204576_s_at	CLUAP1	7.93186	8.38586	8.1673	8.0813	7.97638	8.10854	9.79276	9.85779	9.78472	9.33224	10.0094	9.75538	0.266756	0.000285755	Significant
213015_at	BBX	8.99038	8.90879	8.05307	8.43411	8.1186	8.50099	10.7183	10.5199	10.1184	10.6176	10.6895	10.5327	0.309177	0.000286607	Significant
213009_s_at	TRIM37	9.59737	9.33271	9.55309	9.09228	8.67777	9.25064	11.4273	11.4245	11.2767	11.1799	11.4154	11.3448	0.294401	0.0002873	Significant
219165_at	PDLIM2	7.83619	8.2071	8.92276	8.29972	7.63778	8.18071	6.00556	6.15477	6.32197	6.68692	5.77844	6.18953	-0.402396	0.000287344	Significant
200736_s_at	GPX1	10.2156	10.0763	10.0809	10.1222	10.0449	10.108	8.79987	8.87328	8.73773	9.27875	8.92412	8.92275	-0.179934	0.000288144	Significant
205081_at	CRIP1	8.29575	9.18053	7.84288	8.3214	8.37927	8.40397	6.24483	6.45999	6.20157	6.00241	6.39989	6.26174	-0.424508	0.00028849	Significant
206848_at	NA	7.22921	7.5554	6.24889	6.86287	7.03246	6.98577	9.12962	9.37203	9.00789	8.91985	9.59969	9.20582	0.398127	0.000290798	Significant
207482_at	TP53TG5	7.10067	6.76825	6.91843	7.05164	7.35947	7.03969	8.44729	8.4184	8.80513	8.74102	9.60955	8.80428	0.322692	0.000291105	Significant
218479_s_at	XPO4	5.60749	5.46346	6.07469	5.82106	6.50838	5.89502	6.94574	7.23402	7.52494	7.16539	7.54854	7.28373	0.305181	0.000292268	Significant
213726_x_at	TUBB4B	10.7485	11.1871	11.6777	10.3017	10.6177	10.9066	13.3301	13.1629	13.2932	12.7665	13.1519	13.1409	0.268868	0.000292315	Significant
213555_at	RWDD2A	5.41187	5.87285	5.4589	6.09618	6.16819	5.8016	7.66925	8.18131	8.21313	8.05138	7.81755	7.98652	0.461118	0.000293952	Significant
200839_s_at	CTSB	11.0998	11.356	11.9244	11.4262	11.1145	11.3842	9.35112	8.9235	8.99522	9.22437	8.97445	9.09373	-0.324087	0.000294183	Significant
221492_s_at	ATG3	8.22476	7.91258	8.01397	7.87555	7.80136	7.96564	9.77977	9.74969	10.4879	9.73453	10.1372	9.97782	0.324934	0.000294763	Significant
210534_s_at	B9D1	5.85643	6.52877	6.78219	6.72151	6.52487	6.48276	8.74787	8.66762	9.08815	8.48651	9.21754	8.84154	0.44769	0.000295029	Significant
219661_at	RANBP17	6.7574	6.63081	6.64678	6.39323	7.01296	6.68823	7.56167	7.56635	7.89612	7.60055	8.2643	7.7778	0.217737	0.000295738	Significant
218868_at	ACTR3B	6.58631	6.1364	5.86428	6.28057	6.18166	6.20984	7.62178	7.51264	7.62471	7.64672	7.7523	7.63163	0.297434	0.000296967	Significant
201697_s_at	DNMT1	7.63019	8.12113	8.31369	7.71332	7.76875	7.90942	9.24722	9.37788	9.27283	8.93641	9.20518	9.2079	0.219301	0.000297342	Significant
221548_s_at	ILKAP	7.69466	8.14749	8.01426	8.00831	7.75849	7.92464	8.74141	8.86347	8.93827	8.88955	8.40888	8.76831	0.145954	0.000298185	Significant
213341_at	FEM1C	7.68165	7.52433	7.59753	7.31656	7.65212	7.55444	8.45187	8.28666	8.10618	8.04753	8.54315	8.28708	0.133539	0.000298596	Significant
204866_at	JADE3	7.28628	6.66577	6.38119	6.95589	6.53336	6.7645	8.51533	8.29298	8.41941	8.39346	8.28865	8.38197	0.309306	0.000300692	Significant
34225_at	NA	8.16425	8.27696	8.13992	8.26426	8.24037	8.21715	9.11265	9.06222	8.87359	9.00846	9.35755	9.08289	0.144513	0.000301078	Significant
218775_s_at	NA	6.8982	6.79258	6.44007	6.81932	6.54122	6.69828	7.95155	7.68252	7.63127	7.84669	7.99679	7.82176	0.223703	0.000302429	Significant
209520_s_at	NCBP1	5.81401	6.07274	5.92176	5.60145	5.9599	5.87397	7.74842	7.63533	8.38849	7.21454	7.82615	7.76259	0.402201	0.00030276	Significant
202150_s_at	NEDD9	9.20443	8.80743	8.48983	8.67265	8.638	8.76247	7.75074	7.75061	7.58632	7.67629	7.44522	7.64184	-0.197418	0.000302936	Significant
218627_at	DRAM1	8.73208	8.54962	7.75702	8.09476	8.12411	8.25152	6.69031	6.56154	6.30043	6.78273	6.49526	6.56605	-0.329634	0.000303041	Significant
214204_at	PACRG	7.12378	6.70455	6.98105	6.65489	7.18288	6.92943	8.30406	8.58749	8.76816	8.4233	9.24219	8.66504	0.322469	0.000303141	Significant
204377_s_at	DCAF1	6.69636	7.38536	7.55667	7.74469	7.72608	7.42183	9.10019	9.65125	9.82274	9.22686	10.3002	9.62025	0.374298	0.000304636	Significant
220466_at	CCDC15	6.89355	5.90321	6.59314	6.17544	6.95872	6.50481	8.88493	8.75705	9.06437	8.13439	8.80639	8.72942	0.424379	0.000305802	Significant
218827_s_at	CEP192	6.50679	7.30889	6.81095	7.02889	6.84858	6.90082	8.14987	8.27317	8.30013	8.28323	8.27573	8.25643	0.25875	0.000306297	Significant
219963_at	DUSP13	7.62619	7.44161	7.52789	7.67321	7.97195	7.64817	8.77897	9.24426	9.31359	9.10652	9.29574	9.14782	0.258313	0.000306461	Significant
201037_at	PFKP	7.98126	8.76161	8.37781	8.12042	7.58739	8.1657	10.3559	10.7391	10.5563	10.599	10.7931	10.6087	0.377594	0.000306778	Significant
219583_s_at	SPATA7	5.76924	5.80981	5.79131	5.64865	5.39046	5.68189	8.34223	8.4803	9.35432	8.06223	8.97392	8.6426	0.605093	0.000306934	Significant
222161_at	NAALAD2	5.02614	5.10929	4.83707	4.90868	4.67396	4.91103	6.43376	6.60507	6.49003	7.09902	6.67613	6.6608	0.43967	0.000307095	Significant
211202_s_at	KDM5B	10.0891	9.51824	9.23486	9.60203	8.98484	9.48582	11.4892	11.3382	11.3869	11.0663	11.0497	11.266	0.248138	0.000307898	Significant
204364_s_at	REEP1	7.17269	8.93497	6.9323	7.41045	6.42734	7.37555	12.0553	11.812	11.5258	11.6728	11.2205	11.6573	0.660408	0.000308514	Significant
211935_at	ARL6IP1	9.69504	9.95471	9.75681	9.6324	9.53389	9.71457	11.2736	10.8808	11.2996	11.0087	10.9967	11.0919	0.191283	0.000308685	Significant
221942_s_at	GUCY1A1	9.75656	9.63907	8.92334	9.1274	8.9159	9.27246	7.75833	7.2444	7.35422	7.585	7.17037	7.42246	-0.321054	0.000308796	Significant
219834_at	CARF	4.76462	4.51932	4.48106	4.3579	4.54647	4.53387	7.32086	6.78706	7.73014	6.46896	7.68894	7.19919	0.667091	0.00030962	Significant
200958_s_at	SDCBP	11.0303	11.268	10.7454	10.8465	10.786	10.9352	10.0385	9.84599	9.42228	9.95672	9.63601	9.77989	-0.161094	0.000309831	Significant
210757_x_at	DAB2	9.92245	9.18278	9.65189	10.1834	10.0372	9.79555	8.00646	7.59434	7.82772	8.75214	7.6931	7.97475	-0.296687	0.000310402	Significant
201605_x_at	CNN2	8.93667	8.40238	8.72387	8.41274	8.70737	8.63661	7.06084	7.23757	7.42026	7.09628	7.20891	7.20477	-0.261512	0.000311343	Significant
203365_s_at	MMP15	8.12297	8.05106	8.11047	8.14779	7.93006	8.07247	8.95231	9.16269	9.16615	9.52613	8.8862	9.1387	0.178978	0.000311383	Significant
200877_at	CCT4	10.9667	11.2442	11.111	11.0819	10.8582	11.0524	12.1241	12.1376	12.094	11.7457	11.7892	11.9781	0.116042	0.000311989	Significant
204990_s_at	ITGB4	8.39549	8.36508	8.46008	7.97215	8.5551	8.34958	6.89063	6.94866	6.7399	6.95002	6.8526	6.87636	-0.280058	0.00031306	Significant
210820_x_at	COQ7	7.24333	7.47122	7.22408	7.49811	7.70766	7.42888	8.75633	8.88443	8.83724	8.44587	8.96696	8.77817	0.240775	0.000313854	Significant
210208_x_at	BAG6	10.2225	10.2788	10.4246	10.0368	9.64616	10.1218	11.9409	12.2338	12.1209	12.0077	12.2921	12.1191	0.259821	0.000314107	Significant
31845_at	ELF4	8.07935	7.78718	7.58582	8.21888	7.78923	7.89209	6.76032	6.90924	6.47631	6.7632	6.71612	6.72504	-0.230866	0.000314618	Significant
204953_at	SNAP91	6.25102	5.55013	5.73694	5.64407	6.57889	5.95221	7.81308	7.99135	8.36481	7.78701	8.56092	8.10344	0.445109	0.00031491	Significant
212713_at	MFAP4	8.78373	9.13134	9.44497	10.2284	10.0183	9.52135	6.5194	6.60579	6.46745	6.64034	6.57404	6.5614	-0.537162	0.000315477	Significant
215696_s_at	SEC16A	8.6953	8.52406	8.97962	8.43434	8.45758	8.61818	9.75636	9.73419	9.79511	9.66315	9.86324	9.76241	0.179854	0.000316304	Significant
204922_at	C11orf80	5.77086	6.13687	6.08769	6.32513	6.42273	6.14865	6.55051	6.76358	6.92927	6.93555	7.38217	6.91221	0.168877	0.00031729	Significant
214841_at	CNIH3	5.12134	5.11008	5.00646	5.0312	4.9854	5.05089	5.60875	5.56876	5.31478	5.45097	5.51882	5.49242	0.120903	0.00031739	Significant
216221_s_at	PUM2	9.85411	9.85544	9.57372	9.72165	9.64695	9.73037	9.47897	9.42209	9.28628	9.37926	9.17184	9.34769	-0.0578858	0.000318258	Significant
213372_at	PAQR3	5.91653	4.81792	5.25942	4.61874	5.19041	5.16061	7.92029	7.46927	7.57178	7.71236	8.41245	7.81723	0.599117	0.000319364	Significant
220539_at	CFAP46	5.96627	6.35825	6.64327	6.28869	6.67624	6.38654	7.82631	8.1979	8.53899	7.49419	8.80981	8.17344	0.355908	0.000320269	Significant
204811_s_at	CACNA2D2	7.5596	7.87836	7.79142	7.63348	7.69901	7.71238	8.85317	8.74221	8.81282	8.75495	9.12626	8.85788	0.199787	0.000320578	Significant
206683_at	ZNF165	5.72902	4.95607	5.51693	4.94912	5.37588	5.3054	8.30629	8.17659	9.59603	8.27165	9.60034	8.79018	0.72843	0.000320759	Significant
201061_s_at	STOM	11.081	10.9302	10.5553	11.0129	10.1066	10.7372	9.01938	8.80829	8.80903	9.32097	8.84568	8.96067	-0.260939	0.00032266	Significant
205427_at	ZNF354A	7.00197	6.97894	7.29927	7.24744	7.09993	7.12551	7.61571	7.63586	7.95801	7.93408	7.49884	7.7285	0.117195	0.000324016	Significant
219025_at	CD248	9.12207	9.01087	8.84867	9.65548	8.28002	8.98342	7.65077	7.15832	7.48621	7.93316	7.16513	7.47872	-0.264474	0.000325047	Significant
210447_at	GLUD2	5.26905	5.0571	5.06093	5.03685	4.95959	5.0767	8.39693	8.53387	7.96177	8.76775	7.13349	8.15876	0.684458	0.000326399	Significant
218638_s_at	NA	9.13747	9.23082	9.37517	9.34731	8.8028	9.17872	8.26369	7.88458	7.93284	8.11726	7.76494	7.99266	-0.199616	0.000326431	Significant
205562_at	RPP38	7.40604	8.19104	8.15705	7.6872	8.063	7.90087	9.55838	9.41539	9.8801	9.43829	9.97244	9.65292	0.288955	0.000326541	Significant
202176_at	ERCC3	6.64546	7.80217	7.35706	7.52988	7.48905	7.36473	8.88785	9.39859	9.26992	9.0595	8.89536	9.10224	0.305591	0.000329112	Significant
217094_s_at	ITCH	6.40571	6.70061	7.02375	6.77569	7.31846	6.84484	8.8046	8.78207	9.5411	8.23204	9.42002	8.95596	0.387831	0.000329759	Significant
214209_s_at	ABCB9	6.75198	5.70817	5.80002	6.33522	6.19775	6.15863	7.93851	7.71216	7.52367	7.78247	7.98712	7.78878	0.338789	0.000329963	Significant
212845_at	SAMD4A	7.6252	8.09139	7.75599	7.72597	7.70301	7.78031	6.36326	6.69116	6.17614	6.82555	6.44782	6.50079	-0.259214	0.000331069	Significant
203875_at	SMARCA1	8.97206	8.78129	8.74644	9.62881	9.00028	9.02578	10.3033	10.3295	10.1062	10.5445	10.1093	10.2785	0.187513	0.00033136	Significant
219338_s_at	LRRC49	7.33604	7.30432	6.94035	6.55711	6.72949	6.97346	8.6481	8.49729	8.70382	8.14695	8.65095	8.52942	0.290573	0.000331516	Significant
221078_s_at	CCDC88A	6.76018	6.50872	6.82417	6.37883	6.7801	6.6504	8.33316	8.15516	9.35356	8.43498	8.87855	8.63108	0.3761	0.000332129	Significant
210879_s_at	RAB11FIP5	8.40231	8.0278	7.93967	7.45851	8.14874	7.99541	9.9995	10.1855	10.7229	9.82975	10.6598	10.2795	0.362524	0.000332204	Significant
202601_s_at	HTATSF1	6.31588	6.56143	6.45334	6.6061	6.20541	6.42843	7.18169	7.20292	6.96315	7.2439	6.84328	7.08699	0.140706	0.000332707	Significant
205479_s_at	PLAU	8.99212	7.95409	8.85482	8.53527	8.22492	8.51224	6.99671	6.64683	6.69717	6.62805	6.68245	6.73024	-0.338881	0.000332886	Significant
215195_at	PRKCA	7.4144	7.17819	7.07892	7.67118	7.2278	7.3141	6.6979	6.4746	6.5231	6.71926	6.41677	6.56633	-0.155594	0.000333166	Significant
202628_s_at	SERPINE1	8.77589	9.72809	10.4385	10.4375	9.75825	9.82765	5.997	5.94189	5.79522	5.83645	6.01398	5.91691	-0.732003	0.000333224	Significant
218562_s_at	MACO1	7.29532	7.12335	7.59437	7.24513	7.48448	7.34853	8.63119	8.90343	8.88965	8.30268	8.76277	8.69794	0.243218	0.00033445	Significant
221889_at	KCTD13	7.99091	7.35699	7.37992	7.40155	6.98759	7.42339	9.75922	10.17	9.98163	10.2667	10.0975	10.055	0.437765	0.000335663	Significant
211519_s_at	KIF2C	5.69982	6.16107	6.62251	6.9861	6.8885	6.4716	9.38227	9.44099	10.2074	9.17181	9.7571	9.59191	0.567696	0.000335891	Significant
212359_s_at	ZSWIM8	8.65689	8.94235	8.37865	9.05146	8.72624	8.75112	9.99657	10.1951	9.97658	9.98788	9.86097	10.0034	0.192955	0.000335938	Significant
209662_at	CETN3	7.4373	8.23621	7.597	7.35962	6.75753	7.47753	11.6645	11.2834	12.0048	10.8953	11.8605	11.5417	0.626224	0.000336532	Significant
202868_s_at	POP4	8.26183	8.62538	8.61024	8.22823	8.6183	8.4688	9.29011	9.43496	9.82555	9.03156	9.43539	9.40351	0.151043	0.000336719	Significant
201730_s_at	TPR	9.8489	10.5944	9.7713	9.47672	9.3931	9.81688	12.5322	12.4802	12.6701	12.0206	12.7015	12.4809	0.346386	0.000336832	Significant
211675_s_at	MDFIC	9.86666	8.74045	9.26928	9.93284	8.78894	9.31963	6.59697	6.71689	5.92254	6.90427	6.25901	6.47994	-0.524293	0.000337056	Significant
202370_s_at	CBFB	9.77062	9.95582	10.0633	10.1577	9.8863	9.96675	8.84198	8.78986	8.48721	8.97631	8.75003	8.76908	-0.184698	0.000337325	Significant
213671_s_at	NA	7.02499	7.42233	7.63416	6.92802	7.24101	7.2501	8.41426	8.581	9.41421	8.38312	9.14203	8.78692	0.277357	0.000337345	Significant
218947_s_at	MTPAP	6.31518	7.11394	6.86975	6.62143	6.61879	6.70782	8.12518	8.33996	8.06154	8.40513	8.11102	8.20856	0.291287	0.000337932	Significant
208201_at	NA	6.34027	5.96457	6.00386	5.94642	5.94012	6.03905	5.83004	5.53545	5.591	5.54053	5.65396	5.6302	-0.101136	0.000338776	Significant
202928_s_at	PHF1	7.79278	7.82193	7.85077	7.90122	7.62271	7.79788	8.37806	8.50255	8.72671	8.55091	8.53789	8.53922	0.131022	0.000339266	Significant
213147_at	HOXA10	8.67829	8.77125	8.26361	8.70042	8.02884	8.48848	7.16042	7.11734	7.15186	7.00096	6.88484	7.06308	-0.265209	0.000339339	Significant
204511_at	FARP2	6.67682	6.90696	6.9378	6.68515	6.8162	6.80458	7.30847	7.54611	7.75213	7.33339	7.77615	7.54325	0.148679	0.000339731	Significant
211375_s_at	ILF3	8.42898	9.16746	8.39761	8.12	7.78206	8.37922	10.9583	10.953	10.9641	10.5772	10.9524	10.881	0.376926	0.000340191	Significant
216125_s_at	RANBP9	6.51665	6.71428	7.08282	6.55484	7.57065	6.88785	9.57895	9.64642	9.99045	9.41188	9.33408	9.59236	0.477832	0.000340283	Significant
219709_x_at	ANTKMT	6.62402	6.29098	7.35466	6.37685	7.30958	6.79122	7.66034	7.7729	8.34538	7.9118	8.64347	8.06678	0.248322	0.000341019	Significant
218789_s_at	C11orf71	7.16344	7.13699	6.78467	6.72635	6.93253	6.9488	8.24423	8.27677	8.20138	8.41394	8.08316	8.2439	0.246563	0.000341933	Significant
212832_s_at	CKAP5	8.5496	8.87936	8.86276	8.78783	8.80712	8.77733	10.1863	10.1922	10.1377	9.72967	9.99667	10.0485	0.195126	0.000342557	Significant
203709_at	PHKG2	7.21659	7.9959	7.77236	7.91011	7.95404	7.7698	9.66187	9.99245	10.1706	9.33944	10.1682	9.86651	0.344662	0.00034273	Significant
203109_at	UBE2M	8.45106	8.26336	8.12509	8.06422	7.5607	8.09289	9.67671	9.42459	9.83067	9.32915	9.30042	9.51231	0.233141	0.000343063	Significant
213001_at	ANGPTL2	9.99076	10.0563	9.70245	10.5347	9.01764	9.86037	7.94803	7.89099	7.46774	7.94097	7.56164	7.76187	-0.345237	0.000344075	Significant
214270_s_at	MAPRE3	6.5247	5.855	6.41221	6.22102	6.14159	6.2309	8.20878	8.19256	8.22093	8.14015	8.81556	8.3156	0.416378	0.000344106	Significant
200045_at	ABCF1	9.8363	9.80516	10.0769	9.37232	9.61975	9.74208	10.7289	10.918	11.1285	10.588	10.3347	10.7396	0.14064	0.000344228	Significant
204157_s_at	SIK3	7.75003	6.47047	6.53423	6.59134	6.54731	6.77868	10.5021	10.4856	10.834	10.0821	11.2634	10.6335	0.649535	0.00034566	Significant
214409_at	RFPL3S	5.3833	5.49107	5.75181	5.44583	5.73531	5.56146	8.13871	8.62168	9.23057	8.39312	10.1665	8.91011	0.679979	0.00034684	Significant
210101_x_at	SH3GLB1	9.83535	9.87498	9.63359	9.8368	9.25071	9.68629	11.3505	11.3524	11.6127	11.1127	11.2609	11.3378	0.227131	0.000347508	Significant
202444_s_at	ERLIN1	7.13824	7.02178	6.60608	6.74926	7.14856	6.93279	8.57372	8.5184	8.58964	7.9744	8.46378	8.42399	0.281068	0.000347615	Significant
212527_at	DESI1	7.78744	7.09165	8.144	7.05682	7.39921	7.49583	9.44242	9.47104	10.0757	9.24205	10.189	9.68403	0.36952	0.000348269	Significant
204433_s_at	SPATA2	7.3874	7.24668	7.55212	7.92303	7.78524	7.57889	8.989	8.87992	8.90047	8.88186	9.10764	8.95178	0.240187	0.000348319	Significant
219888_at	SPAG4	6.3806	6.08517	6.09726	6.38196	6.39933	6.26886	7.9253	8.52623	8.65715	8.23866	8.59389	8.38825	0.420166	0.000348457	Significant
212202_s_at	TMEM87A	8.24996	8.16827	8.46629	8.01089	7.93075	8.16523	9.38291	9.53196	9.32532	9.47115	9.31139	9.40454	0.203864	0.000348478	Significant
212544_at	ZNHIT3	8.85688	8.31999	8.25584	8.01211	8.13504	8.31597	10.0083	10.1051	9.96003	9.26965	9.43753	9.7561	0.23042	0.000348547	Significant
51192_at	SSH3	8.29583	8.39655	8.24594	8.07195	8.21	8.24405	7.49279	7.3949	7.41297	7.50277	7.46628	7.45394	-0.14535	0.000349089	Significant
215004_s_at	SUGP1	6.34143	6.44562	6.78146	6.70038	6.77109	6.608	7.77719	8.18699	8.30091	7.96498	7.77881	8.00177	0.276107	0.000349169	Significant
40446_at	PHF1	10.5444	10.2016	9.87243	10.2658	10.3242	10.2417	11.4596	11.5287	11.4715	11.4557	11.7225	11.5276	0.170637	0.000349565	Significant
218018_at	PDXK	8.70487	8.01268	8.38416	8.87673	8.31923	8.45953	10.9636	11.1124	10.868	10.718	11.1927	10.9709	0.375036	0.000351596	Significant
40273_at	SPHK2	7.26194	7.57355	7.55583	7.70035	7.80422	7.57918	8.35325	8.67818	8.46164	8.54568	8.47009	8.50177	0.165721	0.000351763	Significant
212670_at	ELN	11.14	10.1394	10.7321	11.025	9.21954	10.4512	6.97402	6.83103	6.9081	7.30472	6.84688	6.97295	-0.583828	0.000352183	Significant
218793_s_at	SCML1	7.3797	6.07174	5.91719	6.77183	6.69062	6.56622	9.16585	9.05244	8.77067	9.2039	8.89606	9.01778	0.45771	0.000352363	Significant
203522_at	CCS	7.83492	8.20888	8.11826	8.30077	7.98775	8.09011	8.34948	8.69147	8.57185	8.60154	8.50932	8.54473	0.078875	0.000352816	Significant
205740_s_at	RBM42	8.10385	8.51854	8.43789	8.37194	8.04666	8.29577	8.77729	9.00132	9.02149	9.05978	8.87703	8.94738	0.109089	0.000353343	Significant
212380_at	CMTR1	7.54323	7.86916	7.45876	7.91926	7.77496	7.71307	9.69482	9.80694	9.49155	9.8784	8.99127	9.5726	0.311604	0.000353955	Significant
209825_s_at	NA	7.31664	7.40395	7.75379	7.50472	7.27664	7.45115	7.75033	8.03263	8.40533	8.2843	7.95115	8.08475	0.11774	0.000354093	Significant
211702_s_at	USP32	5.75543	6.55982	6.94852	6.46007	6.47771	6.44031	8.83007	8.76703	9.19782	8.32928	8.57996	8.74083	0.440641	0.000355304	Significant
200820_at	PSMD8	9.18362	9.56818	9.62329	9.16289	8.92367	9.29233	10.4658	10.4317	10.722	10.1504	10.3481	10.4236	0.165741	0.000355361	Significant
202005_at	ST14	9.08054	9.88511	9.59544	9.56146	9.77877	9.58026	8.31776	8.50786	8.41837	8.42848	8.60696	8.45589	-0.18011	0.000355673	Significant
220766_at	BTG4	5.35244	5.95491	6.35523	6.27905	6.26763	6.04185	8.23171	8.24926	8.86574	7.92268	8.96814	8.44751	0.483535	0.000356245	Significant
212986_s_at	TLK2	7.85192	8.36208	8.32151	8.12173	8.47952	8.22735	9.38248	9.56924	9.75285	9.4709	9.3557	9.50623	0.208446	0.000356673	Significant
201371_s_at	CUL3	8.47012	9.78609	9.4664	7.87937	8.7884	8.87807	12.0312	12.0158	12.3824	11.6318	12.4197	12.0962	0.446231	0.000358009	Significant
208690_s_at	PDLIM1	10.7581	11.6439	10.9099	10.3849	10.9607	10.9315	8.47786	8.70694	8.66091	8.62371	8.99905	8.69369	-0.330449	0.00035802	Significant
200060_s_at	RNPS1	10.037	10.3895	10.2775	10.2226	9.77745	10.1408	11.3372	11.3285	11.3124	11.2367	11.2639	11.2957	0.155606	0.000359195	Significant
204063_s_at	ULK2	6.57448	6.73732	7.10462	7.47222	6.94178	6.96608	8.80344	9.02605	8.98194	8.80589	9.11804	8.94707	0.361068	0.000360064	Significant
204266_s_at	CHKA	6.88452	8.3056	7.65413	8.01258	7.91219	7.7538	10.4855	10.784	10.73	10.1926	10.5297	10.5444	0.443495	0.00036008	Significant
203086_at	KIF2A	6.57722	6.53615	6.11718	6.53319	6.87324	6.5274	8.17247	8.24771	8.45556	8.08042	8.36298	8.26383	0.340302	0.000360106	Significant
222224_at	NACA2	4.94879	4.75827	5.07029	4.91524	5.28066	4.99465	6.89963	7.15682	8.14509	6.83186	7.73979	7.35464	0.558271	0.000360474	Significant
220618_s_at	ZCWPW1	8.03072	7.6148	7.7186	8.09228	8.017	7.89468	9.72069	9.56603	9.30643	9.19531	9.48551	9.45479	0.260165	0.000361592	Significant
213995_at	DMAC2L	6.47879	6.32068	6.72573	5.49024	5.98174	6.19944	8.37495	8.27209	9.1026	8.19297	8.98397	8.58532	0.469734	0.000362922	Significant
212581_x_at	GAPDH	13.6104	14.0296	13.6613	13.907	13.4953	13.7407	13.2406	13.4987	13.3209	13.5606	13.0478	13.3337	-0.0433785	0.000363265	Significant
203119_at	CCDC86	7.74679	7.58399	8.51068	7.95389	8.53402	8.06587	9.70786	9.81053	10.1709	9.43793	9.91566	9.80858	0.282214	0.000364253	Significant
204478_s_at	RABIF	8.54344	8.35962	8.6887	8.19803	8.6046	8.47888	9.60417	9.65565	9.45183	9.45405	9.88199	9.60954	0.180593	0.00036441	Significant
218023_s_at	FAM53C	8.75062	8.53158	8.7444	9.06776	8.58876	8.73662	10.0223	9.98434	9.72808	9.94628	9.85902	9.908	0.181517	0.000365836	Significant
202671_s_at	PDXK	9.027	7.66839	7.85998	9.05021	8.25661	8.37244	11.9568	12.0813	12.0272	11.8586	12.1189	12.0085	0.520342	0.0003661	Significant
218653_at	SLC25A15	8.12706	8.07216	8.51873	7.69757	8.0727	8.09764	9.14138	9.12117	9.23658	8.8941	8.88506	9.05566	0.161317	0.000366221	Significant
212055_at	TPGS2	8.54982	8.36942	8.85567	7.73462	7.87791	8.27749	10.5555	10.5994	11.3767	10.4907	11.2157	10.8476	0.39011	0.000366785	Significant
207020_at	HSF2BP	6.85736	6.61262	6.6997	6.86063	6.71078	6.74822	8.67597	8.77832	9.02237	8.18881	8.79376	8.69185	0.365156	0.000367151	Significant
218564_at	RFWD3	5.04084	5.05749	5.30391	5.20359	5.32251	5.18567	6.95486	6.83528	7.0815	6.8192	6.40133	6.81843	0.39491	0.000367206	Significant
217879_at	CDC27	7.10541	7.65091	7.68921	7.33881	7.47427	7.45172	9.24205	9.08706	8.97807	8.88706	9.19404	9.07766	0.284746	0.000368232	Significant
206958_s_at	UPF3A	7.06029	7.8317	8.07684	6.01464	7.03246	7.20319	9.79469	10.1307	10.3644	9.66073	9.91555	9.97322	0.469424	0.000369253	Significant
208659_at	CLIC1	10.298	11.2067	10.6096	10.7549	10.8133	10.7365	8.8574	8.86878	8.94744	8.92257	8.5664	8.83252	-0.281626	0.000369495	Significant
218302_at	PSENEN	7.90532	7.88355	7.91926	7.13541	7.22324	7.61335	9.63041	9.44432	9.92897	9.14788	9.82858	9.59603	0.333906	0.000369706	Significant
208072_s_at	DGKD	9.14329	8.77393	8.94401	9.14939	9.30783	9.06369	10.0251	10.1773	10.033	10.1806	10.196	10.1224	0.159382	0.000370374	Significant
201942_s_at	CPD	6.79447	6.70455	5.73353	6.12476	6.48101	6.36766	9.70476	9.7102	10.3206	9.39424	10.4494	9.91583	0.638969	0.000371563	Significant
205373_at	CTNNA2	7.06714	6.02149	6.15882	6.14279	7.10996	6.50004	8.96388	9.12297	9.30485	9.29785	9.61101	9.26011	0.510581	0.000373185	Significant
202754_at	R3HDM1	8.50235	8.37508	8.23809	8.09723	8.02441	8.24743	9.93312	9.61098	9.66077	9.77224	10.0768	9.81078	0.250423	0.000373747	Significant
202583_s_at	RANBP9	7.97476	7.12169	8.21408	6.55155	7.30192	7.4328	10.0238	10.0957	10.4981	9.93978	9.90439	10.0924	0.441286	0.000373892	Significant
209188_x_at	DR1	8.00928	8.38512	9.15403	7.7643	8.33737	8.33002	10.2127	10.2096	10.4186	9.63725	10.4984	10.1953	0.291513	0.000374189	Significant
204190_at	USPL1	7.48944	7.88381	7.79806	8.22891	7.85744	7.85153	9.36959	9.36948	9.52834	9.41639	9.89531	9.51582	0.277354	0.000374966	Significant
220032_at	CPED1	7.07189	6.80181	6.6767	6.9715	6.99349	6.90308	6.19176	6.09497	6.18536	6.16945	6.23412	6.17513	-0.16077	0.000375158	Significant
207165_at	HMMR	6.81924	7.41797	7.23579	7.52425	7.05136	7.20972	9.43229	9.40652	9.60612	9.13539	9.75626	9.46731	0.393011	0.000376591	Significant
210441_at	CDC14A	6.92998	7.47284	8.41111	7.58773	8.78399	7.83713	9.20172	9.25021	9.70899	9.24441	10.4574	9.57254	0.288576	0.000377764	Significant
214432_at	ATP1A3	6.16267	6.60953	6.5086	6.37361	6.62001	6.45488	7.3157	7.73167	8.04094	7.39352	8.21079	7.73852	0.261667	0.000378589	Significant
218467_at	PSMG2	10.057	9.8685	9.8222	9.46826	9.63206	9.7696	11.1972	11.0561	11.4128	10.9599	11.4792	11.221	0.199836	0.000379101	Significant
214543_x_at	QKI	7.92982	7.73766	7.72925	7.88239	8.14024	7.88387	8.62236	8.65056	8.67452	8.65689	8.70517	8.6619	0.135779	0.00037945	Significant
203207_s_at	MTFR1	7.01879	7.06646	6.51167	6.47565	6.49454	6.71342	7.6057	7.52945	7.30419	7.07349	7.21541	7.34565	0.129842	0.000380891	Significant
38158_at	ESPL1	7.63711	7.93159	8.22595	8.16774	8.46455	8.08539	9.23033	9.38783	9.72842	9.23264	9.47399	9.41064	0.218976	0.000381899	Significant
210147_at	ART3	6.04427	5.16889	5.89265	6.14359	6.05759	5.8614	9.37424	9.32408	9.73489	8.53713	9.17401	9.22887	0.654909	0.000381952	Significant
204208_at	RNGTT	6.06514	5.76085	5.86267	5.75893	6.01739	5.893	6.76116	6.67211	7.04462	6.55545	6.98515	6.8037	0.207318	0.000381959	Significant
201291_s_at	TOP2A	5.92927	6.36742	6.69231	6.13148	5.81204	6.1865	10.1381	9.68271	10.0121	8.84921	10.3263	9.80168	0.663904	0.000382293	Significant
203632_s_at	GPRC5B	8.601	9.01434	8.01967	7.84691	8.01697	8.29978	10.7377	10.7712	10.225	10.702	9.8383	10.4549	0.333028	0.000383357	Significant
201878_at	ARIH1	6.16403	6.8222	6.39022	6.85257	6.03739	6.45328	8.64346	8.88355	8.71431	8.44422	8.84123	8.70535	0.43187	0.000384165	Significant
201600_at	PHB2	11.8553	12.432	11.9146	11.8516	11.7921	11.9691	10.3613	10.2144	10.1077	10.5525	10.0125	10.2497	-0.223738	0.000385593	Significant
212788_x_at	FTL	12.8462	13.5186	13.2816	13.679	13.3991	13.3449	11.612	11.4993	11.6039	12.3639	11.6386	11.7436	-0.184417	0.000385727	Significant
213620_s_at	NA	9.95757	9.0998	8.18962	9.48318	8.73069	9.09217	6.24107	6.25212	6.00934	6.03633	5.98356	6.10448	-0.574755	0.000386099	Significant
208925_at	CLDND1	7.94804	8.18855	7.81401	7.69244	7.15915	7.76044	10.089	9.74896	10.0893	9.41327	9.74868	9.81784	0.339267	0.000386259	Significant
211518_s_at	BMP4	8.0988	8.6472	8.13623	8.47113	8.17736	8.30614	7.15087	7.58449	7.50347	7.42006	7.3788	7.40754	-0.165185	0.000387149	Significant
220365_at	ALLC	6.68001	7.03205	6.63732	7.52565	7.55606	7.08622	9.21942	9.39965	9.77551	9.31585	9.79014	9.50011	0.422929	0.000388734	Significant
218828_at	NA	9.70401	9.43117	9.64006	9.48351	9.5282	9.55739	8.5092	8.66221	8.46421	8.68317	8.53359	8.57048	-0.157241	0.000389577	Significant
201124_at	ITGB5	8.55446	7.85315	7.99763	8.32378	7.80814	8.10743	7.36329	7.16254	6.83872	7.36181	6.86957	7.11919	-0.187533	0.000391107	Significant
212691_at	NUP188	8.85734	8.08369	8.86184	8.10095	8.33051	8.44687	10.0204	10.0216	10.9457	9.85176	10.2653	10.2209	0.275039	0.00039146	Significant
211652_s_at	LBP	8.1762	7.82711	7.76615	7.95316	7.86892	7.91831	7.62256	7.49962	7.22169	7.42956	7.44241	7.44317	-0.0892755	0.000391547	Significant
204521_at	FAM216A	7.51532	6.34495	6.3481	7.0081	6.1175	6.66679	10.4473	10.5059	10.5911	10.1743	10.9242	10.5285	0.659241	0.000391559	Significant
203662_s_at	TMOD1	7.4453	7.3715	7.69326	7.74204	7.87673	7.62577	6.65741	6.67345	6.95318	6.78842	6.75524	6.76554	-0.172677	0.000392148	Significant
220636_at	DNAI2	6.87646	5.84161	6.68925	6.7096	6.58302	6.53999	8.7535	8.81725	8.93327	8.54579	8.88404	8.78677	0.426045	0.000392808	Significant
201852_x_at	COL3A1	13.8022	13.4998	13.2156	13.4873	12.7468	13.3503	8.0527	7.94524	8.91069	9.47187	9.12073	8.70025	-0.617749	0.000393124	Significant
204173_at	MYL6B	9.03563	8.65708	9.30671	9.55922	8.14741	8.94121	11.3185	11.5588	11.4908	11.9338	11.6169	11.5838	0.373561	0.000393502	Significant
202207_at	ARL4C	9.80154	8.46965	9.80275	9.95194	9.50503	9.50618	6.49754	6.40893	6.17994	6.31847	6.14364	6.3097	-0.591294	0.000393825	Significant
216609_at	TXN	5.74365	5.47295	5.55947	5.55991	5.26244	5.51968	4.75703	4.63712	4.68653	4.68681	4.72316	4.69813	-0.232498	0.000394057	Significant
218349_s_at	ZWILCH	7.08814	6.76504	5.83595	5.74378	5.56028	6.19864	10.0783	10.0111	10.47	9.41061	10.2554	10.0451	0.696468	0.00039468	Significant
221998_s_at	VRK3	8.67072	9.0189	8.23369	7.86598	9.02898	8.56365	10.7622	10.8977	11.3584	10.2825	11.7827	11.0167	0.363398	0.000394816	Significant
202151_s_at	UBAC1	7.63845	8.16511	8.45685	7.92266	7.80806	7.99823	9.26528	9.51578	9.44511	9.23494	9.5153	9.39528	0.232257	0.000394897	Significant
214181_x_at	LST1	8.31061	7.67746	8.38733	8.24351	8.61994	8.24777	6.65448	6.65183	6.63657	6.48072	6.80621	6.64596	-0.311527	0.000395055	Significant
222239_s_at	INTS6	5.98706	5.53198	5.69252	5.34444	4.87023	5.48525	8.66434	8.13469	8.7921	8.44897	9.0767	8.62336	0.652693	0.000395309	Significant
214064_at	TF	7.41855	7.12802	7.15346	7.05851	7.03075	7.15786	6.91822	6.62525	6.81452	6.62536	6.70756	6.73818	-0.0871688	0.000396101	Significant
206205_at	MPHOSPH9	4.7636	5.06309	5.15657	4.93109	5.31997	5.04687	5.98432	6.2736	6.58945	5.98464	7.07991	6.38239	0.338708	0.000396206	Significant
213969_x_at	RPL29	13.1129	12.8762	12.8294	12.6831	12.91	12.8823	11.891	11.6957	11.7181	11.9847	11.9419	11.8463	-0.12096	0.00039771	Significant
213503_x_at	ANXA2	12.3725	12.7767	12.5751	12.5217	11.8008	12.4093	10.9608	10.8546	10.793	11.2848	10.5378	10.8862	-0.188929	0.000397729	Significant
208828_at	POLE3	8.25035	8.41691	8.59672	7.24564	8.03097	8.10812	9.86653	9.83795	9.88127	9.30958	9.37082	9.65323	0.251645	0.000397896	Significant
214022_s_at	IFITM1	11.5597	10.9914	10.7018	11.0458	11.6977	11.1993	9.66917	9.3863	8.75037	9.71748	9.38475	9.38161	-0.255498	0.000397978	Significant
213271_s_at	DOP1A	7.78915	7.6945	7.69715	7.44218	7.12917	7.55043	9.32867	9.30252	9.10575	9.09057	9.43156	9.25181	0.293178	0.000398014	Significant
212470_at	SPAG9	7.5586	7.8673	8.13411	7.16621	7.05136	7.55552	9.82343	9.59424	9.83327	9.19119	9.78387	9.6452	0.35228	0.000399133	Significant
218248_at	FAM111A	9.37045	9.44801	8.83967	9.63366	9.11368	9.28109	8.03918	8.08445	8.00344	8.37217	8.14645	8.12914	-0.191192	0.000399936	Significant
209035_at	MDK	8.44151	8.29944	8.50923	8.57704	8.14271	8.39399	6.37453	6.98541	6.83958	7.00823	6.88098	6.81775	-0.300061	0.000400397	Significant
200792_at	XRCC6	10.975	11.0222	10.6438	10.6095	10.4483	10.7398	12.012	12.2484	12.316	11.9432	12.1407	12.132	0.175861	0.000400644	Significant
210278_s_at	AP4S1	4.98525	4.88854	5.17177	4.9358	5.31652	5.05958	6.41536	6.29987	6.97891	6.04858	6.44762	6.43807	0.347611	0.000400787	Significant
208789_at	CAVIN1	10.8085	11.1196	10.9673	11.0959	9.92856	10.784	8.76559	8.87243	8.87236	9.31625	8.66531	8.89839	-0.277273	0.00040133	Significant
218118_s_at	NA	7.93706	7.51603	7.76908	7.25281	7.59214	7.61343	9.08745	9.25097	9.74837	9.29869	9.49591	9.37628	0.30047	0.000401583	Significant
209273_s_at	ISCA1	8.40547	8.1383	7.87418	8.0697	8.15613	8.12876	9.80319	9.77584	9.97979	9.59642	10.378	9.90665	0.285362	0.00040182	Significant
218175_at	CCDC92	9.29334	9.66364	9.23807	9.3178	9.01861	9.30629	11.1869	11.4201	11.694	11.0845	11.7137	11.4199	0.295265	0.000401841	Significant
209853_s_at	PSME3	7.32991	6.94884	7.69435	7.12026	7.0229	7.22325	8.72347	8.81728	8.87967	8.74866	9.01227	8.83627	0.290789	0.000402626	Significant
204886_at	PLK4	4.43555	4.39858	4.41736	4.4109	4.44249	4.42097	4.65436	4.73179	4.77316	4.77086	4.84249	4.75453	0.104939	0.000404075	Significant
205356_at	USP13	8.83912	8.40964	8.52206	8.78135	8.55124	8.62068	10.0142	9.96338	9.67591	10.2886	9.4879	9.88599	0.197583	0.000404468	Significant
209032_s_at	CADM1	6.59738	6.20273	6.45562	6.69959	6.70499	6.53206	8.13927	7.93736	7.53295	7.92437	7.87392	7.88157	0.270945	0.000404796	Significant
205588_s_at	FGFR1OP	6.78926	7.08962	7.0377	7.60407	6.93883	7.0919	10.4395	10.3692	10.7035	9.80348	10.9055	10.4442	0.558464	0.000405187	Significant
213046_at	PABPN1	8.25333	8.54433	8.03586	8.5066	8.39712	8.34745	9.16174	9.3459	8.66354	9.47039	9.00561	9.12943	0.12919	0.000405248	Significant
220753_s_at	CRYL1	7.76275	8.453	8.44681	8.15912	8.37778	8.23989	6.63447	7.08887	7.08875	7.25605	6.79075	6.97178	-0.241099	0.000405484	Significant
209040_s_at	PSMB8	8.13191	8.70449	7.66457	8.16487	8.81025	8.29522	5.87701	6.06215	5.74842	6.21108	5.74693	5.92912	-0.484462	0.00040622	Significant
206546_at	SYCP2	4.9073	4.94499	4.82904	5.05926	4.44172	4.83646	8.3152	7.9475	8.80067	7.45016	8.48845	8.2004	0.761742	0.000406322	Significant
202709_at	FMOD	9.63476	9.27021	9.33913	10.4817	9.40604	9.62637	6.89141	7.5448	7.2863	7.56895	6.95169	7.24863	-0.409284	0.000406486	Significant
220085_at	HELLS	6.1095	6.65191	6.44337	6.04741	6.22324	6.29509	7.68233	7.73485	7.34606	7.25077	7.42496	7.48779	0.250314	0.000406725	Significant
202499_s_at	SLC2A3	10.8847	8.66894	10.1089	10.8512	9.1517	9.93308	5.84537	5.33857	5.60357	5.72857	5.79456	5.66213	-0.810897	0.000407267	Significant
201736_s_at	MARCHF6	8.46069	9.29292	9.20522	8.7258	8.71726	8.88037	10.2062	10.291	10.4175	10.0459	10.1342	10.219	0.202555	0.000408264	Significant
211402_x_at	NR6A1	6.93347	7.27844	7.60745	7.2612	8.05351	7.42681	8.47612	8.92822	8.77302	8.45649	9.06392	8.73955	0.234816	0.000410933	Significant
218079_s_at	GGNBP2	8.95825	9.39432	9.32683	8.80223	8.89896	9.07612	10.6763	10.7775	10.2736	10.0858	10.3468	10.432	0.200868	0.000411064	Significant
206550_s_at	NUP155	7.90097	6.93036	6.91526	6.78988	6.43564	6.99442	10.4941	10.5193	11.0066	10.3313	11.0888	10.688	0.611718	0.000411701	Significant
221845_s_at	CLPB	6.0309	6.94448	6.8899	6.90011	6.74495	6.70207	9.57834	9.95924	11.8063	10.5647	11.5035	10.6824	0.672561	0.000412362	Significant
210577_at	CASR	7.47368	7.27106	7.19206	7.281	7.43443	7.33045	6.94585	6.89891	6.67491	6.76715	6.75799	6.80896	-0.106466	0.000413392	Significant
220173_at	BBOF1	8.54283	8.20092	8.06734	7.87501	7.83569	8.10436	10.5632	10.3106	10.8517	10.2452	11.1095	10.616	0.389475	0.000414233	Significant
1438_at	EPHB3	8.30542	8.37433	8.36998	8.5529	8.20135	8.3608	7.81181	7.59723	7.66237	7.67999	7.56876	7.66403	-0.125537	0.000414423	Significant
203345_s_at	MTF2	8.13012	8.50927	8.49415	7.85556	8.70942	8.3397	10.0524	10.3246	10.2933	10.0685	9.90731	10.1292	0.280454	0.00041478	Significant
219229_at	SLCO3A1	7.01872	6.28513	6.59336	6.21293	6.27335	6.4767	8.77234	8.94776	9.31702	8.67783	9.4879	9.04057	0.481155	0.000415349	Significant
213220_at	BBIP1	6.45431	6.84854	6.61029	6.78084	5.87784	6.51436	10.3895	10.2529	11.0009	9.90187	11.092	10.5274	0.692458	0.000415738	Significant
210927_x_at	JTB	11.6553	11.3989	11.1666	11.5731	11.3243	11.4236	10.8696	10.9439	10.5908	11.0287	10.6663	10.8199	-0.0783374	0.000416445	Significant
213038_at	RNF19B	8.86404	7.86712	8.81716	8.18615	8.03543	8.35398	10.5101	10.4733	10.4749	10.1597	10.3764	10.3989	0.315891	0.000416615	Significant
218520_at	TBK1	8.43446	8.12286	8.54868	8.37528	8.38577	8.37341	9.41389	9.56569	9.65766	9.26183	9.74323	9.52846	0.186428	0.000417177	Significant
209159_s_at	NDRG4	7.8246	6.76427	7.19445	7.57084	7.16706	7.30424	10.1104	10.3069	9.86251	10.2109	9.29079	9.95631	0.446876	0.000417426	Significant
204955_at	SRPX	11.1997	10.7012	9.66293	10.5339	9.00719	10.221	6.87287	6.44857	6.74737	7.27893	6.19144	6.70784	-0.607614	0.000417935	Significant
214745_at	PLCH1	5.51768	6.00331	5.84159	6.08033	6.09406	5.9074	6.7018	6.74638	6.6833	6.82432	6.955	6.78216	0.199223	0.000418292	Significant
201554_x_at	GYG1	8.46547	9.64557	8.67258	8.99447	8.92556	8.94073	11.375	11.4324	11.7095	11.3185	11.1928	11.4056	0.351283	0.000418303	Significant
219035_s_at	RNF34	8.16158	8.90704	8.12806	8.36549	8.48591	8.40962	9.96036	10.0391	9.75938	9.66753	9.66735	9.81874	0.223497	0.000418851	Significant
202878_s_at	CD93	11.07	11.0923	9.72018	11.2868	9.50162	10.5342	8.03577	7.8808	7.30922	7.77736	7.42784	7.6862	-0.454736	0.000419228	Significant
209496_at	RARRES2	9.44472	8.34675	9.51928	9.49861	8.85001	9.13188	6.59697	6.637	6.70939	7.25638	6.75053	6.79005	-0.427489	0.000419377	Significant
217918_at	DYNLRB1	10.5092	10.5048	10.3639	10.6138	11.0716	10.6127	9.40319	9.39932	9.67094	9.6248	9.80301	9.58025	-0.147651	0.000421021	Significant
200634_at	PFN1	11.1402	11.8278	11.8661	11.3337	11.5883	11.5512	9.95246	9.71934	10.0924	9.80941	10.0185	9.91841	-0.219864	0.000421803	Significant
211012_s_at	PML	8.7915	9.0417	8.96442	8.81969	9.0448	8.93242	7.84798	7.87502	7.98482	8.17041	7.93325	7.9623	-0.165867	0.000421948	Significant
209305_s_at	GADD45B	8.86726	8.5951	7.87702	9.20875	8.53367	8.61636	6.59704	6.4909	6.32197	6.36932	6.24262	6.40437	-0.428022	0.000424214	Significant
206360_s_at	SOCS3	6.77312	6.78581	6.72917	7.04093	6.78374	6.82256	5.89043	6.1093	6.1623	6.07897	6.0538	6.05896	-0.171242	0.000424805	Significant
218238_at	GTPBP4	6.91201	7.01198	6.94019	6.21672	7.23924	6.86403	8.20663	8.42239	8.54476	8.02714	8.26904	8.29399	0.273011	0.000424931	Significant
212591_at	NA	7.725	8.14645	8.09854	7.93904	7.82316	7.94644	9.62387	9.56083	9.91248	9.27891	10.0381	9.68283	0.285121	0.000425287	Significant
201370_s_at	CUL3	6.72061	6.33793	6.07212	5.51626	5.8297	6.09533	7.7778	7.74202	7.56437	7.32441	7.64453	7.61062	0.320311	0.000426276	Significant
218109_s_at	MFSD1	10.2263	10.1478	10.8015	10.5033	10.1146	10.3587	8.40103	8.12123	8.14671	8.66614	8.55713	8.37845	-0.306088	0.00042655	Significant
210845_s_at	PLAUR	9.26929	8.89176	9.73848	9.47945	9.7352	9.42284	7.15125	7.28602	7.04495	7.22837	6.94476	7.13107	-0.402042	0.000427754	Significant
215076_s_at	COL3A1	12.6373	13.0404	12.775	13.0763	12.2383	12.7535	7.82351	7.91761	8.82904	9.34269	9.25388	8.63334	-0.562896	0.000429577	Significant
212393_at	SBF1	7.2698	6.51842	6.87763	6.72876	6.56679	6.79228	8.92378	9.38209	9.7726	9.11047	9.3635	9.31049	0.454961	0.000429697	Significant
217778_at	SLC39A1	7.9116	7.77786	8.08887	8.18753	7.68573	7.93032	7.17324	7.10292	7.25374	7.47593	7.23502	7.24817	-0.129762	0.000429756	Significant
212063_at	CD44	8.98754	9.94986	10.6249	9.07074	9.52492	9.63158	5.70479	5.45751	5.29929	5.76606	5.26053	5.49764	-0.808961	0.000430096	Significant
209619_at	CD74	11.6045	12.0799	12.1485	12.4984	12.9883	12.2639	9.13005	9.0318	8.82309	9.6317	8.73923	9.07118	-0.43506	0.000430353	Significant
205557_at	NA	7.10874	6.82048	7.01307	6.86098	7.0986	6.98037	8.29238	8.2565	8.94453	8.43701	9.08772	8.60363	0.301641	0.000430618	Significant
209444_at	RAP1GDS1	7.52141	7.68518	7.94657	7.50306	7.26792	7.58483	9.36526	9.22296	9.62501	9.65567	9.82658	9.5391	0.330736	0.000431245	Significant
202596_at	ENSA	10.4059	10.0075	10.4218	9.64731	9.55353	10.0072	7.62944	7.79212	7.98984	8.01191	7.70946	7.82655	-0.354588	0.000431477	Significant
220623_s_at	TSGA10	5.56784	5.88343	5.04031	5.68174	7.29176	5.89302	10.2645	10.2914	10.4541	9.76086	10.2543	10.205	0.792202	0.000431871	Significant
201787_at	FBLN1	10.4373	10.0902	10.0931	9.97661	9.402	9.99984	7.75738	7.55164	8.04621	7.55513	7.88569	7.75921	-0.365995	0.000431892	Significant
221501_x_at	NA	10.6488	11.3111	11.0312	11.4806	10.9573	11.0858	12.3834	12.5636	12.3247	12.5095	12.5917	12.4746	0.170276	0.000432803	Significant
208079_s_at	AURKA	7.19591	6.87954	7.20458	7.26089	7.2242	7.15302	9.34	9.23787	9.70341	8.98096	10.2892	9.51029	0.410936	0.00043374	Significant
219313_at	GRAMD1C	5.62896	5.7019	5.63983	5.4523	5.59089	5.60278	7.56538	7.54856	7.69899	6.99302	8.27625	7.61644	0.442975	0.000435156	Significant
201693_s_at	EGR1	10.7069	10.3749	10.8024	11.7631	9.27358	10.5842	7.93411	7.69437	7.5145	8.18952	7.25541	7.71758	-0.455687	0.000435241	Significant
221249_s_at	FAM117A	8.74526	8.57821	8.57174	8.01884	8.3723	8.45727	9.48901	9.60067	9.57645	9.36926	9.5049	9.50806	0.168959	0.000435723	Significant
220769_s_at	WDR78	6.50055	5.70979	6.03373	5.98375	6.51271	6.14811	8.46399	8.43825	9.29439	8.08098	8.91994	8.63951	0.490808	0.000436016	Significant
213107_at	TNIK	8.04569	8.21635	7.29452	7.72872	7.87135	7.83133	9.43427	9.32762	8.66213	9.32503	8.78065	9.10594	0.217551	0.000436565	Significant
209770_at	BTN3A1	8.5704	8.00645	7.94299	8.25572	8.08308	8.17173	7.02968	7.10413	6.92659	7.13195	6.90089	7.01865	-0.219449	0.000436848	Significant
200738_s_at	PGK1	11.6542	10.9933	11.5666	10.8555	10.9578	11.2055	9.53701	9.06634	9.55264	9.69846	9.10684	9.39226	-0.254662	0.000437045	Significant
211991_s_at	HLA-DPA1	9.9444	9.94023	10.5255	11.0046	11.2669	10.5363	6.99805	6.86015	7.19501	7.61347	6.48739	7.03081	-0.583609	0.000437673	Significant
203405_at	PSMG1	7.64585	7.61118	7.18297	7.11783	6.96682	7.30493	10.1317	10.1273	10.9093	10.1443	10.8467	10.4319	0.514056	0.000438329	Significant
206348_s_at	PDK3	5.95734	5.94334	5.99482	6.17618	5.87377	5.98909	6.67163	6.91871	6.54093	6.91839	6.73112	6.75616	0.173865	0.000440339	Significant
218504_at	FAHD2A	7.55738	7.46191	7.22038	7.3686	7.39715	7.40109	8.58235	8.53086	8.88077	8.55585	8.54204	8.61837	0.219679	0.000440798	Significant
219241_x_at	SSH3	8.12126	8.01764	8.42594	8.24498	8.4942	8.2608	6.90974	7.13615	7.20795	7.44794	7.18807	7.17797	-0.202706	0.00044083	Significant
201711_x_at	RANBP2	7.1602	8.57041	7.16009	7.73903	8.04785	7.73552	11.3191	11.2534	11.2386	10.8809	10.8232	11.103	0.521385	0.000441197	Significant
205736_at	PGAM2	6.05103	5.10983	5.7604	5.86025	5.42943	5.64219	7.76216	7.49765	7.66547	7.34184	7.85895	7.62521	0.434523	0.000441741	Significant
209186_at	ATP2A2	10.5583	11.2535	11.2683	10.8843	10.9611	10.9851	12.6331	12.5591	12.5515	12.3323	12.5999	12.5352	0.190436	0.000442124	Significant
203800_s_at	MRPS14	9.32483	9.30981	9.46301	9.08203	9.10437	9.25681	9.60838	9.70787	9.88143	9.53218	9.62706	9.67138	0.0632072	0.000443146	Significant
203600_s_at	FAM193A	7.7519	9.04375	8.55884	8.6227	8.27905	8.45125	10.3663	10.6348	10.3866	10.3322	10.4842	10.4408	0.304998	0.000443161	Significant
201109_s_at	THBS1	7.05044	7.75463	6.88228	8.23754	7.61174	7.50733	4.85506	4.93564	4.92292	4.90813	4.71338	4.86703	-0.625259	0.000444231	Significant
213970_at	RABL3	7.73629	7.43385	7.54186	7.65908	7.56784	7.58778	7.23447	6.98843	6.93003	7.32475	7.07571	7.11068	-0.0936915	0.00044529	Significant
209022_at	STAG2	11.1971	10.4678	10.2619	10.5899	9.70544	10.4444	8.249	8.01724	7.6638	8.44216	8.07242	8.08893	-0.368713	0.000445372	Significant
218805_at	NA	9.50173	9.54884	9.40863	9.64564	9.94907	9.61078	8.5098	8.59586	8.0238	8.35134	8.38645	8.37345	-0.198832	0.000446342	Significant
214264_s_at	EFCAB11	6.47621	6.92468	6.53123	6.77661	6.52133	6.64601	9.89872	9.85147	10.3746	9.38661	10.9619	10.0947	0.603034	0.000447982	Significant
213617_s_at	TPGS2	7.21454	8.07607	7.83865	7.21687	7.80861	7.63095	9.61244	9.67357	10.3545	9.36858	9.41359	9.68453	0.34382	0.000448847	Significant
219907_at	FRS3	6.25601	6.53259	6.76756	6.81616	6.8018	6.63483	7.92109	8.06679	8.2588	7.73871	8.07561	8.0122	0.272139	0.000448911	Significant
209189_at	FOS	12.7628	12.3163	12.2461	12.5338	12.1027	12.3923	8.01237	7.61158	8.78459	9.62106	7.36101	8.27812	-0.58207	0.000449431	Significant
202889_x_at	MAP7	6.58941	7.53674	7.9194	7.13486	7.3306	7.3022	9.02718	9.01368	9.54495	8.94056	8.95121	9.09552	0.316824	0.000449999	Significant
200873_s_at	CCT8	10.3834	10.3376	10.4879	10.1617	10.2648	10.3271	10.769	10.7325	11.0507	10.7688	10.844	10.833	0.0689997	0.000450475	Significant
211106_at	SUPT3H	6.75855	6.49104	6.34092	6.55606	6.70537	6.57039	8.33732	7.70555	8.12522	7.71801	7.83968	7.94516	0.274097	0.000452752	Significant
204424_s_at	LMO3	8.61415	8.30359	7.71613	7.97317	7.79135	8.07968	7.23024	7.07169	6.6581	7.09879	6.9366	6.99908	-0.207132	0.00045289	Significant
211560_s_at	ALAS2	7.44405	7.2091	7.16931	7.32461	7.26323	7.28206	6.79349	6.86148	6.61041	6.81202	6.71319	6.75812	-0.107725	0.000453495	Significant
215321_at	RUNDC3B	5.14976	5.09683	5.06809	4.99525	4.85942	5.03387	6.6824	6.59377	6.40477	6.42106	7.04364	6.62913	0.397151	0.000454208	Significant
208130_s_at	TBXAS1	6.64245	6.51363	6.87947	6.98515	6.63262	6.73066	5.9075	5.77165	5.68371	5.94685	5.66	5.79394	-0.216203	0.000454794	Significant
212279_at	TMEM97	8.74071	10.0172	9.37825	9.11556	9.184	9.28715	11.5976	11.6408	11.4436	11.7617	11.4535	11.5795	0.31826	0.000455603	Significant
202170_s_at	AASDHPPT	6.86025	7.33873	6.78927	6.37492	6.4239	6.75742	9.6532	9.54148	10.0584	9.05413	10.2766	9.71677	0.524005	0.000456071	Significant
215966_x_at	GK3P	5.11776	5.71529	5.7009	5.59255	5.97826	5.62095	6.92204	7.06834	7.56746	7.07949	8.29155	7.38578	0.393935	0.00045637	Significant
212284_x_at	TPT1	13.8853	13.7305	13.9682	13.8485	14.0037	13.8873	13.5672	13.2619	13.6266	13.579	13.6637	13.5397	-0.0365679	0.000456574	Significant
203555_at	PTPN18	8.54332	8.20873	8.39009	8.63706	8.71726	8.49929	7.59389	7.67923	7.70905	7.85787	7.86996	7.742	-0.134637	0.000457915	Significant
205704_s_at	ATP6V0A2	7.04734	7.15519	7.12543	6.70131	7.28419	7.06269	7.67412	7.8858	7.82828	7.67673	7.86331	7.78565	0.140599	0.000458719	Significant
204471_at	GAP43	5.21885	5.15054	5.15844	5.13259	5.14838	5.16176	4.88664	4.86502	4.74564	4.85334	4.70496	4.81112	-0.10149	0.00045896	Significant
217958_at	NA	9.09988	9.21338	9.00127	8.6514	8.478	8.88879	10.2515	10.3035	10.2649	10.1811	10.2637	10.2529	0.205976	0.000459462	Significant
202753_at	PSMD6	9.994	10.4732	10.2874	9.12528	9.89471	9.95491	11.9424	11.8317	12.16	11.6189	12.0704	11.9247	0.26047	0.000460636	Significant
203385_at	DGKA	8.34925	8.60342	9.08752	8.66775	9.10824	8.76324	7.84715	7.84117	8.16035	7.98271	8.32188	8.03065	-0.125947	0.000461979	Significant
56919_at	WDR48	7.44319	7.38341	6.86766	7.23541	7.23143	7.23222	8.54301	8.50458	8.56643	8.28768	8.46929	8.4742	0.228639	0.000464023	Significant
221015_s_at	CDADC1	5.62393	5.585	6.00139	5.89898	6.04267	5.8304	6.55672	6.76612	7.01806	6.55421	6.87821	6.75466	0.21229	0.000464392	Significant
219105_x_at	ORC6	6.77775	6.59037	6.68801	6.80523	6.79527	6.73132	7.96581	7.80887	7.71806	7.52054	7.66217	7.73509	0.200528	0.000464794	Significant
213113_s_at	SLC43A3	9.21792	9.31052	9.43878	9.65919	9.06098	9.33748	8.26666	8.11633	8.04249	7.99945	7.92027	8.06904	-0.210636	0.000465216	Significant
218620_s_at	HEMK1	7.46513	7.41436	7.84938	7.69375	7.81231	7.64698	8.02472	8.44351	8.63291	8.44355	8.61943	8.43282	0.141125	0.000466123	Significant
204319_s_at	RGS10	8.44124	7.74954	8.44893	9.03885	8.8501	8.50573	5.91653	5.96244	6.10753	6.0392	5.69563	5.94427	-0.516936	0.000467309	Significant
204180_s_at	ZBTB43	6.82275	6.79215	7.39115	6.40416	7.36974	6.95599	8.47155	8.5063	8.75693	8.55481	8.63342	8.5846	0.303495	0.000467669	Significant
200048_s_at	JTB	11.2078	10.9673	10.8321	10.9531	10.6512	10.9223	10.1367	10.3185	10.0306	10.2869	9.7618	10.1069	-0.111932	0.000468553	Significant
212174_at	AK2	8.06782	8.55826	8.41186	8.15	8.10505	8.2586	7.15747	7.35116	7.15633	7.41513	7.14547	7.24511	-0.188889	0.000469512	Significant
214869_x_at	GAPVD1	7.71989	8.22239	8.07241	7.6034	8.48454	8.02052	9.66749	9.65002	9.82091	9.36689	9.56949	9.61496	0.261584	0.000471563	Significant
205047_s_at	ASNS	7.50206	7.61619	7.38333	7.25672	7.18058	7.38778	8.95812	9.12653	9.5823	9.20583	9.54602	9.28376	0.329569	0.000472316	Significant
217865_at	RNF130	9.52726	9.36869	9.47023	9.95801	9.30508	9.52585	8.6336	8.77342	8.71831	9.02477	8.71494	8.77301	-0.118777	0.000472705	Significant
212302_at	RTF1	7.94829	7.74926	7.10107	7.27874	7.66285	7.54804	8.74403	8.86959	8.58195	8.56614	8.90567	8.73347	0.210453	0.000472825	Significant
210139_s_at	PMP22	10.2694	10.9686	10.9223	11.431	10.1912	10.7565	8.15695	7.9394	8.37794	9.21175	8.48772	8.43475	-0.350789	0.000473194	Significant
219909_at	MMP28	5.46279	5.47599	5.42342	5.38323	5.8221	5.51351	6.58743	6.40891	6.51703	6.89696	6.74692	6.63145	0.266354	0.000473496	Significant
211941_s_at	PEBP1	10.57	10.6227	10.1373	10.5008	10.3572	10.4376	11.3892	11.7312	11.5318	11.7384	11.2701	11.5321	0.143868	0.000473735	Significant
210766_s_at	CSE1L	8.70317	8.68895	8.62278	8.58891	7.93863	8.50849	10.761	10.8113	10.8379	10.4097	11.0237	10.7687	0.339875	0.000473749	Significant
200625_s_at	CAP1	10.8188	11.167	11.0573	10.8336	10.7496	10.9253	9.88748	9.77983	10.062	9.98309	9.856	9.91367	-0.140176	0.000474775	Significant
204355_at	DHX30	7.65575	8.07867	7.14276	7.56585	7.29445	7.5475	9.41357	9.7123	9.86225	9.47118	9.56969	9.6058	0.347908	0.000476633	Significant
215359_x_at	NA	7.37663	7.93466	7.29728	7.36996	7.08347	7.4124	8.78698	8.69753	8.45096	8.65801	8.17457	8.55361	0.206592	0.000478795	Significant
212469_at	NIPBL	8.51965	8.45942	8.3869	8.40124	8.08308	8.37006	9.00969	9.06452	8.80349	8.97225	8.81922	8.93383	0.0940422	0.000479471	Significant
201870_at	TOMM34	9.34214	8.70543	9.1776	9.09751	9.40482	9.1455	11.1053	11.2051	10.9629	11.0564	10.796	11.0252	0.269665	0.000480447	Significant
221821_s_at	KANSL2	8.11943	8.58336	8.68688	8.22325	8.1694	8.35646	9.538	9.44777	9.55463	9.3953	9.362	9.45954	0.178878	0.000481304	Significant
200858_s_at	NA	12.1469	12.203	11.9596	11.9427	12.107	12.0718	10.6281	10.369	10.7924	10.8696	10.6779	10.6674	-0.178436	0.000481775	Significant
203947_at	CSTF3	8.77981	9.08394	8.60465	8.62733	9.20194	8.85954	9.96039	9.92744	9.85911	9.65741	9.94421	9.86971	0.155777	0.000482561	Significant
207209_at	CETN1	7.09179	7.0769	8.10324	7.85994	8.18432	7.66324	10.4041	10.1937	10.6622	10.0192	10.2172	10.2993	0.426518	0.000483214	Significant
210844_x_at	CTNNA1	10.4837	11.038	10.6062	10.5994	10.3827	10.622	9.55611	9.6423	9.57521	9.71421	9.51991	9.60155	-0.145717	0.000483458	Significant
222147_s_at	ACTR5	6.50764	6.39086	6.98727	6.69768	6.81036	6.67876	7.49845	7.66541	7.84874	7.64882	7.52457	7.6372	0.193462	0.000483963	Significant
210410_s_at	NA	6.27998	6.83018	6.60702	6.74163	6.72313	6.63639	8.57382	8.36269	8.26149	8.06298	8.36666	8.32553	0.327144	0.000484792	Significant
203414_at	MMD	9.17939	9.17456	9.1213	9.43314	8.95817	9.17331	10.8735	10.5343	10.3583	10.3417	10.2922	10.48	0.192125	0.000486491	Significant
201673_s_at	GYS1	8.30743	8.50883	8.50529	8.64225	8.30001	8.45276	7.6184	7.81224	7.81152	8.24717	7.73261	7.84439	-0.107762	0.00048706	Significant
204686_at	IRS1	8.17937	7.73442	7.96102	8.52574	7.38394	7.9569	5.36401	5.66697	5.59431	6.14809	5.87012	5.7287	-0.473998	0.000487227	Significant
202870_s_at	CDC20	7.26331	7.174	7.57388	7.65935	6.90899	7.31591	9.41114	9.60956	9.73908	9.32691	9.92506	9.60235	0.392351	0.000487435	Significant
201332_s_at	STAT6	8.09495	7.976	7.41425	7.86451	8.03565	7.87707	7.05106	7.04202	6.60429	7.2239	6.89224	6.9627	-0.178012	0.000488005	Significant
201704_at	ENTPD6	8.58088	8.59368	8.13702	8.66991	8.35807	8.46791	9.07865	9.17564	8.83567	9.51714	8.92161	9.10574	0.10477	0.000489941	Significant
202877_s_at	CD93	9.5396	8.84775	8.58915	8.91813	8.82772	8.94447	7.55185	7.44802	7.39269	7.37478	7.58675	7.47082	-0.25973	0.000492167	Significant
203596_s_at	IFIT5	8.07013	7.60528	7.65457	7.77494	7.87904	7.79679	7.15645	7.00473	6.75501	6.91937	6.74462	6.91604	-0.172935	0.000492506	Significant
201549_x_at	KDM5B	9.69725	9.20058	9.06726	8.96247	8.26175	9.03786	11.2773	11.2152	11.27	10.8234	11.0478	11.1268	0.299981	0.000492638	Significant
221814_at	ADGRA2	10.3535	10.2987	9.07183	9.8296	9.34879	9.78049	7.6253	7.8136	7.30821	8.09276	7.47583	7.66314	-0.351971	0.000493026	Significant
218824_at	PNMA8A	7.45805	7.53428	7.05391	7.29335	6.22492	7.1129	10.0475	10.2348	10.0496	9.53878	10.118	9.99772	0.491161	0.000495026	Significant
222138_s_at	WDR13	9.37276	9.69077	9.17993	9.85421	8.92741	9.40502	8.6133	8.69595	8.34052	9.04541	8.40218	8.61947	-0.125831	0.000495761	Significant
222327_x_at	OR7E156P	6.47068	7.81912	7.8067	7.83533	7.71523	7.52941	10.0314	10.0071	10.7124	9.96429	10.617	10.2664	0.447327	0.000496368	Significant
208744_x_at	HSPH1	8.62259	8.67634	8.39038	7.92897	8.43982	8.41162	10.071	10.0168	9.96696	9.8984	9.53755	9.89814	0.234773	0.000498117	Significant
212260_at	GIGYF2	7.36217	8.15201	7.76769	7.61195	7.45396	7.66956	9.20298	9.16871	9.09118	8.9058	8.92683	9.0591	0.240225	0.000498823	Significant
202827_s_at	MMP14	9.28956	8.64435	8.4181	9.39512	8.65139	8.8797	7.29532	7.41969	7.00144	7.35829	7.08728	7.2324	-0.296036	0.000499805	Significant
218308_at	TACC3	6.70994	7.04235	7.15465	7.44444	7.6023	7.19074	9.33584	9.42463	9.71999	8.85805	9.90948	9.4496	0.394114	0.000499911	Significant
210676_x_at	NA	7.75708	7.99976	7.52423	8.574	8.77143	8.1253	11.0431	11.0669	11.407	10.7517	11.375	11.1287	0.453797	0.00050016	Significant
201792_at	AEBP1	10.3521	9.45426	10.4404	10.4467	9.31674	10.002	8.09574	7.7885	8.5019	8.6158	8.11123	8.22263	-0.282621	0.000502454	Significant
207056_s_at	SLC4A8	5.24271	4.88936	5.09346	5.03338	5.53398	5.15858	7.36205	7.58986	7.57549	6.5664	7.41477	7.30171	0.501261	0.000502598	Significant
214296_x_at	IZUMO4	7.46458	7.38823	6.61174	7.24516	6.85186	7.11232	9.42039	9.2471	9.43558	8.87962	9.00448	9.19744	0.370912	0.000503126	Significant
201236_s_at	BTG2	11.1415	10.6869	11.1751	10.3979	10.5267	10.7856	7.95282	7.74872	7.489	8.4702	7.45831	7.82381	-0.463164	0.000503344	Significant
222317_at	PDE3B	4.75826	4.63076	4.77014	4.73059	4.72126	4.7222	5.56733	5.53259	5.53681	5.31947	5.80063	5.55137	0.233383	0.000503616	Significant
204493_at	BID	6.97033	6.83283	6.31922	6.68179	6.8551	6.73186	5.79898	5.83914	5.68464	5.60126	5.70705	5.72621	-0.233423	0.000503867	Significant
201459_at	RUVBL2	9.71097	9.23852	9.15541	9.37144	8.73691	9.24265	11.6557	11.8592	12.1154	11.3856	11.9176	11.7867	0.350782	0.000504439	Significant
216421_at	NA	6.18736	5.97204	6.01594	6.04105	6.08367	6.06001	5.2866	5.44575	5.45404	5.3353	5.38416	5.38117	-0.171401	0.00050649	Significant
207405_s_at	RAD17	5.83852	7.01086	6.55756	6.2409	6.13931	6.35743	9.8108	9.2748	9.63869	9.1417	9.9489	9.56298	0.589016	0.00050651	Significant
204361_s_at	SKAP2	5.22368	5.07777	5.34485	5.19426	5.53178	5.27447	6.32209	6.34418	6.95957	6.56982	7.4401	6.72715	0.350971	0.000506542	Significant
204086_at	PRAME	5.82592	6.26896	6.68132	5.98172	7.23117	6.39782	9.80367	10.2064	9.90875	10.1472	9.53936	9.92107	0.632916	0.000507125	Significant
213500_at	NA	7.8241	7.89636	8.13431	7.87874	7.88798	7.9243	6.97526	7.29592	7.08335	7.19373	7.11603	7.13286	-0.151803	0.000507332	Significant
222380_s_at	PDCD6	7.13286	7.37477	6.77086	7.5312	7.43179	7.2483	8.50821	8.81474	7.98706	8.60762	8.2281	8.42914	0.217744	0.000509056	Significant
206397_x_at	NA	6.79238	6.50844	6.14257	6.1805	6.96405	6.51759	8.4327	8.2642	7.83104	8.43763	8.17441	8.22799	0.336202	0.000509851	Significant
202893_at	UNC13B	8.10334	8.616	7.98457	7.67084	7.9682	8.06859	9.52052	9.59124	9.6707	9.43419	9.30492	9.50431	0.236266	0.000510334	Significant
219607_s_at	MS4A4A	6.54076	6.09192	6.58266	7.4371	6.10482	6.55145	4.6542	4.53805	4.58099	4.79905	4.44651	4.60376	-0.509003	0.000510649	Significant
220520_s_at	NUP62CL	5.20499	5.64991	6.05445	5.51234	5.96358	5.67705	7.27727	7.77638	7.49517	7.88315	7.44758	7.57591	0.416277	0.00051108	Significant
203212_s_at	MTMR2	7.96863	8.33175	8.24093	8.20831	7.98863	8.14765	9.04521	9.11512	8.87151	8.97512	9.00877	9.00315	0.144045	0.000512972	Significant
214870_x_at	NA	10.6808	11.2854	11.0279	11.5589	11.0666	11.1239	12.4396	12.6926	12.3952	12.4924	12.6472	12.5334	0.172109	0.000514642	Significant
203856_at	VRK1	6.70776	7.46695	7.30393	6.93271	6.41829	6.96593	9.24334	9.14701	8.94063	8.76328	8.91795	9.00244	0.37	0.000514975	Significant
202404_s_at	COL1A2	13.2722	12.9342	13.2656	13.4282	11.8544	12.9509	11.1513	10.9899	10.905	11.3563	10.6204	11.0046	-0.23495	0.000516405	Significant
217124_at	IQCE	7.12759	6.52667	6.56188	7.06119	6.88648	6.83276	8.77278	9.37416	9.29016	9.11909	9.61966	9.23517	0.43467	0.000517109	Significant
203419_at	KMT2B	8.52777	8.10687	8.00658	7.66114	8.00956	8.06238	9.40087	9.48854	9.26581	9.3262	9.33319	9.36292	0.215752	0.0005182	Significant
213331_s_at	NEK1	6.99789	7.20211	6.73762	6.50935	6.70252	6.8299	8.32009	8.42829	8.76395	8.385	8.19939	8.41934	0.301843	0.000518612	Significant
218738_s_at	RNF138	8.20412	8.70425	8.02284	7.85085	7.4364	8.04369	10.5149	10.1876	10.2814	10.1093	10.2932	10.2773	0.353528	0.000519849	Significant
207427_at	ACR	7.47039	7.39791	7.61771	7.67885	7.51574	7.53612	8.9465	9.45936	10.1056	9.28752	9.81528	9.52286	0.337574	0.000519866	Significant
201044_x_at	DUSP1	8.44527	8.49195	7.72206	8.4979	8.70932	8.3733	6.89825	6.60255	6.70388	6.87909	6.86958	6.79067	-0.302242	0.000520293	Significant
210236_at	PPFIA1	5.70297	4.80001	5.12705	5.30013	5.2566	5.23735	8.1361	8.10518	9.11039	7.97122	9.22625	8.50983	0.700293	0.000520496	Significant
213465_s_at	PPP1R7	8.3157	8.13396	7.84507	7.4374	7.51358	7.84914	10.2515	10.1966	10.8939	9.99972	10.6913	10.4066	0.406893	0.00052064	Significant
215460_x_at	BRD1	8.7734	8.23801	7.94051	7.51669	7.38578	7.97088	10.0943	10.1802	9.96752	9.6244	9.91734	9.95675	0.320936	0.000520884	Significant
210028_s_at	ORC3	7.13923	7.60242	7.44212	7.33553	7.11704	7.32727	8.67861	8.71098	8.93274	8.2421	8.63367	8.63962	0.237692	0.000520995	Significant
204177_s_at	KLHL20	8.1037	7.42061	7.49117	7.46546	7.52367	7.60092	8.87357	8.65117	8.81114	8.52442	8.94027	8.76011	0.204775	0.000522478	Significant
214784_x_at	XPO6	9.27657	9.00784	9.303	9.36041	9.45268	9.2801	10.1858	9.87078	10.2123	9.90489	10.5056	10.1359	0.127259	0.000526054	Significant
202238_s_at	NNMT	9.88431	9.2657	8.78483	10.834	9.33259	9.62028	5.74129	5.84732	5.87569	5.72605	5.78649	5.79537	-0.731178	0.00052645	Significant
212998_x_at	HLA-DQB1	8.47155	8.74836	9.14695	9.98473	9.4575	9.16182	6.02698	6.0281	7.06131	6.3633	6.16815	6.32957	-0.533527	0.00052704	Significant
213187_x_at	FTL	12.3944	12.4561	12.1128	12.442	12.2785	12.3368	10.0603	9.54245	10.1564	10.7802	9.62604	10.0331	-0.298202	0.000527516	Significant
218832_x_at	ARRB1	6.38788	6.21861	6.14871	6.27589	6.20699	6.24762	5.61681	5.65481	5.55025	5.86279	5.64763	5.66646	-0.140859	0.000527661	Significant
203518_at	LYST	7.65903	7.39591	7.57132	7.11118	7.63372	7.47423	8.47155	8.62906	9.06955	8.55173	9.07454	8.75929	0.228888	0.00052824	Significant
206241_at	KPNA5	4.80736	5.01693	4.798	4.99217	5.78994	5.08088	8.1864	8.30207	9.20371	7.5209	8.57782	8.35818	0.71811	0.000529762	Significant
203583_at	UNC50	8.68191	8.99297	8.97602	8.45957	8.51143	8.72438	10.0262	9.79845	10.1174	9.41169	9.89149	9.84905	0.174932	0.000529893	Significant
219418_at	NA	8.18471	8.8425	8.73103	8.45975	8.87865	8.61933	10.0881	10.1659	10.1582	9.57168	10.091	10.015	0.216512	0.000530433	Significant
206204_at	GRB14	4.45865	5.59542	5.2626	4.90069	5.41992	5.12745	7.28181	7.28805	7.38702	7.78752	7.52713	7.45431	0.539831	0.000530776	Significant
211997_x_at	NA	12.822	12.7812	12.6316	12.2092	12.7227	12.6333	13.438	13.4536	13.5452	13.2377	13.4424	13.4234	0.0875106	0.000530868	Significant
217019_at	NA	6.04426	5.63979	5.88017	5.64303	5.43404	5.72826	5.1295	4.95919	4.83555	4.97735	4.76636	4.93359	-0.215459	0.000531156	Significant
221897_at	TRIM52	7.27538	7.29498	7.1963	7.39134	7.45051	7.3217	7.74141	7.76524	7.88422	7.83908	8.1261	7.87121	0.104406	0.000531195	Significant
204091_at	PDE6D	7.23898	7.8837	7.85139	7.20434	7.11604	7.45889	8.95937	8.89271	9.0076	8.57719	8.75267	8.83791	0.244744	0.000531385	Significant
200904_at	HLA-E	11.4454	10.8815	10.2604	10.6344	11.0466	10.8537	8.12432	8.16797	8.22467	8.45714	7.78045	8.15091	-0.41315	0.000532587	Significant
219666_at	MS4A6A	9.11638	9.42337	9.39593	10.5339	9.43904	9.58173	7.31408	7.36768	7.37841	7.45505	7.1854	7.34012	-0.384482	0.00053419	Significant
203660_s_at	PCNT	8.00135	8.45974	8.61672	8.57592	9.11001	8.55275	9.65434	10.0065	9.73683	10.032	10.0621	9.89837	0.210803	0.000534494	Significant
218626_at	EIF4ENIF1	7.90324	8.12146	7.36228	7.21927	7.27019	7.57529	9.6028	9.65835	9.87474	9.43015	9.81889	9.67699	0.353257	0.000534918	Significant
202242_at	TSPAN7	8.12925	8.38132	7.90761	8.22446	8.46324	8.22118	7.07593	6.99318	6.9755	6.97416	6.8304	6.96983	-0.238221	0.000535223	Significant
208541_x_at	TFAM	6.88814	7.3322	7.31296	7.31927	7.4605	7.26261	8.48907	8.65053	9.15362	8.30709	9.00425	8.72091	0.263991	0.000535326	Significant
209158_s_at	CYTH2	7.13889	7.41771	7.85758	7.53794	7.11473	7.41337	8.5967	8.7085	9.10453	8.66195	9.03684	8.82171	0.250929	0.00053606	Significant
220462_at	CSRNP3	6.3272	5.95661	5.78787	6.12645	5.94423	6.02847	5.82174	5.57321	5.50386	5.72651	5.61747	5.64856	-0.0939098	0.000537001	Significant
219499_at	SEC61A2	5.85548	6.2337	6.78085	6.66947	7.33996	6.57589	7.81646	8.33888	8.37654	8.53432	8.47308	8.30786	0.33729	0.000538017	Significant
221520_s_at	CDCA8	8.27666	8.10124	8.42301	8.37059	8.59318	8.35293	9.73852	9.60889	9.78391	9.35427	9.51228	9.59957	0.200687	0.000538125	Significant
214945_at	NA	5.47346	6.16559	6.19209	5.35855	6.67517	5.97297	8.74631	8.8749	8.39473	8.96689	8.92602	8.78177	0.556063	0.000538362	Significant
201315_x_at	IFITM2	11.6544	11.1816	11.0324	11.4323	11.066	11.2733	10.3296	10.2328	9.91466	10.6007	9.63575	10.1427	-0.152473	0.000538757	Significant
215458_s_at	SMURF1	7.03158	6.70882	7.06369	6.84701	6.95601	6.92142	8.77036	9.19354	9.43153	8.42413	8.57701	8.87931	0.35938	0.000541527	Significant
217786_at	PRMT5	9.08801	8.9926	9.06045	8.96975	8.73038	8.96824	9.35754	9.34738	9.33536	9.16936	8.95839	9.23361	0.0420694	0.000542081	Significant
208393_s_at	RAD50	7.2757	7.64405	7.01743	7.69831	7.41714	7.41053	9.10112	9.09813	9.13785	8.86135	9.04381	9.04845	0.288095	0.00054356	Significant
37384_at	PPM1F	9.40468	9.19815	9.09254	9.0577	9.08046	9.16671	8.5278	8.59352	8.35133	8.54145	8.51331	8.50548	-0.108011	0.00054388	Significant
207338_s_at	ZNF200	6.69549	6.57268	6.15166	6.40304	6.9701	6.55859	8.53488	8.69117	9.05166	8.47811	8.64692	8.68055	0.4044	0.000544045	Significant
209753_s_at	TMPO	6.68016	6.43665	6.91758	6.78629	7.03645	6.77142	7.57615	7.74455	8.02522	7.65293	7.79634	7.75904	0.196418	0.000544316	Significant
211955_at	IPO5	8.54661	8.97341	8.87465	7.96484	7.99296	8.4705	11.0598	11.2023	11.6974	11.1442	11.8977	11.4003	0.428553	0.000544664	Significant
220528_at	VNN3	6.97254	6.95721	6.70108	6.95755	6.8503	6.88774	6.57588	6.60628	6.24423	6.33969	6.34665	6.42254	-0.100885	0.00054519	Significant
218612_s_at	TSSC4	7.84542	7.37415	7.84051	7.39598	7.81038	7.65329	8.56179	8.46108	9.14549	8.52726	8.6996	8.67905	0.181456	0.000545431	Significant
202046_s_at	ARHGAP35	6.39577	5.94849	5.7045	5.96031	5.92592	5.987	8.7552	8.77265	9.01417	8.00949	7.92017	8.49433	0.504668	0.000546376	Significant
218268_at	TBC1D15	8.25524	8.24876	8.04318	8.07783	8.05422	8.13585	9.28757	9.30896	9.1441	8.94671	9.58938	9.25534	0.185994	0.000546418	Significant
200601_at	ACTN4	10.1326	10.3146	9.74313	9.58164	9.74156	9.90272	9.27173	9.23833	9.03498	8.96955	8.99377	9.10167	-0.121693	0.000546559	Significant
208083_s_at	NA	5.04929	5.0682	4.91894	4.97186	5.09545	5.02075	4.6908	4.68478	4.67258	4.70679	4.68086	4.68716	-0.0991881	0.000548007	Significant
206319_s_at	NA	6.51463	5.97165	6.08353	5.75766	6.91438	6.24837	11.798	11.627	11.3731	12.553	10.426	11.5554	0.887018	0.000548164	Significant
201457_x_at	BUB3	8.92938	8.88974	9.05055	8.77875	8.7002	8.86972	10.0577	9.93336	10.4927	9.91368	10.4357	10.1666	0.196881	0.000548675	Significant
209220_at	GPC3	9.22991	10.0436	8.59701	9.4892	8.46402	9.16476	6.24817	6.17775	6.07264	6.14277	6.27707	6.18368	-0.567631	0.000548745	Significant
202110_at	COX7B	10.6073	10.5585	11.0399	10.5009	10.3334	10.608	9.17654	9.15196	9.05744	9.39788	8.98942	9.15465	-0.212577	0.000548774	Significant
201279_s_at	DAB2	9.41756	8.92716	9.579	10.0092	9.7897	9.54453	7.41133	7.34361	7.58622	8.37378	7.10272	7.56353	-0.335615	0.000550531	Significant
202372_at	NA	9.5532	9.23309	9.21425	9.30199	9.25894	9.31229	8.97589	8.86782	8.84918	8.94467	8.82032	8.89158	-0.0666975	0.000550761	Significant
201112_s_at	CSE1L	9.09896	9.86092	9.3905	9.37604	8.46522	9.23833	11.6664	11.6799	11.7889	11.3161	11.6006	11.6104	0.329714	0.000551025	Significant
213185_at	KIAA0556	7.71593	8.06976	7.92092	7.95773	7.57036	7.84694	8.7315	8.93151	8.98628	8.81304	8.99725	8.89191	0.180364	0.000553487	Significant
201024_x_at	EIF5B	8.83355	8.88788	9.08918	8.70156	8.76503	8.85544	10.2228	9.82488	10.1513	9.72361	10.3229	10.0491	0.18243	0.000556547	Significant
217165_x_at	MT1F	9.94982	10.7578	10.3568	10.9278	11.1585	10.6301	8.58874	8.74964	8.83045	8.85718	8.77967	8.76114	-0.27897	0.000556933	Significant
213139_at	SNAI2	8.95017	9.15141	9.34022	9.02867	8.08438	8.91097	5.89893	5.72994	5.91107	6.85493	5.91219	6.06141	-0.555928	0.000558818	Significant
201642_at	IFNGR2	10.1056	10.0515	10.2093	10.4468	9.97364	10.1574	9.7721	9.7969	9.86028	9.9719	9.5885	9.79793	-0.0519757	0.000558969	Significant
209386_at	TM4SF1	11.3115	11.4509	10.325	10.7047	10.6867	10.8958	8.33379	8.03433	8.17003	8.70798	8.12903	8.27503	-0.396931	0.000559969	Significant
200003_s_at	NA	12.762	12.7095	12.4756	12.6309	12.8739	12.6904	12.1146	11.9065	11.9868	12.1004	12.0764	12.0369	-0.0762693	0.00056175	Significant
212091_s_at	COL6A1	10.1698	9.54018	9.0645	10.0635	9.07191	9.58199	7.13609	7.22104	7.22087	7.98071	7.24539	7.36082	-0.380459	0.00056267	Significant
209868_s_at	RBMS1	9.65792	9.66782	9.51094	9.80088	9.05588	9.53869	7.63879	7.95333	8.19013	8.21116	7.93317	7.98532	-0.256441	0.000564642	Significant
218363_at	EXD2	7.55224	8.186	7.82516	7.95235	7.8409	7.87133	9.39165	9.35796	9.21948	8.99604	9.38333	9.26969	0.235914	0.000565511	Significant
220257_x_at	NA	6.93347	7.18157	7.42567	7.69818	7.565	7.36078	8.8472	8.87072	8.89913	8.73395	8.90959	8.85212	0.266165	0.00056723	Significant
218219_s_at	LANCL2	7.82198	7.17588	7.85557	7.54113	7.28345	7.5356	9.13041	9.24989	9.53107	9.19894	9.64096	9.35025	0.311283	0.000567963	Significant
202810_at	DRG1	9.96885	10.0616	9.87083	10.2654	9.34742	9.90281	12.0228	12.0439	12.2186	11.9204	12.3135	12.1038	0.289556	0.000568234	Significant
204150_at	STAB1	9.73682	9.29071	8.77956	10.7844	8.95051	9.50839	7.55268	7.30406	7.0687	8.01771	7.34401	7.45743	-0.350523	0.000569805	Significant
201591_s_at	NISCH	9.86435	10.3752	10.0609	10.5869	9.77697	10.1329	11.4424	11.5549	11.365	11.5143	11.4379	11.4629	0.177932	0.000569828	Significant
212854_x_at	NBPF1	11.0974	11.037	10.9023	10.8193	10.4563	10.8625	12.3321	12.2102	12.4441	11.696	12.0284	12.1422	0.160674	0.000570322	Significant
208785_s_at	NA	8.22836	8.51051	8.57722	8.61869	8.74502	8.53596	9.47831	9.25905	9.68424	9.39743	9.65766	9.49534	0.153666	0.000570367	Significant
212246_at	MCFD2	6.55663	6.56375	6.33365	6.65124	6.39356	6.49977	7.27366	7.36124	7.45347	7.39213	7.50519	7.39714	0.18658	0.000570958	Significant
207156_at	NA	4.98396	4.8921	4.85536	5.07242	5.10883	4.98254	5.70676	5.53647	5.56394	5.69157	5.48924	5.5976	0.167927	0.000571155	Significant
208979_at	NCOA6	9.07026	9.59723	9.07183	9.32075	9.15873	9.24376	10.3084	10.4897	10.5008	10.1851	10.494	10.3956	0.16942	0.000572292	Significant
201903_at	UQCRC1	9.55203	10.0254	9.77052	9.93417	9.56644	9.76972	10.6266	10.8974	10.9149	10.6407	10.8512	10.7862	0.142792	0.000572813	Significant
203291_at	CNOT4	7.23775	8.01708	7.48388	7.81881	7.05283	7.52207	9.35045	9.3817	9.36051	9.39163	9.47482	9.39182	0.320275	0.000574764	Significant
203721_s_at	UTP18	8.58284	8.55219	9.06208	8.68393	8.11379	8.59897	10.5223	10.197	10.6924	10.2752	10.7085	10.4791	0.285278	0.000574987	Significant
209360_s_at	NA	8.82666	8.43279	8.28056	8.96958	8.49215	8.60035	7.40538	7.46647	7.00957	7.14402	7.09348	7.22378	-0.25164	0.00057511	Significant
201900_s_at	AKR1A1	10.2308	10.8454	10.0872	10.2951	10.1589	10.3235	8.72051	8.69731	8.55719	9.14013	8.56348	8.73572	-0.24093	0.000575997	Significant
205805_s_at	ROR1	6.92399	6.553	6.56856	6.55601	6.62657	6.64563	5.49006	5.50495	5.61434	5.75565	5.63109	5.59922	-0.247179	0.000576096	Significant
201414_s_at	NAP1L4	9.11282	9.17142	8.72991	8.99746	8.61579	8.92548	10.3973	10.3871	10.4199	9.97161	10.2829	10.2918	0.205489	0.000576745	Significant
212221_x_at	IDS	9.44372	9.29676	9.43876	9.79574	9.22723	9.44044	8.26701	8.24909	7.67675	8.43095	8.131	8.15096	-0.211884	0.000578263	Significant
55705_at	R3HDM4	10.8914	10.717	10.7064	10.7655	10.836	10.7833	10.2331	10.15	10.1085	10.2917	9.98143	10.153	-0.0868939	0.000578349	Significant
214868_at	PIWIL1	5.10001	5.70111	5.3647	5.7277	6.27063	5.63283	8.93207	8.64412	9.38638	8.0174	9.15121	8.82624	0.647939	0.000578965	Significant
220850_at	MORC1	4.96402	4.6308	4.8026	4.84108	4.98773	4.84525	6.02793	6.09047	6.80864	6.257	6.54626	6.34606	0.38929	0.000581189	Significant
219055_at	SRBD1	8.06729	7.4731	7.07255	7.39297	7.30294	7.46177	8.55553	8.17818	7.9745	8.13161	8.19153	8.20627	0.137209	0.000581275	Significant
212332_at	RBL2	8.53316	7.72349	7.98719	8.04447	8.06163	8.06999	9.81078	9.61413	9.79147	9.20902	9.99608	9.6843	0.263081	0.00058174	Significant
212877_at	KLC1	6.78302	7.30753	7.31768	6.4214	7.09207	6.98434	8.97303	9.03042	9.22364	9.19079	8.71256	9.02609	0.369977	0.000582086	Significant
215058_at	DENND5B	5.01137	5.1221	5.23425	5.06322	5.14819	5.11582	5.82746	5.88668	5.98048	5.56366	5.65712	5.78308	0.176872	0.000583037	Significant
201580_s_at	TMX4	8.80466	8.83188	7.71788	8.6505	8.3701	8.47501	11.2684	10.9613	11.1944	10.7581	10.6989	10.9762	0.373094	0.000583323	Significant
205930_at	GTF2E1	7.11188	7.37443	6.57097	7.06279	6.95232	7.01448	8.71665	8.3293	8.32241	8.36413	8.22575	8.39165	0.258618	0.000583433	Significant
201558_at	RAE1	8.80023	8.66821	9.03919	8.98494	8.05906	8.71032	11.436	11.3715	11.5773	11.377	12.0423	11.5608	0.408446	0.000584726	Significant
201419_at	BAP1	8.81429	8.74526	8.85086	8.6415	9.15092	8.84057	9.84775	10.1486	10.109	9.76902	9.88894	9.95266	0.170944	0.00058482	Significant
200838_at	CTSB	10.1594	10.4821	11.2514	10.9617	10.3304	10.637	8.71166	8.66075	8.60019	8.79136	8.47285	8.64736	-0.298759	0.000587054	Significant
206488_s_at	CD36	7.35067	7.38271	7.14404	7.57804	6.29032	7.14916	5.38876	5.35553	5.13415	5.36542	5.15826	5.28042	-0.43712	0.00058753	Significant
205691_at	SYNGR3	6.48016	6.10534	6.82689	6.33067	6.92448	6.53351	7.73082	7.69157	7.75599	7.56637	7.87181	7.72331	0.241362	0.000587613	Significant
212413_at	SEPTIN6	6.06772	5.68384	5.81549	6.20653	6.06184	5.96708	7.60792	7.88653	7.828	7.8854	7.27204	7.69597	0.367078	0.00058823	Significant
201473_at	JUNB	12.7633	10.8216	12.0859	11.3641	11.1686	11.6407	7.45794	7.21414	7.6237	8.43167	7.44469	7.63443	-0.60859	0.000588508	Significant
205859_at	LY86	8.82598	8.54439	8.87963	9.16212	9.48203	8.97883	7.10454	7.35073	6.8235	7.39771	7.20816	7.17693	-0.323161	0.000588871	Significant
209729_at	GAS2L1	7.83561	7.39982	8.1956	7.55678	7.46436	7.69043	9.1741	9.38198	9.30355	9.36988	9.209	9.2877	0.272257	0.000589161	Significant
206764_x_at	MPPE1	9.43841	9.3721	9.04875	9.61395	9.61001	9.41664	8.89317	8.89612	8.70561	9.06128	8.94976	8.90119	-0.081215	0.000589938	Significant
209553_at	VPS8	7.74045	7.4747	7.66565	7.73141	7.63088	7.64862	8.31655	8.2165	8.66014	8.33383	8.40245	8.38589	0.132765	0.000590412	Significant
201049_s_at	RPS18	13.7634	13.6556	13.5461	13.6544	13.6399	13.6519	13.1494	13.1364	13.1074	13.307	13.2414	13.1883	-0.0498389	0.000591197	Significant
213895_at	EMP1	7.90403	8.09761	8.57803	8.50852	7.18315	8.05427	5.83311	5.83217	5.85453	5.83143	5.70514	5.81128	-0.470899	0.000593147	Significant
205687_at	UBFD1	6.40246	6.61659	6.55295	6.70472	6.85034	6.62541	8.44516	8.43139	8.22052	7.8989	8.11427	8.22205	0.311488	0.000593168	Significant
201067_at	PSMC2	9.25422	9.16014	9.29009	9.17049	8.94321	9.16363	8.3402	8.39985	8.1471	8.53561	8.15654	8.31586	-0.140054	0.000596608	Significant
201292_at	TOP2A	7.30078	7.942	8.39132	7.3176	7.22146	7.63463	10.4761	10.1505	10.3764	9.54405	10.4222	10.1939	0.417071	0.000599623	Significant
201343_at	UBE2D2	8.60864	9.38816	9.10676	8.76566	8.91615	8.95707	10.6084	10.4284	10.8597	10.2286	10.5991	10.5448	0.235438	0.000599959	Significant
201235_s_at	BTG2	8.40127	7.51663	7.71138	7.95034	7.72355	7.86063	6.93203	6.63315	6.7718	6.52134	6.49647	6.67096	-0.236752	0.000601328	Significant
210916_s_at	CD44	6.56017	6.94382	7.1054	7.09856	7.2224	6.98607	5.86	5.75887	5.80619	6.02035	5.88926	5.86693	-0.251875	0.000602936	Significant
203160_s_at	RNF8	8.17648	7.7183	7.90967	7.73558	7.54291	7.81659	9.12794	9.29858	9.21182	9.14824	9.35618	9.22855	0.239566	0.000602988	Significant
212167_s_at	SMARCB1	9.12403	9.04045	8.54981	8.89624	8.76419	8.87495	10.1272	10.0152	10.1865	9.99926	9.93683	10.053	0.179817	0.000603224	Significant
201395_at	RBM5	9.73372	10.185	9.66236	10.1754	10.0594	9.96318	10.4158	10.8482	10.4971	10.7064	10.5215	10.5978	0.0890855	0.000604476	Significant
205322_s_at	MTF1	7.75818	7.50171	7.74255	7.71989	7.80591	7.70565	8.46523	8.69497	8.70645	8.45419	8.89152	8.64247	0.165528	0.000605598	Significant
208851_s_at	THY1	9.72795	9.45977	9.353	10.22	8.75016	9.50219	7.95465	7.91101	8.05177	8.47472	7.77612	8.03365	-0.242203	0.000605962	Significant
218763_at	STX18	9.2372	8.65116	8.74041	8.79693	8.67948	8.82104	10.2317	10.3608	10.3794	9.91949	10.0614	10.1906	0.208212	0.00060621	Significant
202019_s_at	LANCL1	7.70449	7.81238	8.22259	8.04354	8.93184	8.14297	9.30966	9.25823	9.74254	9.19421	9.80866	9.46266	0.216691	0.000606213	Significant
201756_at	RPA2	9.38175	9.31276	8.63348	9.19194	8.92203	9.08839	10.4188	10.6223	10.2938	10.1396	10.0897	10.3128	0.182343	0.000607503	Significant
202749_at	GET1	8.70605	8.40839	8.18616	8.02081	7.38677	8.14164	10.4984	10.2405	10.3145	10.0251	10.3806	10.2918	0.338107	0.000607603	Significant
220610_s_at	LRRFIP2	7.40347	7.65507	7.76381	7.72851	8.15404	7.74098	9.21476	9.3916	9.92043	8.81322	10.0294	9.47388	0.29144	0.000609199	Significant
207281_x_at	VCX2	7.7235	6.27189	6.28651	7.40772	6.90669	6.91926	10.2777	9.88542	9.65334	9.38058	9.70972	9.78135	0.499415	0.000609479	Significant
207801_s_at	RNF10	9.0334	9.21564	9.08117	9.31158	8.86455	9.10127	10.5303	10.647	10.6185	10.1475	10.4991	10.4885	0.204664	0.000610303	Significant
212520_s_at	SMARCA4	8.2259	7.766	7.90079	7.86396	7.36842	7.82501	9.58097	9.97118	9.88101	9.61751	9.91228	9.79259	0.323597	0.000612771	Significant
213415_at	CLIC2	7.09902	6.28086	6.54068	7.06949	6.51303	6.70061	5.40684	5.39181	5.30701	5.65818	5.30238	5.41325	-0.3078	0.000612905	Significant
214931_s_at	SRPK2	6.30246	6.32097	5.78058	6.3303	6.51561	6.24998	8.60722	8.88459	9.53028	8.53638	9.17734	8.94716	0.517578	0.000613238	Significant
221218_s_at	TPK1	6.07842	6.20769	6.21928	6.50473	7.1605	6.43413	7.39552	7.3867	7.56538	7.6907	7.85669	7.579	0.236263	0.000613596	Significant
208768_x_at	RPL22	12.8479	12.8343	12.6196	12.8199	12.6095	12.7462	11.8596	11.8157	11.8057	12.17	11.9968	11.9296	-0.0955286	0.000614481	Significant
220591_s_at	EFHC2	6.47283	6.47309	6.92743	6.63266	7.61434	6.82407	7.79803	8.14672	8.46481	8.14071	8.47518	8.20509	0.265886	0.000615807	Significant
206127_at	ELK3	7.27672	7.09312	7.12345	7.38408	7.27125	7.22973	6.82707	6.65971	6.60838	6.68626	6.58572	6.67343	-0.115513	0.000616019	Significant
218688_at	TKFC	5.94435	6.1823	6.48332	6.41921	6.36533	6.2789	6.8259	7.08531	7.55404	6.98946	7.0899	7.10892	0.179118	0.000616324	Significant
206461_x_at	MT1H	11.5189	11.6425	11.7531	12.5939	12.3451	11.9707	9.95835	9.93589	9.88301	10.0408	9.81034	9.92567	-0.270269	0.000617209	Significant
212500_at	ADO	7.38532	7.48412	7.14107	6.76511	6.72946	7.10102	9.30016	9.20149	9.64877	9.10195	9.79586	9.40965	0.406115	0.000617657	Significant
213729_at	PRPF40A	8.83709	9.62223	9.34101	9.07229	9.53745	9.28201	11.1509	11.1057	10.9528	10.7366	10.8367	10.9565	0.239282	0.000620126	Significant
208921_s_at	SRI	10.1233	10.5138	10.0724	10.2995	10.2417	10.2502	9.21662	9.20383	9.36771	9.22388	9.05252	9.21291	-0.153916	0.000620849	Significant
212378_at	GART	7.38559	7.64218	7.37363	7.5832	7.26293	7.44951	8.76173	8.63712	8.91428	8.49667	8.75525	8.71301	0.226026	0.000622059	Significant
212681_at	EPB41L3	6.09552	5.91749	6.03758	6.24061	5.56574	5.97139	7.36194	6.95873	7.31587	7.80153	7.4444	7.37649	0.304869	0.000622359	Significant
204250_s_at	CEP164	6.0075	6.29129	6.62003	6.28665	7.17154	6.4754	7.72951	8.00162	8.84247	7.63787	8.43218	8.12873	0.32806	0.000624506	Significant
219634_at	CHST11	6.23514	6.16336	6.08237	6.57988	6.43541	6.29923	5.56024	5.6355	5.32022	5.62142	5.51897	5.53127	-0.187565	0.000625674	Significant
203243_s_at	PDLIM5	9.11448	9.37805	8.57146	8.45722	8.26333	8.75691	8.42468	8.39644	8.02916	7.70426	7.6305	8.03701	-0.123763	0.000626227	Significant
201268_at	NA	10.9598	10.8426	11.4347	11.3027	10.6124	11.0304	9.488	9.27313	9.12017	9.71931	9.27209	9.37454	-0.234669	0.000626429	Significant
218625_at	NRN1	8.42522	7.99496	7.30395	7.20113	6.98843	7.58274	6.08175	5.72651	5.54729	5.55709	5.65876	5.71428	-0.408147	0.000626867	Significant
209536_s_at	EHD4	9.29984	9.18686	9.13401	9.06572	8.64465	9.06621	8.13484	7.8646	7.88825	8.01578	7.96387	7.97347	-0.185293	0.000627665	Significant
211663_x_at	PTGDS	9.49027	9.12247	9.99742	9.11504	10.346	9.61424	12.4539	12.5009	12.5271	12.879	12.3984	12.5518	0.384652	0.000627981	Significant
209751_s_at	NA	5.77854	6.00791	6.26844	5.76963	5.3672	5.83834	7.11002	7.0747	7.16324	6.91829	6.99451	7.05215	0.272504	0.000629462	Significant
203175_at	RHOG	9.45299	9.51488	9.83492	9.70764	9.55164	9.61241	8.83717	8.77527	8.72423	8.89298	8.56673	8.75928	-0.134087	0.000629679	Significant
57739_at	DND1	8.15797	7.03079	7.36954	7.28272	7.46455	7.46111	9.5428	9.30378	9.57152	9.3917	10.2242	9.6068	0.364665	0.000629686	Significant
204905_s_at	EEF1E1	8.2334	8.12604	8.35267	7.22855	7.81682	7.9515	9.58145	9.20158	9.79101	9.06246	9.73694	9.47469	0.252852	0.000630278	Significant
201140_s_at	RAB5C	8.67467	9.01108	9.11687	9.13817	8.75742	8.93964	8.13431	8.13936	8.08557	8.18635	7.72502	8.05412	-0.15049	0.000631303	Significant
208424_s_at	CIAPIN1	7.41066	7.77927	7.5302	8.17672	7.61524	7.70242	10.1071	9.7904	10.1307	9.618	9.80514	9.89026	0.360698	0.000632347	Significant
210279_at	GPR18	5.91092	5.33411	5.91264	5.24814	7.0837	5.8979	7.83943	7.87383	9.21827	8.31209	9.17774	8.48427	0.524589	0.000633013	Significant
206391_at	RARRES1	7.63837	7.54715	6.87433	7.50537	7.64409	7.44186	5.87002	5.89161	5.94928	5.83142	5.86081	5.88063	-0.339694	0.000633239	Significant
204538_x_at	NPIPA1	10.8164	11.2435	10.8921	11.4415	10.8929	11.0573	12.1057	12.725	12.201	12.2881	12.5572	12.3754	0.162476	0.000633889	Significant
219913_s_at	CRNKL1	7.32026	7.66157	7.31457	6.95373	7.20331	7.29069	8.54858	8.46268	8.11554	8.10437	7.9786	8.24195	0.176932	0.000633936	Significant
210156_s_at	PCMT1	8.86588	8.66306	8.5744	8.54992	8.31556	8.59376	10.1729	9.91781	10.6108	9.8448	10.1004	10.1293	0.237176	0.000634075	Significant
204649_at	TROAP	7.29525	7.39721	8.28853	7.69862	8.2889	7.7937	8.73712	8.98457	9.13974	8.80885	9.51514	9.03708	0.213549	0.000635704	Significant
218265_at	SECISBP2	6.20252	7.16204	6.92178	6.99276	6.82612	6.82105	9.16899	8.94096	9.25079	8.68982	9.1893	9.04797	0.407601	0.000636049	Significant
212724_at	RND3	10.7855	10.7626	11.185	10.8981	9.74234	10.6747	8.15671	7.97408	7.87527	7.90249	8.07244	7.9962	-0.41681	0.000636923	Significant
207856_s_at	NA	7.29483	8.07754	7.71949	7.8419	7.45896	7.67855	9.06758	9.30823	9.36246	9.2532	9.69141	9.33657	0.28206	0.000637505	Significant
213644_at	CEP112	7.47128	6.9252	7.24457	7.4256	7.15112	7.24356	9.5549	9.49127	9.94537	9.50152	10.691	9.83681	0.441493	0.000637688	Significant
208829_at	TAPBP	9.8295	10.254	9.73255	10.0312	10.0292	9.97528	8.88014	8.82049	8.33103	8.74944	8.19244	8.59471	-0.214909	0.000638102	Significant
211501_s_at	EIF3B	8.0942	8.1171	8.56486	8.13681	7.81578	8.14575	8.89258	8.86201	9.1726	8.58133	8.64185	8.83007	0.116378	0.000639633	Significant
213351_s_at	TMCC1	6.74355	6.72272	6.78444	6.71694	5.94578	6.58269	8.45539	8.71809	8.12246	8.28254	8.36509	8.38871	0.349773	0.000639967	Significant
212685_s_at	TBL2	9.04661	9.01403	9.79539	9.46481	8.29548	9.12327	12.1949	11.8201	12.5779	11.7456	12.4597	12.1596	0.414477	0.000640534	Significant
222072_at	ADD3-AS1	7.35971	6.75685	7.31623	7.38294	7.49341	7.26183	8.47255	8.49945	8.47768	8.3783	8.8986	8.54532	0.234801	0.000640898	Significant
211813_x_at	DCN	12.3848	11.4636	12.3573	12.2244	12.5741	12.2008	8.85217	8.60045	9.70161	10.3916	9.29952	9.36908	-0.381001	0.000641441	Significant
215549_x_at	NA	7.33542	7.3551	7.9506	6.85523	7.98828	7.49693	8.5339	9.0366	8.97878	8.61798	9.23728	8.88091	0.244408	0.00064452	Significant
202237_at	NNMT	11.3123	10.0819	9.88658	12.0498	9.79404	10.6249	6.93475	6.47169	6.30269	6.31527	6.36518	6.47792	-0.713853	0.000645308	Significant
205463_s_at	PDGFA	8.87137	8.35674	8.74522	8.33852	7.74598	8.41157	6.99101	6.80581	6.39259	6.09059	6.40513	6.53702	-0.36374	0.000649763	Significant
205130_at	MOK	8.20178	7.25226	7.08218	7.34747	7.41284	7.45931	9.56378	9.88416	9.58832	9.51627	9.45997	9.6025	0.364369	0.000650362	Significant
206068_s_at	ACADL	5.06111	5.41477	5.23921	5.37489	5.41171	5.30034	5.84568	5.99239	6.07114	6.48318	6.19893	6.11826	0.207038	0.000650425	Significant
218407_x_at	NENF	9.8982	9.99926	9.69461	10.4609	9.75461	9.96153	9.02482	8.8667	8.90875	9.14435	8.93111	8.97515	-0.150431	0.000650749	Significant
214083_at	PPP2R5C	7.40825	6.73899	6.60308	7.07812	7.33704	7.0331	7.89112	7.45667	7.43662	7.57838	7.99697	7.67195	0.125434	0.000651362	Significant
203278_s_at	PHF21A	8.32796	8.02872	8.02819	8.54438	7.9055	8.16695	9.27572	9.27739	9.34538	9.31862	9.30037	9.3035	0.187976	0.000651409	Significant
219953_s_at	AKIP1	7.40595	7.34334	7.0317	7.53523	7.23709	7.31066	7.79194	7.68157	7.51873	7.79982	7.55814	7.67004	0.0692319	0.000652422	Significant
221673_s_at	CSNK1G1	5.28664	5.65634	5.61462	5.89201	6.17054	5.72403	7.71893	7.81644	8.97686	7.87237	8.26856	8.13063	0.506336	0.000652727	Significant
221775_x_at	RPL22	12.876	12.9524	12.6665	12.9054	12.6255	12.8051	12.0501	11.9906	11.8528	12.1964	12.138	12.0456	-0.0882212	0.000654188	Significant
215227_x_at	ACP1	8.64224	8.46036	8.1319	8.43683	8.6353	8.46132	9.85011	10.0003	10.2097	10.0702	10.821	10.1903	0.268235	0.000654196	Significant
205843_x_at	CRAT	8.53578	8.20101	8.58262	8.64734	8.90389	8.57412	9.75841	9.87338	9.97142	9.63082	9.89094	9.825	0.196467	0.000654456	Significant
202155_s_at	NUP214	7.93126	7.92853	8.07094	8.45568	7.77106	8.03149	9.89852	10.1773	10.4622	9.93128	10.6169	10.2172	0.347267	0.00065472	Significant
214147_at	MROH7	7.27934	7.31663	7.53476	7.73224	7.58767	7.49013	9.05034	9.22223	10.1923	9.35093	10.2198	9.60713	0.359115	0.000655109	Significant
214035_x_at	NA	10.1802	10.7015	10.3968	10.8968	10.4081	10.5167	11.8448	11.9029	11.8349	11.8149	12.073	11.8941	0.177566	0.000655174	Significant
204489_s_at	CD44	9.01198	8.59584	9.68996	8.88714	8.70491	8.97797	7.21926	7.12566	7.11525	7.136	7.08395	7.13602	-0.331268	0.000655318	Significant
203657_s_at	CTSF	9.17058	8.4051	9.31802	9.04213	8.94354	8.97587	10.2841	10.1523	10.7162	10.0793	10.6429	10.3749	0.208978	0.000655413	Significant
201621_at	NBL1	9.91965	10.1615	10.098	10.2412	9.77551	10.0392	8.51177	8.51088	8.95972	9.22314	8.80876	8.80285	-0.189597	0.00065551	Significant
210140_at	CST7	7.52863	7.29513	7.64308	7.67155	8.1891	7.6655	6.52546	6.47515	6.54562	6.62984	6.67838	6.57089	-0.222291	0.000656703	Significant
218900_at	CNNM4	6.72111	7.21856	7.08003	6.88073	7.19924	7.01993	7.1641	7.50033	7.37841	7.19404	7.65332	7.37804	0.0717806	0.000657478	Significant
204683_at	ICAM2	8.72742	8.13674	7.61591	8.55302	8.20595	8.24781	6.4627	6.51704	6.35677	6.28526	6.33144	6.39064	-0.36805	0.000658995	Significant
200790_at	ODC1	9.92154	10.7995	10.1936	9.85138	10.4197	10.2371	11.5458	11.7846	11.7871	11.718	11.6946	11.706	0.193438	0.000661535	Significant
204373_s_at	CEP350	8.38457	8.19486	7.97548	7.52829	7.417	7.90004	10.1409	10.0877	10.4392	9.76027	10.5232	10.1903	0.367259	0.000662572	Significant
211538_s_at	HSPA2	8.28058	8.93192	9.21304	6.80104	6.69749	7.98481	12.5117	12.2359	12.6222	11.7459	12.3535	12.2938	0.622606	0.000662846	Significant
210235_s_at	PPFIA1	6.27461	6.41129	5.97609	6.11401	6.17972	6.19114	8.27364	8.37019	9.25006	8.21019	8.71756	8.56433	0.468134	0.000662946	Significant
214766_s_at	AHCTF1	6.05117	5.44349	5.68912	5.75333	5.39434	5.66629	8.86709	8.26232	9.15062	7.98346	9.51035	8.75477	0.627664	0.000663444	Significant
214706_at	ZNF200	6.33291	7.43828	7.10719	6.99015	7.50742	7.07519	9.41028	9.61022	8.87541	9.07018	9.41621	9.27646	0.390806	0.000663665	Significant
200694_s_at	DDX24	10.8299	10.5481	10.2579	10.1291	10.0623	10.3655	11.7385	11.7566	11.8409	11.7261	11.7325	11.7589	0.181974	0.000663709	Significant
218295_s_at	NUP50	6.36643	6.35025	7.43381	6.76513	6.81504	6.74613	8.46057	8.55944	8.74599	8.18547	8.92851	8.576	0.346243	0.000663722	Significant
201103_x_at	NA	11.2615	11.1108	11.2921	11.1584	10.7776	11.1201	12.128	12.0421	12.2925	11.7718	11.9851	12.0439	0.115135	0.000663931	Significant
220362_at	PSORS1C1	6.32239	5.6873	6.54464	5.67423	6.26763	6.09924	7.96026	7.88732	8.19741	8.37795	8.86154	8.25689	0.43697	0.000664512	Significant
222240_s_at	ISYNA1	8.30577	8.75871	7.33116	7.8088	7.29599	7.90008	10.6067	10.602	10.6848	10.8812	10.4286	10.6407	0.42965	0.000664529	Significant
218099_at	TEX2	8.73872	8.31386	9.23102	8.31096	8.34339	8.58759	9.98509	10.1283	10.3636	9.80504	10.3099	10.1184	0.236655	0.000664579	Significant
222158_s_at	DESI2	8.37072	8.19029	7.34031	6.89783	7.44545	7.64892	10.573	10.0852	10.4968	9.90567	10.7931	10.3708	0.439193	0.000664709	Significant
202500_at	DNAJB2	8.34565	8.23891	8.74912	8.56229	8.2137	8.42193	9.59965	9.79735	9.82422	9.67921	10.0391	9.78792	0.21685	0.000665653	Significant
201183_s_at	CHD4	9.29535	9.36509	9.17589	9.12485	8.95826	9.18389	9.57623	9.70637	9.50754	9.59144	9.44064	9.56444	0.0585759	0.000666695	Significant
202884_s_at	PPP2R1B	7.82495	7.08816	7.3548	7.58662	7.63125	7.49716	9.08191	8.8455	9.58776	8.93696	9.28732	9.14789	0.287095	0.00066742	Significant
212727_at	DLG3	8.79569	8.60936	8.23819	8.26342	8.48936	8.4792	7.51586	7.28398	7.47585	7.40246	7.35979	7.40759	-0.194925	0.000667926	Significant
202859_x_at	CXCL8	11.1644	10.1807	9.4606	8.45966	9.83438	9.81995	6.30628	6.0658	6.08559	5.9507	5.76883	6.03544	-0.702257	0.000669287	Significant
219467_at	GIN1	7.57917	7.10293	6.6158	6.81152	7.1229	7.04646	8.33754	7.96447	7.71464	7.91631	7.75575	7.93774	0.17183	0.000669995	Significant
202447_at	DECR1	9.39244	9.73	9.62071	9.03077	8.89821	9.33443	10.5338	10.4853	10.7753	10.1716	10.408	10.4748	0.166289	0.000670575	Significant
207594_s_at	SYNJ1	5.42965	5.67924	5.65132	5.86743	5.86513	5.69855	5.99727	6.31576	6.52283	6.33247	6.54164	6.342	0.154341	0.000670698	Significant
203236_s_at	LGALS9	8.56459	8.67515	8.70372	9.07046	9.1182	8.82643	7.51328	7.38787	7.58826	7.4367	7.33426	7.45207	-0.244187	0.000670909	Significant
210944_s_at	CAPN3	6.86425	6.68744	6.29464	7.22277	7.12809	6.83944	8.36232	8.48747	8.77455	8.8957	9.61573	8.82715	0.368071	0.000671216	Significant
213811_x_at	TCF3	9.28746	9.13619	9.40448	9.37431	9.25104	9.2907	10.1375	9.82538	9.82543	10.0194	9.94867	9.95127	0.0990946	0.000672436	Significant
207336_at	SOX5	7.00318	6.43698	5.79317	6.48833	5.98255	6.34085	8.67211	8.50753	8.60841	8.52816	8.8982	8.64288	0.446837	0.000672568	Significant
219736_at	TRIM36	5.73736	4.93397	5.62131	5.26804	5.51043	5.41422	6.73541	6.59104	6.70323	6.89547	7.13023	6.81108	0.331129	0.000674289	Significant
220653_at	NA	7.5238	7.49326	7.86128	8.05108	8.41554	7.86899	9.20842	8.99713	9.05617	8.98896	9.53252	9.15664	0.218639	0.000674368	Significant
208454_s_at	CPQ	8.73392	8.09907	7.94489	8.16762	7.93683	8.17647	6.95767	6.79844	7.0118	6.98045	6.52478	6.85463	-0.254399	0.000675507	Significant
222047_s_at	SRRT	8.45461	9.72571	9.65048	9.43162	9.22046	9.29658	11.5486	11.7154	11.6507	11.2118	11.7675	11.5788	0.316714	0.000676106	Significant
200765_x_at	CTNNA1	9.89144	10.4108	9.89007	9.78098	9.72753	9.94016	8.72591	8.89013	8.6491	8.99775	8.68441	8.78946	-0.177495	0.000678123	Significant
212480_at	SPECC1L	8.20928	8.33936	8.18873	8.2865	7.55498	8.11577	9.91172	9.86855	10.2486	9.59561	9.92094	9.90909	0.288025	0.000682992	Significant
204525_at	PHF14	4.49469	4.27593	4.3795	4.40559	4.38108	4.38736	4.87002	4.66273	4.816	4.63884	4.84488	4.7665	0.119578	0.000683484	Significant
212958_x_at	PAM	9.40085	10.147	9.46524	10.1873	9.49055	9.73818	8.21824	7.96189	8.06563	8.52851	7.94962	8.14477	-0.257778	0.000687075	Significant
221255_s_at	EMC6	7.58256	8.34331	8.54697	7.56692	7.9737	8.00269	9.1945	9.54007	9.47425	9.30207	9.48753	9.39968	0.232127	0.000692735	Significant
200706_s_at	LITAF	9.50376	9.44507	9.66139	9.09058	9.63301	9.46676	7.6007	7.54023	7.45983	7.91872	7.30147	7.56419	-0.323685	0.000693794	Significant
220742_s_at	NGLY1	7.48631	8.59002	7.73879	7.84489	7.74947	7.88189	9.94684	9.9892	10.3795	9.81124	10.3055	10.0865	0.355805	0.000694624	Significant
217738_at	NAMPT	8.97129	8.39676	8.70783	8.57168	9.36204	8.80192	7.14085	7.07328	6.84774	7.06818	6.93306	7.01262	-0.327865	0.000694714	Significant
218284_at	SMAD3	8.92161	9.48328	8.77226	9.14098	8.52819	8.96926	7.38902	7.11408	6.98557	7.55429	7.23017	7.25463	-0.306088	0.000695835	Significant
202725_at	POLR2A	9.33951	8.8346	9.315	8.79813	8.69749	8.99695	10.2201	10.3062	10.3725	10.1918	10.3075	10.2796	0.192279	0.000696118	Significant
219919_s_at	SSH3	7.36412	7.5096	7.74964	7.53972	7.39401	7.51142	6.30005	6.58924	6.26563	6.5829	6.53351	6.45427	-0.218832	0.000696198	Significant
202492_at	ATG9A	8.07523	8.0575	8.55552	8.65933	8.20851	8.31122	9.63773	9.87292	9.98082	9.76099	10.3041	9.9113	0.254015	0.000696633	Significant
211547_s_at	PAFAH1B1	6.32436	6.75606	6.42416	5.9086	6.39471	6.36158	8.13661	7.83983	8.10185	7.43122	7.47205	7.79631	0.293407	0.000696889	Significant
204900_x_at	SAP30	7.08111	6.96641	6.52512	6.86269	6.34253	6.75557	9.02408	8.70281	9.14186	8.29963	8.72819	8.77931	0.378031	0.000697598	Significant
218223_s_at	PLEKHO1	7.71352	7.66183	7.36585	7.84735	8.14728	7.74717	9.50221	9.88539	9.8172	9.13309	9.92636	9.65285	0.317286	0.000698505	Significant
201861_s_at	LRRFIP1	7.4667	7.21845	7.55785	7.59094	7.65408	7.4976	6.87269	6.78338	6.74338	6.79555	6.915	6.822	-0.136235	0.000698696	Significant
200797_s_at	MCL1	11.6847	11.8011	11.6718	12.2758	12.056	11.8979	10.6766	10.7848	10.4431	10.6344	10.4549	10.5988	-0.166812	0.000699091	Significant
218017_s_at	HGSNAT	10.224	10.4461	9.61823	9.92754	9.33956	9.9111	8.65903	8.4794	7.97651	8.61323	8.31797	8.40923	-0.237071	0.000700133	Significant
200654_at	P4HB	11.7695	12.201	11.5616	11.9883	11.1546	11.735	10.0965	10.1846	10.2686	10.3182	10.0766	10.1889	-0.20382	0.000700245	Significant
204252_at	CDK2	7.9258	8.0236	8.29916	7.85549	8.31541	8.08389	7.33113	7.30599	7.27705	7.25929	7.54295	7.34328	-0.138625	0.000700397	Significant
218998_at	ABITRAM	8.62926	8.41292	8.481	7.69157	8.21434	8.28582	9.41792	8.94718	9.3492	8.76606	9.12016	9.1201	0.138406	0.000700888	Significant
208091_s_at	VOPP1	9.57535	9.98237	10.119	10.6764	10.2696	10.1246	8.74811	8.83035	8.83619	9.05211	8.85415	8.86418	-0.1918	0.000701548	Significant
219976_at	HOOK1	6.16123	6.14581	5.79098	6.09546	5.7717	5.99304	8.94504	8.65686	9.90559	8.74221	9.6765	9.18524	0.616031	0.000702111	Significant
208825_x_at	NA	14.24	14.1404	13.9605	13.9874	14.0662	14.0789	13.7061	13.6088	13.5133	13.713	13.6266	13.6336	-0.0463746	0.000703082	Significant
212627_s_at	EXOSC7	8.38753	9.18088	8.42982	8.72518	8.56536	8.65775	9.78292	10.0109	10.034	9.8358	9.7911	9.89095	0.192116	0.000703093	Significant
204805_s_at	H1-10	9.37011	8.95582	9.58657	9.73007	8.82835	9.29418	7.77629	8.02742	7.97859	8.23959	7.75997	7.95637	-0.224217	0.000703458	Significant
200861_at	CNOT1	8.29561	8.73902	8.89154	8.41137	8.68843	8.60519	9.92306	9.82383	9.7573	9.56172	10.0431	9.8218	0.19078	0.000704285	Significant
216863_s_at	MORC2	7.48191	7.08577	7.13489	7.60687	6.83511	7.22891	8.95388	9.22371	9.25124	8.89816	9.09184	9.08377	0.329512	0.000705813	Significant
210826_x_at	RAD17	8.5824	8.79926	8.56097	8.75082	9.16434	8.77156	11.0211	10.9318	10.6876	10.4307	10.4334	10.7009	0.286829	0.000706066	Significant
215143_at	DPY19L2P2	5.36793	4.84666	4.86874	4.75872	5.50166	5.06874	6.57946	6.58171	7.03825	6.06085	7.12115	6.67628	0.397418	0.000707653	Significant
215567_at	FCF1	4.81602	4.96718	4.85488	4.98346	5.05267	4.93484	5.3023	5.54975	5.23567	5.31876	5.62861	5.40702	0.131829	0.000707711	Significant
208982_at	PECAM1	11.5904	10.4778	9.70913	11.1683	9.47158	10.4835	7.45489	7.51347	7.01857	7.31394	7.10409	7.28099	-0.525907	0.000707974	Significant
204520_x_at	BRD1	9.03019	8.20074	7.8771	7.85628	7.51277	8.09542	10.2907	10.1881	10.0448	9.70934	10.0389	10.0544	0.312646	0.000708334	Significant
203666_at	CXCL12	9.65911	9.29298	9.28962	9.06657	9.0338	9.26842	8.07472	7.94195	7.85234	8.28872	7.74132	7.97981	-0.215969	0.00070838	Significant
204567_s_at	ABCG1	5.96532	5.93697	5.88843	5.68256	6.1375	5.92215	4.9226	5.09561	4.98684	5.14856	5.10524	5.05177	-0.229333	0.000708965	Significant
218987_at	ATF7IP	8.81314	8.38067	8.02625	7.74208	7.9131	8.17505	10.0576	9.99963	10.321	9.88173	10.1176	10.0755	0.301554	0.000709143	Significant
213022_s_at	UTRN	8.34086	7.75172	7.19407	7.34759	8.04631	7.73611	10.4016	10.409	11.1847	10.3674	11.1573	10.704	0.468469	0.000710199	Significant
218860_at	NOC4L	7.44948	7.3462	7.7747	8.00617	8.02408	7.72013	8.40804	8.73075	8.77758	8.75841	8.90703	8.71636	0.175102	0.000713631	Significant
212728_at	DLG3	7.53495	7.89435	7.32168	7.7566	7.77725	7.65697	6.93704	6.96855	6.81478	6.91739	6.98276	6.92411	-0.145145	0.000714137	Significant
218819_at	INTS6	8.17711	7.95229	7.81512	7.29013	7.12706	7.67234	10.3537	10.1526	10.1069	10.1856	10.7592	10.3116	0.426526	0.000715771	Significant
202363_at	SPOCK1	8.16088	7.33925	8.05569	8.83525	7.41348	7.96091	9.86788	10.0042	10.1191	10.2551	9.32577	9.91441	0.316594	0.000716389	Significant
200752_s_at	CAPN1	8.28861	8.13267	8.32306	7.93332	7.66249	8.06803	6.67824	6.759	6.45496	6.78482	6.61455	6.65831	-0.27706	0.000716752	Significant
212354_at	SULF1	8.684	8.9373	8.78306	10.2703	8.66753	9.06844	6.3843	6.24439	6.32682	6.40797	6.32409	6.33751	-0.516938	0.000717891	Significant
210847_x_at	TNFRSF25	7.49731	6.87911	7.02136	7.30507	7.08197	7.15696	6.41839	6.29018	6.21085	6.19308	6.19928	6.26235	-0.192643	0.000719314	Significant
204001_at	SNAPC3	7.11688	7.30553	7.37312	6.69094	7.57733	7.21276	8.52939	8.09367	8.6248	8.24491	8.71251	8.44106	0.226872	0.000719675	Significant
221851_at	DCAF15	6.40581	6.02093	6.47931	6.51417	6.38866	6.36178	8.29743	8.22348	8.78333	7.96442	7.71459	8.19665	0.365604	0.000719954	Significant
201797_s_at	VARS1	6.58872	5.906	6.59527	6.32292	6.45015	6.37261	7.67558	8.06548	8.43408	8.27615	8.5766	8.20558	0.36472	0.000720023	Significant
202007_at	NID1	8.98452	9.18297	7.83148	8.71611	6.98751	8.34052	5.89348	6.12783	5.13863	6.726	5.19348	5.81588	-0.520139	0.00072082	Significant
212792_at	DPY19L1	7.01494	7.00389	7.10208	7.48416	6.91067	7.10315	8.01251	7.94832	7.69359	8.09142	7.79482	7.90813	0.154878	0.000721274	Significant
206976_s_at	HSPH1	9.38726	9.22005	9.84121	8.8204	8.83748	9.22128	11.0759	10.799	10.9126	10.8073	10.932	10.9054	0.242	0.000723671	Significant
212641_at	HIVEP2	6.55864	6.52862	6.12268	6.53336	6.22143	6.39295	5.56113	5.51348	5.59531	5.7331	5.4274	5.56608	-0.199819	0.00072538	Significant
211107_s_at	AURKC	6.26618	7.03064	8.01518	7.33449	7.98763	7.32682	9.75201	10.0657	10.0605	9.6268	10.1675	9.93452	0.439262	0.000725748	Significant
218748_s_at	EXOC5	6.83915	6.67845	5.87593	6.08719	6.35275	6.3667	8.77205	8.60083	9.15031	8.25216	8.72187	8.69944	0.450378	0.000728048	Significant
203922_s_at	CYBB	7.55686	6.65077	7.43791	7.20317	7.5584	7.28142	6.22227	5.928	6.0991	5.85893	6.07991	6.03764	-0.270235	0.000728617	Significant
200813_s_at	PAFAH1B1	9.07583	9.44956	9.50322	8.92061	8.90798	9.17144	10.0542	10.0264	10.1559	9.72121	9.91943	9.97543	0.121231	0.000729343	Significant
219175_s_at	SLC41A3	8.46789	8.85507	7.88022	8.94413	8.19148	8.46776	9.81496	9.96011	9.51025	9.82037	9.27322	9.67578	0.192398	0.000729441	Significant
212164_at	NA	6.8513	7.17871	7.13561	7.03033	7.36347	7.11188	7.17064	7.38506	7.44926	7.42723	7.62175	7.41079	0.0593952	0.000729671	Significant
212558_at	SPRY1	10.4893	10.3736	9.9881	10.5506	9.32837	10.146	8.43477	8.49625	8.32659	8.8838	8.31936	8.49215	-0.256709	0.000730406	Significant
207705_s_at	NINL	7.2062	7.74271	7.52885	8.22956	7.74275	7.69001	8.10697	8.39567	8.20227	8.69076	8.35558	8.35025	0.118833	0.000731721	Significant
220144_s_at	ANKEF1	4.94484	5.08768	4.97517	4.98352	5.23018	5.04428	5.07819	5.22846	5.11049	5.19702	5.35684	5.1942	0.0422539	0.000732325	Significant
212086_x_at	LMNA	11.3963	10.5958	11.029	11.4681	10.3693	10.9717	9.47122	9.31659	9.2869	9.34332	9.14844	9.31329	-0.236422	0.000732392	Significant
214092_x_at	SUGP2	8.7821	8.64016	7.59618	8.49453	8.07799	8.31819	10.9728	10.6912	10.9645	10.4636	10.8481	10.788	0.375089	0.000734585	Significant
211748_x_at	PTGDS	9.77337	10.1501	11.3268	10.3076	11.3215	10.5759	14.0136	13.9634	14.0108	14.2653	13.726	13.9958	0.404218	0.000735833	Significant
206342_x_at	IDS	8.96233	8.18952	8.1529	8.46206	8.47884	8.44913	7.27356	7.21153	7.16961	7.28726	7.1425	7.21689	-0.227425	0.000735895	Significant
65718_at	ADGRA2	7.85594	7.5823	7.1772	7.70468	7.30992	7.52601	6.25976	6.17755	6.31727	6.34255	6.28488	6.2764	-0.261947	0.000736037	Significant
214042_s_at	RPL22	10.8191	11.3188	10.6358	11.0164	10.1445	10.7869	9.07383	8.58267	8.84946	9.12006	8.61364	8.84793	-0.285871	0.000736176	Significant
205637_s_at	SH3GL3	6.47278	7.06933	8.584	8.02477	8.71304	7.77278	10.0225	10.4087	10.7556	10.3409	11.0021	10.506	0.434706	0.000738155	Significant
212711_at	CAMSAP1	7.06703	7.20482	7.21596	6.83518	6.54977	6.97455	8.12839	8.21915	8.28672	8.32006	8.23607	8.23808	0.240206	0.000738748	Significant
202187_s_at	PPP2R5A	9.93025	9.60992	9.09678	9.62474	9.25502	9.50334	8.69543	8.49203	8.36494	8.44395	8.49792	8.49885	-0.161166	0.000739032	Significant
216399_s_at	SCAPER	6.28523	6.71701	6.61154	5.94137	5.93478	6.29798	8.26319	8.06501	8.44629	7.93277	8.59981	8.26142	0.391499	0.000739164	Significant
219469_at	DYNC2H1	7.85356	7.46071	7.13817	7.46639	7.75084	7.53393	9.17217	9.41941	9.47817	8.91167	9.34906	9.2661	0.298558	0.000740201	Significant
204597_x_at	STC1	9.18947	7.88824	7.32738	8.34024	7.68371	8.08581	5.95455	5.80382	5.5401	5.60261	5.50513	5.68124	-0.509186	0.000741658	Significant
203176_s_at	TFAM	6.3493	6.72317	5.8978	5.31582	6.23873	6.10496	8.60584	8.55665	9.16371	8.60005	9.30817	8.84689	0.535187	0.00074242	Significant
220125_at	DNAI1	5.89233	5.81852	6.80537	6.65543	6.91709	6.41775	8.86185	9.30482	9.74253	8.45055	9.26072	9.12409	0.507614	0.000743021	Significant
204343_at	ABCA3	6.90228	7.19807	7.06071	7.2309	7.34899	7.14819	7.70989	8.07577	8.45293	8.44943	8.26591	8.19079	0.196424	0.000744043	Significant
203050_at	TP53BP1	8.72478	8.83945	8.97222	9.21272	9.14255	8.97834	9.74691	10.101	9.86848	9.9349	9.88139	9.90654	0.141931	0.00074412	Significant
36566_at	CTNS	8.0333	7.80174	8.24498	8.01268	7.95072	8.00869	8.76672	8.99864	9.03981	8.87784	9.17721	8.97204	0.163871	0.000744445	Significant
55065_at	MARK4	8.68097	8.66791	9.14696	8.76311	8.78295	8.80838	10.5124	10.4945	10.2364	10.8623	10.2033	10.4618	0.248182	0.000745264	Significant
203135_at	TBP	7.93757	6.95787	7.39898	6.77322	7.50355	7.31424	9.11963	9.41734	9.43342	8.80194	9.43762	9.24199	0.337497	0.000745579	Significant
201389_at	ITGA5	10.1412	9.28461	9.02007	9.78502	9.09101	9.46438	7.53086	7.30976	7.46328	7.18735	7.42366	7.38298	-0.358304	0.000747439	Significant
206464_at	BMX	7.41562	7.80643	6.91329	7.58272	7.38778	7.42117	6.1806	6.23113	6.14507	6.35166	6.22596	6.22688	-0.253136	0.000747958	Significant
202794_at	INPP1	9.0586	9.23059	9.08699	9.09824	8.54999	9.00488	10.5903	10.558	10.9871	10.562	10.8982	10.7191	0.251404	0.000749383	Significant
205707_at	IL17RA	8.04851	8.14693	8.27343	8.28041	8.3035	8.21056	7.5792	7.77446	7.74148	7.80477	8.03049	7.78608	-0.0765826	0.000749397	Significant
205088_at	MAMLD1	6.72311	7.37858	7.65615	7.43879	7.14447	7.26822	8.93312	8.93746	8.89052	9.12878	8.46104	8.87019	0.287362	0.000749804	Significant
211330_s_at	HFE	5.9979	5.82402	5.91638	6.05847	5.86031	5.93141	5.42696	5.50115	5.44331	5.69723	5.31585	5.4769	-0.115017	0.000751358	Significant
211475_s_at	BAG1	8.86189	9.07892	8.6364	8.23977	8.41006	8.64541	10.1701	10.1427	10.6782	9.85142	10.0431	10.1771	0.235321	0.000752267	Significant
207423_s_at	ADAM20	6.66882	6.42894	7.37512	6.96803	7.54187	6.99656	8.2823	8.32865	8.85208	7.96006	8.77825	8.44027	0.270644	0.000752447	Significant
212444_at	GPRC5A	10.1133	10.6549	9.02144	10.1039	10.2589	10.0305	7.98908	7.80299	7.59716	7.7269	7.63655	7.75054	-0.372025	0.000753573	Significant
210600_s_at	GRK4	5.09883	4.27311	4.44547	4.67398	4.5841	4.6151	7.87189	7.98216	8.82124	7.50182	9.32713	8.30085	0.846897	0.000753973	Significant
210230_at	NA	7.55448	7.46643	7.57502	7.91483	7.4792	7.59799	9.04878	9.09198	8.95078	8.70785	8.977	8.95528	0.237121	0.000754701	Significant
201664_at	SMC4	8.63588	9.03219	8.39148	8.19831	8.05234	8.46204	10.3494	10.3061	10.6472	9.96011	10.4569	10.3439	0.289709	0.000755007	Significant
202055_at	KPNA1	7.53217	7.65011	7.73391	7.65326	7.18175	7.55024	8.3435	8.48661	8.16922	8.38011	8.06176	8.28824	0.134544	0.000755767	Significant
208506_at	H3C7	4.91591	4.83569	4.86104	4.8848	4.9177	4.88303	4.71694	4.72735	4.6594	4.70983	4.77616	4.71793	-0.0496205	0.000755954	Significant
220746_s_at	UIMC1	7.4965	8.21836	7.72469	8.42862	8.12994	7.99962	10.1774	10.4597	10.6936	9.95186	10.2332	10.3031	0.36508	0.000756702	Significant
205398_s_at	SMAD3	6.7282	7.21249	7.04987	6.95741	6.9823	6.98605	5.7979	6.15512	5.78755	6.31589	6.1149	6.03427	-0.211298	0.000757229	Significant
219198_at	GTF3C4	7.45061	7.58727	7.71782	7.48331	7.72555	7.59291	8.76563	8.56604	8.38129	8.46078	8.62442	8.55963	0.172895	0.00075739	Significant
215048_at	ZNF280B	6.99156	6.82323	7.1755	6.53714	6.92061	6.88961	8.09038	7.99526	8.30349	8.19409	8.72129	8.2609	0.261877	0.000758009	Significant
214381_at	LOC441601	7.70055	6.87041	7.6123	7.20363	7.67105	7.41159	8.85313	8.78306	9.4937	8.77186	9.96079	9.17251	0.307534	0.00075859	Significant
201881_s_at	ARIH1	8.67527	7.73129	7.60418	7.60776	8.00448	7.9246	10.1457	10.4288	10.6247	10.0332	10.3643	10.3193	0.380941	0.000758614	Significant
213428_s_at	COL6A1	12.2935	11.4309	12.0604	12.0413	10.9583	11.7569	8.56324	8.62253	8.82155	9.64685	8.96926	8.92469	-0.397632	0.000759546	Significant
206441_s_at	COMMD4	8.78256	8.86064	8.61376	8.29646	8.67641	8.64597	9.46451	9.69011	9.73883	9.38438	9.36391	9.52835	0.140199	0.000760157	Significant
209099_x_at	JAG1	9.58867	10.1328	8.91306	9.56324	8.88893	9.41734	7.99319	7.67192	7.30579	8.02167	7.46565	7.69164	-0.292027	0.000760953	Significant
42361_g_at	CCHCR1	5.64579	5.26413	5.34798	5.69591	5.66556	5.52387	7.754	7.70571	7.93351	7.23109	8.72415	7.86969	0.510627	0.000761687	Significant
218628_at	WASHC3	7.6376	8.53575	8.53418	8.786	7.98115	8.29494	10.9224	10.8234	11.3569	10.6511	11.4184	11.0345	0.411714	0.00076413	Significant
211706_s_at	CDK19	6.81475	7.02624	7.09878	7.15161	6.81492	6.98126	7.82004	7.76372	7.92181	7.71306	7.87614	7.81895	0.163488	0.00076467	Significant
219517_at	ELL3	7.4221	7.62005	7.83687	7.10933	7.59302	7.51627	8.9396	9.23252	9.5531	9.17313	10.248	9.42927	0.327128	0.000765093	Significant
222220_s_at	TSNAXIP1	8.07852	7.31214	7.77177	7.79583	7.94467	7.78059	9.21806	9.47907	9.58975	9.17452	9.69547	9.43137	0.277589	0.00076582	Significant
208685_x_at	BRD2	9.45975	9.64557	8.82053	9.5374	8.6795	9.22855	11.1342	11.1463	10.978	10.8682	11.0374	11.0328	0.257625	0.00076605	Significant
212353_at	SULF1	7.19796	7.49911	7.47507	8.16109	6.68099	7.40284	5.31855	5.16307	5.22964	5.31992	5.23187	5.25261	-0.495045	0.0007664	Significant
219324_at	NOL12	6.46493	6.95426	6.99765	6.57533	6.65583	6.7296	7.64977	7.67045	8.22802	7.69525	8.14114	7.87692	0.227112	0.000766415	Significant
213975_s_at	LYZ	9.03299	10.7106	10.931	10.9088	11.2027	10.5572	5.96582	5.42467	4.76636	5.9062	5.20128	5.45286	-0.953144	0.000767176	Significant
203258_at	DRAP1	8.42502	8.39048	8.23556	8.23168	8.01967	8.26048	9.46561	9.71885	10.0553	9.27069	9.39553	9.58121	0.213981	0.000767602	Significant
210533_at	MSH4	5.54692	5.49679	5.93724	5.82688	5.65867	5.6933	6.91667	7.33492	7.28535	6.72934	7.02457	7.05817	0.310029	0.000768387	Significant
209620_s_at	ABCB7	6.96776	6.96861	6.5575	6.88011	6.66803	6.8084	6.4067	6.50281	6.27069	6.4113	6.29508	6.37732	-0.0943671	0.000768751	Significant
202041_s_at	FIBP	9.0789	9.47022	9.37694	8.88685	9.15727	9.19404	10.077	10.2802	10.4813	10.364	10.5724	10.355	0.171556	0.000770787	Significant
201606_s_at	PWP1	9.71137	9.16578	9.3364	9.25053	9.29626	9.35207	10.403	10.2299	10.4543	10.1976	10.6815	10.3933	0.15229	0.000773425	Significant
203517_at	MTX2	7.72049	8.11939	7.66855	7.72877	6.85047	7.61753	9.93062	9.65305	10.1844	9.70396	9.82657	9.85971	0.372222	0.000775313	Significant
222070_at	DND1	7.32407	7.02001	7.51662	7.92583	8.32401	7.62211	8.9907	8.78489	8.96364	9.13422	9.25271	9.02523	0.243774	0.000775514	Significant
221196_x_at	BRCC3	7.58479	7.84848	7.50943	7.93446	7.26494	7.62842	6.47735	6.43787	6.32564	6.41936	6.49705	6.43146	-0.246239	0.000778086	Significant
212823_s_at	PLEKHG3	7.81684	8.40051	8.01963	8.39469	8.29915	8.18616	7.24382	7.38167	7.18172	7.68004	7.23892	7.34523	-0.156379	0.000778797	Significant
202281_at	GAK	8.31723	8.68858	8.59667	8.81165	8.9809	8.67901	9.5708	9.66379	9.60364	9.5633	9.66179	9.61266	0.147406	0.000778933	Significant
208561_at	ABCC9	5.40921	5.28923	5.07162	5.39408	5.08571	5.24997	4.7594	4.85471	4.63731	4.70027	4.64178	4.71869	-0.153922	0.000779196	Significant
208530_s_at	RARB	7.27615	7.16845	6.87815	6.95465	7.27628	7.11074	6.62368	6.35698	6.35467	6.39996	6.36009	6.41907	-0.147634	0.000779472	Significant
201731_s_at	TPR	9.30718	9.15673	8.86219	9.21062	9.10534	9.12841	10.8005	10.9259	11.2888	10.5219	10.8093	10.8693	0.25182	0.000779727	Significant
213059_at	CREB3L1	9.51057	9.87144	9.5822	9.56963	9.70747	9.64826	8.2473	8.50669	7.91852	8.75753	8.50262	8.38653	-0.202195	0.000781046	Significant
213473_at	BRAP	6.90688	7.45312	7.17361	7.11319	6.70872	7.0711	8.94446	8.64204	8.47997	8.57702	8.67913	8.66452	0.293185	0.000781082	Significant
212749_s_at	RCHY1	5.81666	6.93501	6.2341	6.09191	6.33346	6.28223	8.04371	8.07822	8.34454	8.197	7.99286	8.13127	0.372203	0.000781099	Significant
218327_s_at	SNAP29	8.01366	8.38421	7.75716	7.82423	7.23634	7.84312	10.1253	9.92931	10.0964	9.72039	10.1954	10.0134	0.352428	0.000785212	Significant
200786_at	PSMB7	9.57257	10.217	10.1201	9.79936	9.36463	9.81472	11.1116	11.2211	11.154	10.8047	10.9506	11.0484	0.170821	0.000785621	Significant
215945_s_at	TRIM2	7.02003	6.83018	6.58456	6.87762	6.77237	6.81695	5.99621	6.00102	5.6603	6.37753	5.99848	6.00671	-0.182552	0.00078858	Significant
218324_s_at	SPATS2	6.5195	6.90267	7.0055	7.17381	6.30188	6.78067	8.44841	8.31952	8.33771	8.15732	7.98474	8.24954	0.282885	0.000788808	Significant
203853_s_at	GAB2	9.06661	8.67538	8.49046	8.85844	8.55671	8.72952	7.96408	7.97424	7.8272	7.86012	7.86148	7.89742	-0.14452	0.000789636	Significant
221849_s_at	DCAF15	7.7132	7.21719	7.39976	7.2223	7.37353	7.3852	8.65096	9.12916	9.24443	8.81634	9.11646	8.99147	0.283921	0.000791057	Significant
202403_s_at	COL1A2	14.1604	13.5549	13.9372	14.2183	12.6711	13.7084	11.9134	11.8339	12.0064	12.3101	11.5934	11.9314	-0.20029	0.000791268	Significant
203680_at	PRKAR2B	7.30078	8.24192	6.5495	7.00043	7.2307	7.26467	10.1147	9.97498	9.68745	10.1904	9.39393	9.87229	0.442489	0.00079272	Significant
220991_s_at	RNF32	5.48054	4.68756	5.14235	5.17762	4.97639	5.09289	7.87099	8.32286	8.8811	7.50482	8.92791	8.30153	0.704893	0.000793036	Significant
212109_at	JPT2	7.96496	7.91403	7.80597	7.67034	7.62959	7.79698	7.53678	7.51671	7.36561	7.36547	7.39469	7.43585	-0.0684168	0.000793202	Significant
216778_s_at	CYLC1	5.66617	4.77669	5.02596	4.93069	4.86119	5.05214	8.56116	8.90684	8.81231	7.67495	9.79189	8.74943	0.792294	0.000793268	Significant
203883_s_at	RAB11FIP2	7.63287	7.94754	7.67115	7.61939	7.33997	7.64218	9.0584	9.10345	8.75493	9.11295	9.30556	9.06706	0.24665	0.000794325	Significant
218066_at	SLC12A7	9.69142	10.108	9.3611	9.80163	9.74035	9.74051	11.0427	10.9969	10.5583	11.0056	10.4522	10.8111	0.15045	0.000794473	Significant
213090_s_at	TAF4	7.30183	7.68456	6.91622	6.90481	7.02077	7.16564	8.61592	8.53274	8.13623	8.63035	8.29161	8.44137	0.236382	0.00079554	Significant
215089_s_at	RBM10	8.62847	9.09818	8.66467	9.07394	8.77343	8.84774	8.16622	8.13913	7.80554	8.21636	8.01217	8.06789	-0.133118	0.000795773	Significant
200088_x_at	NA	12.8193	13.1995	12.9231	12.944	12.9144	12.9601	11.9383	11.8177	11.6429	12.1485	11.9701	11.9035	-0.122683	0.000795797	Significant
213677_s_at	PMS1	7.73458	8.18494	7.28091	7.41035	7.1258	7.54732	10.1713	10.271	10.6393	10.0392	10.9254	10.4092	0.463827	0.000796604	Significant
220740_s_at	SLC12A6	6.99306	6.05282	7.14112	6.61523	6.89956	6.74036	9.19631	9.32116	9.64974	8.43591	8.85553	9.09173	0.43173	0.000797279	Significant
204195_s_at	PKNOX1	6.55223	6.9005	6.91902	6.77476	7.13451	6.85621	8.47201	8.3357	9.27866	8.13199	8.64362	8.5724	0.322288	0.000797474	Significant
200905_x_at	HLA-E	11.2951	11.6101	10.8672	11.2681	11.6127	11.3306	9.68336	9.42024	9.30713	9.37783	8.85915	9.32954	-0.280348	0.000797677	Significant
218782_s_at	ATAD2	4.9244	6.00553	5.92445	5.55167	6.39054	5.75932	8.00213	8.02605	8.3817	7.76441	7.96623	8.0281	0.479161	0.000798617	Significant
203028_s_at	CYBA	9.25731	10.0603	9.75267	9.52215	10.3522	9.78892	7.74516	7.3151	7.45296	7.48161	7.42946	7.48486	-0.387174	0.000798779	Significant
205034_at	CCNE2	5.10478	5.88631	5.57987	5.59059	5.42973	5.51826	8.22582	7.97825	8.37571	7.28308	8.4521	8.06299	0.547102	0.000799487	Significant
217795_s_at	TMEM43	10.7267	10.4049	10.2181	10.1641	9.97638	10.2981	9.16846	9.12251	8.92911	9.42237	8.79162	9.08681	-0.180526	0.000801543	Significant
200815_s_at	PAFAH1B1	7.71608	8.30361	9.91033	8.71166	8.35224	8.59879	10.9859	11.1892	11.5808	11.0086	11.3776	11.2284	0.384951	0.000801687	Significant
210046_s_at	IDH2	8.51732	9.67887	8.76721	9.02242	8.82897	8.96296	6.68179	6.80048	7.20783	7.09771	6.86077	6.92972	-0.371178	0.000801692	Significant
210949_s_at	NA	11.073	11.5318	11.3011	11.1721	10.671	11.1498	11.8479	12.0151	11.8393	11.6915	11.4769	11.7741	0.0786006	0.000805017	Significant
202388_at	RGS2	10.9235	11.4247	11.0072	12.113	10.7221	11.2381	8.89683	8.78275	8.90432	9.21069	9.21697	9.00231	-0.320033	0.00080509	Significant
204419_x_at	NA	7.37977	8.18626	7.7604	7.84433	7.61583	7.75732	6.72067	6.83415	6.58709	6.83142	6.60295	6.71526	-0.208115	0.000805465	Significant
204183_s_at	GRK3	6.0077	6.21877	6.252	6.56954	6.86854	6.38331	7.36438	7.77773	7.99711	7.4065	8.36636	7.78242	0.285914	0.000808908	Significant
207768_at	EGR4	6.01449	5.14557	5.10724	5.5608	5.09824	5.38527	7.27913	7.44779	7.24693	7.94801	7.75113	7.5346	0.484513	0.000809556	Significant
205875_s_at	NA	8.12713	8.15651	8.34866	8.18554	7.94134	8.15184	7.33223	7.50781	7.57606	7.62007	7.52821	7.51288	-0.11776	0.000809762	Significant
206526_at	RIBC2	6.26177	7.01644	7.18609	7.28499	7.13152	6.97616	8.87928	9.42518	10.0819	8.66443	9.71625	9.3534	0.423057	0.000810319	Significant
218435_at	DNAJC15	8.78757	9.34468	8.36503	8.64131	9.21184	8.87009	10.5569	10.3751	10.4818	10.1555	10.8359	10.481	0.240761	0.000810611	Significant
211990_at	HLA-DPA1	10.4575	11.1551	11.7322	12.0414	11.1865	11.3145	8.945	8.32321	8.60191	9.17833	8.19412	8.64852	-0.387653	0.000810885	Significant
202477_s_at	TUBGCP2	8.22354	8.45479	8.53461	7.85211	8.227	8.25841	9.0895	9.35215	9.46658	9.28653	9.08846	9.25664	0.164625	0.000811085	Significant
202319_at	SENP6	5.17897	5.49671	5.20219	4.85542	5.34113	5.21489	5.89392	6.12934	5.9471	5.74938	5.77635	5.89922	0.177888	0.000811147	Significant
217946_s_at	SAE1	8.35918	8.65922	8.30342	8.35861	7.93631	8.32335	9.87586	9.90876	10.1398	9.54587	10.0349	9.90104	0.250415	0.000811174	Significant
207243_s_at	NA	12.4387	12.7715	12.4653	12.3091	12.5602	12.509	13.6716	13.4799	13.9528	13.5142	13.6767	13.659	0.126893	0.000811452	Significant
215714_s_at	SMARCA4	9.10889	8.84013	8.68858	8.26411	8.28563	8.63747	9.89271	10.3269	10.2322	9.89082	9.7099	10.0105	0.212837	0.000811766	Significant
220036_s_at	LMBR1L	7.93487	8.20605	8.37754	8.79491	8.26708	8.31609	9.65072	9.5074	9.38683	9.75537	9.4327	9.54661	0.199082	0.000812792	Significant
210306_at	L3MBTL1	5.60784	5.78849	5.42	5.82472	5.60468	5.64915	6.24243	6.24846	5.97468	6.29397	6.41509	6.23493	0.14234	0.000815053	Significant
219505_at	ADA2	9.94123	10.2701	9.91197	10.2139	10.4124	10.1499	9.47615	9.57167	9.1517	9.48822	9.44823	9.42719	-0.106569	0.00081533	Significant
205761_s_at	DUS4L	6.12874	5.94574	6.20126	6.21406	6.28709	6.15538	6.58179	6.47681	6.64362	6.49209	6.62331	6.56352	0.0926228	0.000815395	Significant
203510_at	MET	7.76608	8.40398	6.62178	7.68479	7.17836	7.531	5.56426	5.59654	5.28047	5.44191	5.11492	5.39962	-0.479983	0.000817449	Significant
217986_s_at	BAZ1A	7.92004	8.06334	8.49973	7.66251	7.73148	7.97542	9.4792	9.54268	9.5045	9.31424	9.80485	9.52909	0.256778	0.000818235	Significant
215982_s_at	DXO	7.97455	8.06786	8.20128	8.48164	8.15261	8.17558	9.54772	9.85437	10.5028	10.1378	10.8923	10.187	0.317333	0.000818675	Significant
207265_s_at	KDELR3	9.20373	8.86455	8.545	9.18415	9.21018	9.00152	7.7814	7.81922	7.7797	7.80921	7.75344	7.78859	-0.208806	0.00082052	Significant
215532_x_at	ZNF492	4.71791	4.44147	4.38029	4.48091	4.61762	4.52764	4.98173	4.93375	4.80756	4.7916	4.97188	4.8973	0.113229	0.000821483	Significant
204790_at	SMAD7	8.73392	8.38246	8.50786	7.59911	7.65536	8.17574	5.70703	5.71227	5.72317	6.03329	5.6004	5.75523	-0.506476	0.00082173	Significant
204741_at	BICD1	8.45689	8.03571	7.89958	8.05864	8.06907	8.10398	7.76956	7.62447	7.47991	7.63473	7.62247	7.62623	-0.0876604	0.000821808	Significant
204695_at	CDC25A	8.02965	7.18307	7.9239	7.81651	8.09745	7.81012	9.31892	9.45994	9.50688	9.37844	9.42582	9.418	0.270077	0.000822549	Significant
218145_at	TRIB3	7.80081	8.24361	7.90152	8.04163	8.18304	8.03412	7.21682	7.24557	7.32177	7.12529	7.31683	7.24525	-0.149104	0.000823191	Significant
212223_at	IDS	8.69249	7.88202	8.11532	8.14462	7.6842	8.10373	7.1674	6.69563	6.54392	7.17718	6.76563	6.86995	-0.238286	0.000824693	Significant
204849_at	TCFL5	8.35202	8.19104	7.94289	7.76962	6.67057	7.78523	11.3433	11.139	11.751	11.0933	11.7963	11.4246	0.553331	0.000826586	Significant
216693_x_at	HDGFL3	8.21462	8.99111	7.94521	7.34739	8.03361	8.10639	10.1712	10.2112	10.2201	9.89556	10.2221	10.144	0.323501	0.000827209	Significant
217873_at	CAB39	9.4077	9.67324	9.63658	9.45594	9.60891	9.55647	9.92902	10.0832	10.3346	9.87552	10.0334	10.0511	0.0728091	0.000828053	Significant
209715_at	CBX5	7.18536	7.32129	7.3656	6.99574	6.82035	7.13767	8.58104	8.52614	9.15059	8.32966	8.97407	8.7123	0.287601	0.000828197	Significant
210016_at	MYT1L	5.36687	5.6761	5.50567	5.66982	5.62995	5.56968	7.20343	7.01851	6.71986	6.60027	6.93843	6.8961	0.308187	0.000828203	Significant
218492_s_at	THAP7	7.66019	7.80098	7.66378	7.74432	7.54208	7.68227	8.5916	8.93963	9.17628	8.89542	9.26518	8.97362	0.224158	0.000828604	Significant
208795_s_at	MCM7	7.56449	8.36664	8.48083	7.93463	8.07193	8.0837	9.46243	9.39552	9.69067	9.14407	9.4612	9.43078	0.22236	0.000830179	Significant
219415_at	TTYH1	6.56297	6.38244	6.575	6.57146	6.58693	6.53576	8.35047	8.36892	8.81803	9.2139	7.90905	8.53207	0.384541	0.000831624	Significant
206388_at	PDE3A	6.72486	6.49788	6.6702	6.74449	6.89385	6.70626	6.44441	6.2733	6.26302	6.35497	6.48337	6.36381	-0.0756157	0.000833634	Significant
205310_at	FBXO46	7.39587	7.69583	7.94442	6.93211	7.81833	7.55731	8.34449	8.56883	8.542	8.13967	8.64214	8.44743	0.160639	0.000834219	Significant
201856_s_at	ZFR	8.03395	7.8912	7.51403	7.18569	7.67679	7.66033	8.93776	8.53819	8.60823	8.49568	8.64997	8.64597	0.174621	0.000834796	Significant
211969_at	HSP90AA1	11.1645	11.9277	11.1331	10.8947	11.2763	11.2793	13.0306	12.8792	13.1151	12.5083	12.9311	12.8928	0.192899	0.000835431	Significant
210009_s_at	GOSR2	6.13383	6.38602	6.53627	6.24037	6.28012	6.31532	7.24087	7.24244	7.74171	7.27961	7.91377	7.48368	0.244892	0.000836876	Significant
220118_at	ZBTB32	7.17781	5.67143	6.40328	6.26045	6.30595	6.36379	8.80115	8.75984	8.98868	8.25294	9.10963	8.78244	0.464737	0.000837504	Significant
41657_at	STK11	9.43728	9.11961	8.91782	9.19853	8.86421	9.10749	9.97934	10.0604	9.96572	9.91257	9.83377	9.95037	0.127696	0.000837876	Significant
218911_at	YEATS4	5.51162	5.50257	5.60795	5.45233	5.53821	5.52254	7.04595	6.72233	7.01594	6.1995	6.69147	6.73504	0.286355	0.000838848	Significant
213989_x_at	SETD4	8.1891	7.63871	7.53624	8.06288	7.94505	7.8744	9.00528	8.94592	8.81798	8.83426	9.21212	8.96311	0.186831	0.000838926	Significant
220917_s_at	WDR19	7.45475	7.25134	7.79725	7.91395	7.30684	7.54483	8.96628	9.13118	9.08095	8.94605	9.21196	9.06728	0.265183	0.000842195	Significant
201954_at	ARPC1B	9.14863	9.73587	9.97169	10.6902	10.1429	9.93784	8.12202	8.23484	8.15957	8.58852	8.30022	8.28103	-0.263122	0.000844202	Significant
221316_at	CATSPERG	6.10754	5.68958	6.13387	6.31256	5.86657	6.02202	7.86427	8.10474	8.85182	7.71977	8.03885	8.11589	0.430501	0.000846051	Significant
218245_at	TSKU	9.42277	9.01108	9.32668	9.49591	8.92924	9.23714	8.25072	8.20749	8.37125	8.63281	8.35297	8.36305	-0.143417	0.000848442	Significant
200722_s_at	CAPRIN1	8.54696	8.83874	8.38534	8.15224	9.40002	8.66466	10.8491	10.6814	10.9924	10.2702	10.6753	10.6937	0.303545	0.000848544	Significant
201125_s_at	ITGB5	9.80086	9.78588	9.54325	10.0198	9.16349	9.66265	8.78441	8.9273	8.22571	9.06453	8.50022	8.70044	-0.151332	0.000849147	Significant
218865_at	2024-03-01	8.86922	9.21152	8.77881	8.88183	9.14541	8.97736	8.34045	8.49978	8.26417	8.32092	8.25565	8.3362	-0.106901	0.000849606	Significant
217919_s_at	MRPL42	8.87328	8.26633	8.19489	8.18347	8.20551	8.3447	10.1839	10.2488	10.597	9.89356	10.7104	10.3267	0.307454	0.000851567	Significant
204309_at	CYP11A1	6.54903	5.82735	6.46581	6.74712	6.41583	6.40103	8.56226	8.18023	8.74731	9.50772	7.73385	8.54628	0.416992	0.000852056	Significant
202268_s_at	NAE1	9.22956	9.26206	8.97398	8.72199	8.91652	9.02082	10.322	10.0796	10.2567	10.2305	10.5026	10.2783	0.188268	0.000852275	Significant
59375_at	MYO15B	8.0323	8.3645	7.87583	8.30323	8.46492	8.20816	7.34853	7.51802	7.42535	7.76317	7.68405	7.54782	-0.120998	0.000852352	Significant
203884_s_at	RAB11FIP2	7.30192	7.66346	7.19036	7.29557	7.23931	7.33813	8.16545	8.12955	8.13343	8.2623	8.14404	8.16695	0.154386	0.000853335	Significant
212280_x_at	ATG4B	8.18681	9.2019	8.08866	8.60495	8.56834	8.53014	9.46656	9.85276	9.44741	9.8075	9.86136	9.68712	0.183499	0.000853725	Significant
213424_at	KIAA0895	4.45746	4.94526	4.96953	4.9419	4.96238	4.85531	7.12868	6.72985	7.05439	6.30118	7.35718	6.91425	0.510011	0.000853792	Significant
219249_s_at	FKBP10	8.63773	8.31166	8.58957	9.19173	7.89153	8.52444	7.14212	6.97896	7.06533	6.95616	6.64326	6.95716	-0.293106	0.000854239	Significant
220957_at	CTAGE1	5.02955	5.22351	5.34957	5.02165	6.46333	5.41752	6.90752	7.13048	7.15462	6.61202	7.3968	7.04029	0.378001	0.000856601	Significant
200909_s_at	NA	12.5149	12.6899	12.5088	12.5516	12.5227	12.5576	11.927	11.7951	11.9717	11.9413	12.0221	11.9314	-0.0737926	0.000856863	Significant
216834_at	RGS1	8.03863	9.66803	9.97159	10.8492	10.6221	9.82991	5.12677	4.86038	4.61446	5.02972	4.63273	4.85281	-1.01836	0.000858797	Significant
215034_s_at	TM4SF1	9.92877	8.92129	7.8839	8.5719	8.28157	8.71749	5.48853	4.92183	5.57901	5.33539	5.32384	5.32972	-0.709853	0.000860205	Significant
210252_s_at	MADD	7.90411	7.91643	7.79518	7.94817	7.83843	7.88047	8.3061	8.52961	8.60204	8.65705	8.63176	8.54531	0.116852	0.00086228	Significant
209157_at	DNAJA2	7.23075	7.80842	7.77004	7.04035	7.07134	7.38418	8.93448	8.73623	8.96012	8.69426	8.78945	8.82291	0.256817	0.000864069	Significant
218548_x_at	TEX264	7.98363	7.95567	8.12875	8.21444	7.74023	8.00454	9.23748	9.35685	9.78829	9.22839	9.69704	9.46161	0.241266	0.000866569	Significant
217297_s_at	MYO9B	7.40981	7.13619	7.30234	7.35015	7.26653	7.29301	8.12224	8.47605	8.52989	8.76088	8.26371	8.43055	0.209114	0.000867203	Significant
205443_at	SNAPC1	6.71534	6.1	5.83252	5.81831	5.70117	6.03347	8.4401	8.5829	8.68003	8.17357	9.17679	8.61068	0.51314	0.000868741	Significant
209284_s_at	TASOR	7.53094	8.27461	7.12142	6.90721	7.82544	7.53193	9.52256	9.57689	9.66297	9.35238	9.62193	9.54734	0.34208	0.000869266	Significant
213612_x_at	NA	11.377	11.194	11.2877	11.2168	10.9557	11.2062	12.1506	12.2793	12.1999	11.8125	12.1039	12.1092	0.111807	0.000869842	Significant
213347_x_at	RPS4X	13.3811	12.8167	13.0711	13.0471	12.8028	13.0238	11.871	11.6388	11.9426	12.1737	11.9829	11.9218	-0.127547	0.000870942	Significant
201350_at	FLOT2	9.80336	10.2267	9.62516	9.67532	10.0646	9.87902	8.65543	8.79556	8.65373	8.93902	8.71555	8.75186	-0.174779	0.000871781	Significant
211954_s_at	IPO5	8.36442	9.23193	9.09154	8.03194	7.8359	8.51115	10.4466	10.5916	10.6264	10.1108	10.401	10.4353	0.294049	0.000871978	Significant
200604_s_at	PRKAR1A	8.50795	8.28779	7.44564	7.82806	7.83543	7.98097	10.2529	10.5072	10.8669	10.1802	10.5092	10.4633	0.390701	0.000872342	Significant
218940_at	VCPKMT	6.5565	6.36496	6.15601	6.45294	6.29573	6.36523	7.35944	7.17708	7.36917	7.28504	7.61431	7.36101	0.209691	0.000872703	Significant
212502_at	ADO	7.55712	8.2465	7.17373	6.79407	7.18887	7.39206	10.3058	10.1646	10.8467	10.1859	10.9905	10.4987	0.506163	0.000873187	Significant
202246_s_at	CDK4	10.0804	10.0152	10.0826	9.59482	9.57126	9.86885	8.99476	8.92487	8.86901	9.02903	8.51888	8.86731	-0.154385	0.000874822	Significant
211451_s_at	KCNJ4	5.60858	5.43418	5.61463	5.52069	5.62097	5.55981	5.20427	5.20406	5.36998	5.19646	5.23288	5.24153	-0.0850484	0.000875849	Significant
204593_s_at	MIEF1	6.54746	6.67054	6.59325	6.40597	6.82405	6.60826	7.26182	7.34732	7.77815	7.26244	7.55036	7.44002	0.171037	0.000876502	Significant
219174_at	IFT74	4.69241	5.73772	4.93382	5.08153	4.62019	5.01313	8.29621	8.113	8.76722	7.76645	9.07055	8.40269	0.745138	0.000876511	Significant
203112_s_at	NA	6.63013	6.0495	6.31037	5.87424	5.95563	6.16397	7.79937	7.62625	7.67701	7.67039	8.18121	7.79084	0.337919	0.000877017	Significant
205527_s_at	GEMIN4	6.81923	7.71362	7.91926	7.37741	7.22899	7.4117	9.37358	9.43911	9.74288	9.12624	10.1225	9.56087	0.367337	0.000877603	Significant
209453_at	SLC9A1	9.64198	9.25812	8.95261	8.83909	9.13404	9.16517	8.09648	7.89676	8.02262	7.98739	8.02106	8.00486	-0.195284	0.000877768	Significant
209199_s_at	MEF2C	9.27164	9.16873	8.3225	8.97838	8.65763	8.87978	7.5301	7.40773	7.05846	7.92256	7.57239	7.49825	-0.24397	0.000878607	Significant
214519_s_at	RLN2	5.51182	5.37598	5.4966	5.42244	5.89081	5.53953	6.12211	6.12469	6.16123	5.82384	6.3467	6.11572	0.142757	0.000879807	Significant
201992_s_at	KIF5B	6.97417	7.86003	7.11352	7.27363	7.63232	7.37074	9.37967	9.25292	9.35177	8.78761	9.22659	9.19971	0.31978	0.000880289	Significant
215218_s_at	WDR62	7.57266	7.68985	8.39719	8.29367	8.03774	7.99822	9.41401	9.27288	9.73049	9.20608	9.30867	9.38642	0.230897	0.000880339	Significant
205546_s_at	TYK2	8.11948	8.49391	8.18738	8.68977	8.07569	8.31325	7.4392	7.4017	7.20533	7.65403	7.47048	7.43415	-0.161244	0.000880537	Significant
201502_s_at	NFKBIA	13.0126	11.5418	12.5253	12.156	12.4867	12.3445	9.84578	9.94624	9.84401	10.1054	10.0541	9.95913	-0.309775	0.000880615	Significant
219362_at	NAA35	6.4622	6.17869	6.00817	5.66041	5.57433	5.97676	7.66121	7.59161	7.6669	7.49443	7.87628	7.65809	0.357621	0.00088062	Significant
209657_s_at	HSF2	7.00107	6.53256	6.04368	6.65232	5.83928	6.41378	8.43491	8.64421	8.6421	9.143	8.81142	8.73513	0.445653	0.000880869	Significant
205731_s_at	NCOA2	6.43773	6.13896	6.33345	6.16272	6.28232	6.27104	6.93462	6.89202	6.78734	6.98052	6.89679	6.89826	0.137528	0.000881123	Significant
208952_s_at	LARP4B	8.35293	8.18993	8.18505	7.60909	8.18013	8.10342	8.86869	8.88675	8.90342	8.61421	8.82257	8.81913	0.122104	0.000882582	Significant
217388_s_at	KYNU	7.04769	6.52689	6.46895	6.89465	6.892	6.76604	9.43946	9.31743	9.48662	8.3711	9.84548	9.29202	0.457681	0.000883961	Significant
205862_at	GREB1	4.48489	4.57129	4.75453	4.67249	4.62155	4.62095	6.84491	6.40347	6.13025	7.11153	6.14883	6.5278	0.498407	0.000884995	Significant
208805_at	NA	10.4421	10.4928	10.4138	10.275	10.2491	10.3745	11.7205	11.6248	12.1119	11.4385	12.2039	11.8199	0.188174	0.000885214	Significant
200933_x_at	RPS4X	13.4394	13.1649	13.1305	13.2594	13.0852	13.2159	12.3998	12.4256	12.1319	12.735	12.2388	12.3862	-0.0935352	0.000885584	Significant
221850_x_at	NA	8.03298	8.99325	8.51604	8.93412	9.08051	8.71138	9.91289	10.213	10.2762	9.95146	10.4365	10.158	0.221644	0.000886021	Significant
210467_x_at	MAGEA12	5.0712	5.57869	5.88945	5.45396	6.29969	5.6586	8.47832	7.95274	7.95286	8.07853	8.09883	8.11226	0.519658	0.000886629	Significant
209047_at	AQP1	11.4413	9.74108	9.55561	10.9068	9.7845	10.2858	7.85431	7.57259	7.47836	7.51399	7.20291	7.52443	-0.451006	0.000886809	Significant
209217_s_at	WDR45	9.09578	8.56652	9.05509	9.03401	8.29063	8.8084	7.36745	7.38196	7.22355	7.87011	7.20604	7.40982	-0.249442	0.000886919	Significant
213507_s_at	KPNB1	10.8352	11.0578	10.7446	11.2924	10.6443	10.9148	12.5965	12.6951	12.6986	12.2382	12.5913	12.5639	0.202996	0.000887022	Significant
206174_s_at	PPP6C	7.91591	8.99525	8.87159	7.87892	8.22492	8.37732	10.2878	10.2523	10.3312	9.95992	10.2362	10.2135	0.285914	0.000887894	Significant
209335_at	DCN	10.4983	9.77107	11.0452	10.9641	9.59108	10.3739	7.2992	6.98287	7.86498	8.73932	7.91923	7.76112	-0.418628	0.000889321	Significant
202748_at	GBP2	8.74594	8.57863	8.01803	8.34378	8.8374	8.50476	7.83058	7.78095	7.33621	7.78933	7.75955	7.69932	-0.143538	0.000889403	Significant
200824_at	GSTP1	9.82317	10.7761	10.3815	10.0903	10.1228	10.2388	7.69157	7.95034	8.32649	8.68484	8.283	8.18725	-0.322591	0.000889553	Significant
209105_at	NCOA1	6.96595	7.62527	7.57985	7.41969	7.71628	7.46141	8.47596	8.87513	8.53826	8.3825	8.53718	8.56181	0.198467	0.000889658	Significant
204531_s_at	BRCA1	6.41439	6.05923	7.20884	6.47868	7.1348	6.65919	7.6184	7.58459	8.07078	7.63017	7.97605	7.776	0.223681	0.000889965	Significant
206621_s_at	EIF4H	10.3811	10.4934	10.8565	10.3531	10.1547	10.4478	9.78679	9.73502	9.84596	9.76599	9.53561	9.73387	-0.102109	0.000889984	Significant
221432_s_at	SLC25A28	7.65675	7.9704	7.76054	8.20953	7.77951	7.87535	9.23443	9.33223	9.85703	9.24906	9.44627	9.4238	0.258966	0.000890933	Significant
204062_s_at	ULK2	6.4711	7.3004	7.36713	7.50766	6.9248	7.11422	9.27933	9.06169	9.50464	9.00251	9.47803	9.26524	0.381123	0.000892524	Significant
220895_at	USP29	7.29587	6.95721	7.17627	7.08809	7.19951	7.14339	8.04481	8.13403	8.07447	7.74815	8.35696	8.07168	0.176261	0.000894254	Significant
204783_at	MLF1	8.05288	7.27118	7.95281	6.47071	7.24619	7.39875	9.82674	9.52344	9.78064	9.59413	10.042	9.75339	0.398621	0.000894266	Significant
221731_x_at	VCAN	11.3893	10.5832	9.44575	12.0602	10.0569	10.7071	7.89847	7.40104	7.51468	8.37998	7.64019	7.76687	-0.463157	0.00089557	Significant
207828_s_at	CENPF	7.27289	7.84491	8.04266	7.90906	8.15644	7.84519	8.98334	9.27765	9.65247	8.71193	9.62172	9.24942	0.237554	0.00089559	Significant
221253_s_at	NA	10.4188	10.9098	11.0338	10.5452	10.3579	10.6531	8.86182	8.82563	9.27966	9.46384	9.0687	9.09993	-0.227343	0.000896299	Significant
205272_s_at	NA	6.55519	6.27213	6.42845	6.65608	6.90572	6.56352	7.38761	7.42666	8.03017	7.63425	8.17662	7.73106	0.236198	0.000897318	Significant
201514_s_at	G3BP1	8.3025	8.13105	8.07415	8.0088	8.34304	8.17191	8.95433	9.14299	9.4401	8.9756	9.4543	9.19346	0.169935	0.000899844	Significant
205345_at	BARD1	6.99293	7.54143	6.72237	7.37815	7.26458	7.17989	8.79523	8.74857	8.90936	8.61922	9.02725	8.81993	0.296804	0.000900813	Significant
203706_s_at	FZD7	7.98818	8.80405	8.19916	8.17403	7.75341	8.18377	6.66049	6.46171	6.19838	6.4694	6.42765	6.44353	-0.344915	0.00090085	Significant
201110_s_at	THBS1	7.35721	9.24557	8.81894	9.03685	7.28487	8.34869	4.65131	4.69379	4.43316	4.63738	4.55809	4.59475	-0.861564	0.000903677	Significant
214620_x_at	PAM	8.41427	8.89168	8.38445	9.05531	8.54528	8.6582	7.73337	7.93797	7.38854	7.85479	7.88263	7.75946	-0.158111	0.000903974	Significant
221893_s_at	ADCK2	7.91981	7.59376	7.47879	7.96624	7.67687	7.72709	7.21859	7.08903	7.13012	7.30227	7.04377	7.15676	-0.11062	0.000904579	Significant
211980_at	COL4A1	11.7867	12.1584	10.58	11.3967	10.2927	11.2429	8.12215	7.7397	7.91478	8.19114	7.9575	7.98505	-0.493638	0.000905177	Significant
202174_s_at	PCM1	9.26023	10.0215	8.91462	8.95373	9.12961	9.25594	11.631	11.4998	12.004	11.0897	11.661	11.5771	0.322823	0.000907327	Significant
216958_s_at	IVD	6.16392	6.63198	6.49098	6.74248	6.21817	6.44951	7.53416	7.59973	7.47125	7.40542	7.19447	7.44101	0.206309	0.000908922	Significant
203634_s_at	CPT1A	5.79974	5.36316	5.52325	5.3028	5.93801	5.58539	6.88318	6.83243	6.44104	6.85672	6.86718	6.77611	0.278799	0.000909026	Significant
221900_at	COL8A2	8.49855	7.96473	8.18333	9.45044	7.91443	8.40229	5.79209	5.83609	5.9396	5.74625	5.70705	5.80421	-0.533683	0.000910299	Significant
50400_at	PAOX	6.86209	6.03571	6.16766	6.43887	6.13975	6.32882	9.08677	9.37412	10.1067	9.09336	10.3133	9.59485	0.600325	0.000910459	Significant
221096_s_at	TMCO6	6.97036	7.04134	7.42709	7.22578	7.35648	7.20421	8.58197	8.38497	8.38541	8.0773	8.63121	8.41217	0.223638	0.000911998	Significant
205193_at	MAFF	8.69778	8.24921	8.81967	8.30377	8.70853	8.55579	7.10359	7.29576	7.12548	7.21128	7.00647	7.14852	-0.259258	0.000912063	Significant
209684_at	RIN2	8.67781	8.66094	8.82153	9.31136	7.74434	8.6432	6.39547	5.78384	5.3991	6.88267	6.0367	6.09955	-0.502861	0.00091235	Significant
206762_at	KCNA5	7.99117	7.66507	7.14317	7.11855	7.56696	7.49698	6.91178	6.79531	6.50366	6.54376	6.65387	6.68168	-0.1661	0.000913103	Significant
219541_at	LIME1	7.31845	7.04732	7.29311	7.38846	7.31306	7.27208	6.64323	6.7191	6.84613	6.86443	6.77223	6.76902	-0.10342	0.000916123	Significant
209741_x_at	SCAPER	6.9434	7.68153	7.22639	6.43405	6.62458	6.98199	9.23847	8.92494	9.083	8.60354	9.22764	9.01552	0.368772	0.000917978	Significant
209746_s_at	COQ7	7.5119	7.38138	7.67255	7.69253	7.59069	7.56981	8.84308	8.84244	8.94817	8.367	8.81907	8.76395	0.211324	0.000918072	Significant
219024_at	PLEKHA1	8.03929	8.12102	7.99706	8.22633	8.17865	8.11247	9.53946	9.52834	9.95591	9.30285	10.2382	9.71295	0.259769	0.000918642	Significant
219530_at	PALB2	6.68898	7.24844	7.6135	7.18207	7.04795	7.15619	8.19495	8.48747	8.30383	8.36074	8.31637	8.33267	0.219588	0.000918919	Significant
218174_s_at	TMEM254	5.36743	5.38322	5.24206	5.35521	5.31031	5.33165	5.53341	5.51912	5.36998	5.44655	5.49431	5.47267	0.0376651	0.000919637	Significant
209781_s_at	KHDRBS3	8.39346	6.65869	6.4849	5.90207	5.9	6.66782	10.7771	10.7282	11.1692	10.4053	11.0028	10.8166	0.697954	0.000919645	Significant
202690_s_at	SNRPD1	8.73769	8.86457	8.90562	8.37423	8.3931	8.65504	9.81351	9.66691	9.91761	9.32303	9.91889	9.72799	0.168601	0.000920552	Significant
201465_s_at	JUN	10.2454	11.1672	9.44269	10.3165	9.30644	10.0956	6.82671	6.63525	6.90977	7.41289	6.65824	6.88857	-0.551456	0.000921677	Significant
220284_at	DKKL1	7.21519	6.51678	6.93763	7.30028	7.02637	6.99925	9.07486	9.38465	10.6929	9.85896	10.3927	9.88081	0.497429	0.000922	Significant
203734_at	FOXJ2	9.79512	10.0217	9.48082	9.57415	9.24639	9.62363	8.4052	8.49625	8.31045	8.68219	8.39234	8.45728	-0.186387	0.00092204	Significant
209835_x_at	CD44	9.0182	8.99199	9.69484	8.97166	8.57279	9.0499	6.59189	6.63589	6.32197	6.92727	6.80947	6.6573	-0.442964	0.000922504	Significant
203079_s_at	CUL2	7.86908	7.73704	7.74969	7.65762	7.4032	7.68333	9.17203	9.26804	9.52153	9.05472	9.77037	9.35734	0.284367	0.000922614	Significant
209278_s_at	TFPI2	7.53382	8.89506	7.52377	7.35892	7.94739	7.85179	5.47448	5.61934	5.65597	5.46156	5.46696	5.53566	-0.504267	0.000925817	Significant
212836_at	POLD3	7.94145	8.15179	7.79829	7.81383	7.61285	7.86364	8.65138	8.8679	8.73716	8.55106	8.83229	8.72796	0.150447	0.000926163	Significant
201211_s_at	DDX3X	6.84376	7.64415	7.18103	6.8428	8.1216	7.32667	8.84684	9.08916	9.41976	8.72728	9.26055	9.06872	0.307741	0.000927363	Significant
214036_at	EFNA5	8.52636	8.41495	8.87673	8.78829	8.77636	8.67654	7.86282	7.68056	7.67471	7.82099	7.63033	7.73388	-0.165927	0.000927791	Significant
202208_s_at	ARL4C	8.59273	7.87686	8.66752	8.97561	8.72417	8.56738	6.77023	6.81594	7.07764	6.72014	6.97408	6.87161	-0.318206	0.000929049	Significant
210103_s_at	FOXA2	7.88304	7.56058	7.30932	7.83438	7.29315	7.57609	6.73387	6.89188	6.57797	6.93032	6.64291	6.75539	-0.165415	0.000930331	Significant
208816_x_at	ANXA2P2	11.0545	11.506	11.22	10.9266	10.6268	11.0668	9.86839	9.7884	9.68345	10.0078	9.5371	9.77703	-0.178768	0.000931174	Significant
206290_s_at	RGS7	5.46627	5.43464	5.22104	5.59134	5.99929	5.54252	7.00791	6.98234	6.92864	6.73485	6.86377	6.9035	0.316787	0.000931234	Significant
207677_s_at	NCF4	5.85141	6.21371	6.33597	6.87791	6.56397	6.36859	5.0293	5.14992	4.99909	5.25727	5.07894	5.10291	-0.319656	0.000932523	Significant
201798_s_at	MYOF	9.2656	10.4126	9.86697	9.16716	8.22808	9.38808	6.22292	6.05182	5.95487	6.41672	5.89606	6.10848	-0.620016	0.000935903	Significant
218973_at	EFL1	8.6704	8.78869	8.92317	8.33626	8.72306	8.68832	9.15602	9.47211	9.61978	9.27509	9.28711	9.36202	0.107743	0.000936375	Significant
210880_s_at	EFS	7.82694	7.79434	8.09051	7.911	7.86108	7.89677	7.34264	7.35735	7.32112	7.27617	7.40378	7.34021	-0.105441	0.000937543	Significant
221647_s_at	NA	9.25565	9.97719	9.74264	9.61079	9.61418	9.64009	10.4218	10.651	10.5531	10.2722	10.3585	10.4513	0.116566	0.000938597	Significant
215188_at	STK24	6.01544	5.9946	5.91843	6.11569	6.11623	6.03208	5.85425	5.68495	5.58199	5.8315	5.77842	5.74622	-0.0700417	0.000942377	Significant
211890_x_at	CAPN3	5.40957	5.89706	6.14167	6.27796	6.32736	6.01072	6.52642	6.94987	7.24259	6.87794	7.07053	6.93347	0.206039	0.000942968	Significant
212405_s_at	EEF1AKNMT	8.76313	8.37327	8.24147	8.77129	8.19977	8.46979	9.3581	9.19806	9.08576	9.36058	9.27068	9.25464	0.12785	0.000944093	Significant
201910_at	FARP1	9.29387	9.45861	9.27963	9.36212	8.81124	9.24109	8.47811	8.45206	7.90748	8.09364	8.04145	8.19455	-0.173399	0.000944129	Significant
218022_at	VRK3	8.70166	9.50207	9.26935	9.25813	9.53615	9.25347	10.8932	10.8729	10.976	10.3926	11.4929	10.9255	0.239633	0.000944232	Significant
201893_x_at	DCN	12.4011	11.9516	12.7801	12.6618	12.7961	12.5181	9.6301	9.27365	10.421	11.288	9.88151	10.0989	-0.309829	0.000944637	Significant
204176_at	KLHL20	6.08454	5.87563	5.92345	5.20264	5.42701	5.70265	7.28577	6.7009	6.83842	6.70225	6.85749	6.87697	0.270139	0.000945332	Significant
209778_at	TRIP11	7.1732	7.34772	7.02194	6.38146	6.76774	6.93841	8.12542	7.95806	7.84735	7.63845	7.78014	7.86988	0.181736	0.000945552	Significant
209875_s_at	SPP1	12.3511	10.7428	12.4962	10.9045	8.50074	10.9991	8.0553	6.31313	7.44435	6.19174	6.17134	6.83517	-0.686332	0.000945768	Significant
220921_at	NA	5.30691	5.08809	5.39085	5.11321	5.34302	5.24841	6.80726	6.62781	6.79571	6.38865	7.66519	6.85692	0.38568	0.000946279	Significant
202901_x_at	CTSS	4.91771	4.99753	4.69959	5.23323	5.13942	4.99749	4.27426	4.255	4.24225	4.36642	4.21481	4.27055	-0.226784	0.000946598	Significant
211964_at	COL4A2	12.2311	12.0525	11.0489	11.9982	10.5523	11.5766	8.59086	8.40802	8.49947	8.95304	8.6768	8.62564	-0.424506	0.000946667	Significant
37232_at	KIAA0586	6.35244	6.14998	6.18918	6.21447	6.29521	6.24026	7.01845	7.16853	7.17979	6.81663	7.39076	7.11483	0.189224	0.000948572	Significant
205282_at	LRP8	6.67245	5.58638	6.07172	5.77248	6.47274	6.11515	8.61823	8.81095	8.32601	8.81654	8.33045	8.58044	0.488663	0.000948639	Significant
215983_s_at	UBXN8	7.03979	7.04793	7.39894	6.96313	6.65737	7.02143	7.86742	7.81124	7.94001	7.74442	7.77577	7.82777	0.156836	0.000949099	Significant
202303_x_at	SMARCA5	8.199	8.48522	7.69462	7.39297	7.36196	7.82675	9.94573	9.5222	9.83493	9.4892	9.45676	9.64976	0.30208	0.000950029	Significant
214720_x_at	SEPTIN10	6.4298	6.73804	6.07226	5.61189	6.45414	6.26123	8.20035	7.96172	8.51281	7.97675	8.30997	8.19232	0.387827	0.000950273	Significant
212923_s_at	PXDC1	9.21197	9.37903	9.33475	8.99158	8.47163	9.07779	7.44023	7.42133	7.06071	7.42922	7.38168	7.34664	-0.305258	0.000950501	Significant
214815_at	TRIM33	4.55568	4.70171	4.74375	4.91839	4.74858	4.73362	4.85559	5.04109	4.99909	5.07867	5.06005	5.0069	0.0809724	0.000951155	Significant
218296_x_at	NA	6.80617	7.87363	7.63261	7.58491	7.62945	7.50535	9.17799	9.15146	9.94702	9.146	9.88184	9.46086	0.334052	0.000951306	Significant
219821_s_at	GFOD1	8.87302	8.33695	8.73171	8.20987	8.64162	8.55864	7.7975	7.7134	7.74124	7.56506	7.58483	7.68041	-0.156198	0.000951608	Significant
201207_at	TNFAIP1	9.89927	9.77414	9.80405	9.46901	9.19466	9.62823	9.24271	9.15242	9.02319	9.0887	8.68162	9.03773	-0.09131	0.000953471	Significant
216539_at	ATXN3L	6.15585	5.9289	6.48541	6.21866	6.51371	6.26051	6.58874	6.69454	6.95393	6.94296	7.24708	6.88545	0.137272	0.000953507	Significant
202843_at	DNAJB9	5.76734	4.92589	4.75549	4.65517	4.85142	4.99106	6.87269	6.48959	6.79335	6.35988	7.10938	6.72498	0.430184	0.000955321	Significant
200057_s_at	NONO	12.4546	11.9417	11.7089	11.923	11.6919	11.944	11.4503	11.1767	11.0498	11.3999	11.069	11.2291	-0.089047	0.000955374	Significant
209580_s_at	MBD4	6.80648	7.16673	6.85467	6.67357	7.29988	6.96027	7.82696	7.80443	7.79329	7.80728	7.94412	7.83522	0.170831	0.000955873	Significant
213910_at	IGFBP7	5.39963	5.38127	5.42046	5.50875	5.31246	5.40451	5.12756	5.17193	5.15793	5.36973	5.12514	5.19046	-0.0583027	0.00095723	Significant
213365_at	ERI2	5.66541	6.39028	6.66158	5.80548	6.1954	6.14363	7.85762	7.81547	7.74144	7.49034	7.7279	7.72655	0.330734	0.000961166	Significant
212825_at	PAXIP1	6.05869	7.26537	6.93825	6.64066	7.13773	6.80814	8.81795	8.74201	8.79668	8.5297	8.7836	8.73399	0.359379	0.000962278	Significant
203186_s_at	S100A4	10.5948	9.22218	10.7096	11.3531	10.0401	10.384	7.44143	7.42072	7.28439	7.94594	7.71777	7.56205	-0.457508	0.000963762	Significant
207016_s_at	NA	7.37172	9.07128	7.09791	7.70777	7.49921	7.74958	11.1044	11.0677	11.3115	10.7107	11.103	11.0595	0.513093	0.000965164	Significant
210171_s_at	CREM	5.83073	4.95892	5.09091	5.80067	4.9283	5.32191	8.4049	8.57961	9.3802	8.16656	8.99468	8.70519	0.709933	0.000966549	Significant
212075_s_at	CSNK2A1	7.95491	8.34626	7.54685	8.18699	8.01953	8.01091	9.95406	9.7179	9.95939	9.54894	9.63058	9.76218	0.285237	0.000969443	Significant
208884_s_at	UBR5	8.77237	9.54205	8.32895	8.43669	8.44731	8.70547	10.8739	10.7671	11.0168	10.454	10.627	10.7478	0.304043	0.000970398	Significant
205664_at	KIN	5.75927	6.01375	5.82925	5.35855	5.55592	5.70335	6.54216	6.47678	6.35162	6.20499	6.35151	6.38541	0.16297	0.000970499	Significant
204231_s_at	FAAH	6.52771	7.20667	7.1956	7.27474	6.89863	7.02067	8.73479	8.76247	9.42212	8.56105	9.36945	8.96998	0.353495	0.000971432	Significant
208892_s_at	DUSP6	9.53789	9.7856	9.18126	8.77374	8.71172	9.19804	6.25307	6.27179	6.58377	6.62725	6.79125	6.50542	-0.499683	0.000973425	Significant
200910_at	CCT3	10.2585	10.5054	10.5755	9.86432	9.85451	10.2116	11.2386	11.3354	11.3697	11.0096	11.3051	11.2517	0.139925	0.000973431	Significant
209771_x_at	CD24	11.0549	12.509	11.4183	10.0058	11.0407	11.2057	7.29114	7.31218	7.13032	7.50628	7.5308	7.35414	-0.607608	0.000976478	Significant
203822_s_at	ELF2	8.26991	8.91569	8.39008	8.71804	8.68634	8.59601	9.76063	10.012	9.72774	9.41397	9.90772	9.76441	0.183864	0.000976742	Significant
221019_s_at	COLEC12	9.62349	9.14625	9.05034	9.98696	8.1034	9.18209	6.98116	6.84986	6.89838	7.44533	6.87207	7.00936	-0.38954	0.000977646	Significant
204784_s_at	MLF1	9.26178	7.61303	9.05949	8.49198	7.20249	8.32575	12.3097	11.9726	12.7317	11.8688	12.8738	12.3513	0.569012	0.000978222	Significant
201169_s_at	BHLHE40	8.52072	7.70712	7.07664	7.92656	7.71508	7.78922	6.03792	6.00161	5.90938	6.00409	5.85974	5.96255	-0.38555	0.000978524	Significant
221554_at	STRADA	8.43257	8.16524	8.55795	8.49669	8.88843	8.50818	9.31544	9.50619	9.68445	9.242	9.67351	9.48432	0.156694	0.000978726	Significant
203104_at	CSF1R	8.95094	9.0976	9.40207	10.5172	9.40796	9.47515	7.54795	7.21042	7.41307	7.6489	7.16154	7.39638	-0.35733	0.000978888	Significant
218166_s_at	RSF1	5.38137	5.80393	5.40467	5.26804	5.19716	5.41103	6.65506	6.60121	6.54576	6.35261	6.83609	6.59815	0.286157	0.000980324	Significant
65630_at	TMEM80	5.83065	6.23003	5.78588	5.7842	5.65675	5.8575	6.662	6.62966	6.35857	6.36192	6.33034	6.4685	0.143145	0.000981364	Significant
202633_at	TOPBP1	7.6686	8.10609	8.25313	7.84749	7.52553	7.88017	9.9031	9.57162	10.0051	9.24236	10.026	9.74963	0.307122	0.000981436	Significant
204450_x_at	APOA1	7.22206	9.31369	8.6875	7.82371	7.45757	8.10091	11.6243	11.5617	11.4101	11.6724	10.9085	11.4354	0.497353	0.000983027	Significant
202631_s_at	APPBP2	7.1964	6.36939	6.16871	6.63191	5.95859	6.465	8.77782	8.99004	9.20424	8.89949	9.20216	9.01475	0.479636	0.000984604	Significant
212247_at	NUP205	6.79109	7.6699	7.27534	7.16963	7.17343	7.21588	8.40151	8.49671	8.33503	8.29339	8.19035	8.3434	0.20946	0.000986134	Significant
218154_at	GSDMD	9.16355	8.84788	8.63952	9.08198	8.88906	8.9244	7.73185	7.80467	7.96068	7.95001	7.91709	7.87286	-0.180867	0.00098727	Significant
211896_s_at	DCN	11.893	11.7188	12.3455	12.3319	11.9689	12.0516	7.76672	7.12286	9.46028	9.93755	8.64374	8.58623	-0.489131	0.000987408	Significant
202842_s_at	DNAJB9	9.81987	9.00165	8.83711	8.70355	9.06979	9.08639	10.4969	10.1275	10.3176	9.94673	10.3742	10.2526	0.174211	0.000988457	Significant
221073_s_at	NOD1	9.19529	8.7875	8.90325	9.12563	8.98799	8.99993	8.45128	8.39951	8.09879	8.31534	8.16298	8.28558	-0.119312	0.000990189	Significant
201824_at	RNF14	5.47885	7.11406	6.59229	6.15968	6.20372	6.30972	8.40955	8.53327	8.51314	8.3374	8.28939	8.41655	0.415653	0.000990755	Significant
204915_s_at	SOX11	6.25417	6.15531	5.8468	6.01288	5.67971	5.98978	5.3082	5.39861	5.05385	5.25711	5.25513	5.25458	-0.188926	0.000991056	Significant
209156_s_at	COL6A2	12.703	11.4159	11.785	12.1259	10.5983	11.7256	7.6799	7.74425	8.39291	9.32093	7.81916	8.19143	-0.517477	0.000993291	Significant
213816_s_at	MET	5.91681	5.79774	5.73558	5.47506	5.83358	5.75176	5.3957	5.28802	5.38989	5.17297	5.27112	5.30354	-0.117046	0.000993552	Significant
213068_at	DPT	9.64182	7.98197	9.59108	9.17398	8.35955	8.94968	5.48431	5.45419	5.70706	6.90439	5.29826	5.76964	-0.633354	0.000993975	Significant
40524_at	PTPN21	5.48023	5.18777	5.55177	5.31745	5.29762	5.36697	6.3155	6.76146	7.02212	6.59739	7.08699	6.75669	0.332209	0.000994578	Significant
209254_at	KLHDC10	5.78563	6.54472	7.3438	6.62686	7.66333	6.79287	9.3608	9.34377	9.50812	8.98186	9.53772	9.34645	0.460398	0.000996791	Significant
202912_at	ADM	10.1252	10.861	10.1966	9.38573	8.62766	9.83924	6.47503	6.28996	6.36769	6.47731	6.38519	6.39903	-0.620692	0.000999143	Significant
213523_at	CCNE1	6.90107	7.03471	7.79955	7.682	7.66773	7.41701	8.81188	9.11434	9.13625	8.84044	8.9945	8.97948	0.275794	0.000999879	Significant
214456_x_at	NA	6.9043	7.34106	6.90282	6.90902	6.88255	6.98795	6.21149	6.16649	6.21476	6.07926	6.2014	6.17468	-0.178504	0.00100028	Significant
208861_s_at	ATRX	9.60282	9.65436	9.35653	9.47598	8.88159	9.39425	8.27564	8.08911	7.97471	8.6214	7.98246	8.18866	-0.198151	0.00100107	Significant
200857_s_at	NCOR1	7.81167	8.21681	7.9758	8.20294	8.20125	8.08169	8.76868	8.79933	8.86761	8.75936	8.82352	8.8037	0.123453	0.00100345	Significant
213132_s_at	MCAT	7.02555	7.14105	7.16951	6.80585	6.93878	7.01615	7.68425	7.92236	8.22046	7.80468	7.50323	7.827	0.15778	0.00100381	Significant
203588_s_at	TFDP2	8.15085	7.84242	7.69462	8.65018	8.06192	8.08	10.2049	10.3888	10.6767	10.0601	10.6128	10.3887	0.362585	0.00100437	Significant
208705_s_at	EIF5	9.82056	10.4383	9.55905	9.4749	8.91156	9.64088	11.8223	11.8347	11.8148	11.4238	11.8126	11.7416	0.284395	0.001005	Significant
204205_at	APOBEC3G	7.20089	6.73101	6.48181	6.52782	6.88567	6.76544	8.10704	7.9226	8.07779	8.23999	7.99763	8.06901	0.254208	0.00100514	Significant
212966_at	HIC2	6.45057	7.04347	6.77972	6.557	7.28776	6.8237	8.65306	8.84192	8.38186	8.75367	8.381	8.6023	0.334168	0.00100521	Significant
214096_s_at	SHMT2	9.64173	9.91314	10.4149	10.105	9.91964	9.99888	8.60396	8.63028	8.51685	8.98449	8.70319	8.68775	-0.202784	0.00100635	Significant
208351_s_at	MAPK1	6.98442	6.67902	6.65047	6.34662	6.81236	6.69458	7.77446	7.62314	7.64247	7.75097	7.58555	7.67532	0.197233	0.00100652	Significant
222384_at	SMG7-AS1	5.23513	4.96047	5.18518	5.40188	5.29591	5.21571	6.20951	6.339	7.01337	6.45341	6.84187	6.57143	0.333344	0.00100799	Significant
220924_s_at	SLC38A2	11.0335	11.1197	11.6273	11.3284	10.9129	11.2044	9.99916	9.7504	9.56969	9.97332	9.53135	9.76479	-0.198401	0.00100878	Significant
216845_x_at	KMT2D	7.6758	7.35078	7.79177	7.32978	7.55846	7.54132	7.29666	6.95045	7.28788	7.1028	7.15106	7.15777	-0.0753068	0.00100878	Significant
201001_s_at	NA	7.5663	7.57259	7.45	7.64118	7.39151	7.52431	8.92629	8.86687	8.65614	8.46096	9.14616	8.81128	0.227792	0.00100899	Significant
204070_at	PLAAT4	8.91228	8.66919	8.05276	9.02165	9.68806	8.86879	6.40086	6.18789	6.29807	6.33167	6.03095	6.24989	-0.504906	0.0010104	Significant
212287_at	SUZ12	9.53575	9.56449	9.45807	9.26499	8.97421	9.3595	10.8638	10.5618	10.6079	10.5925	10.8946	10.7041	0.193662	0.00101124	Significant
200660_at	S100A11	11.4243	10.7498	11.74	10.4724	10.2948	10.9362	8.61711	8.38576	8.23327	8.5108	8.34705	8.4188	-0.377431	0.00101132	Significant
221906_at	NA	8.37065	7.43424	7.78687	7.76381	8.24692	7.9205	9.58848	9.6852	9.78651	9.31171	9.60683	9.59574	0.276803	0.00101134	Significant
214377_s_at	CTRL	6.59088	6.14297	6.22362	6.13303	6.21492	6.26108	5.98579	5.79722	5.73417	5.78877	5.83334	5.82786	-0.103447	0.00101149	Significant
214911_s_at	BRD2	9.03152	9.07291	8.15183	9.02772	8.16129	8.68905	10.7676	10.7697	10.6963	10.5769	10.8564	10.7334	0.304836	0.0010124	Significant
206503_x_at	PML	6.79525	6.70382	7.02968	6.9056	6.68249	6.82337	6.23747	6.23568	6.13902	6.20591	6.12555	6.18872	-0.140842	0.00101392	Significant
219303_at	OBI1	6.07479	6.93373	6.41707	6.08533	6.40796	6.38378	7.75076	7.9947	7.79241	8.26328	8.15928	7.99209	0.324162	0.00101535	Significant
203211_s_at	MTMR2	7.41498	7.4311	7.40718	7.17974	6.86253	7.25911	8.85962	8.60599	9.01373	8.34589	8.98057	8.76116	0.27133	0.00101543	Significant
203616_at	POLB	8.45301	9.55771	9.05751	8.71825	9.07823	8.97294	10.5305	10.5118	11.0044	10.4416	10.7266	10.643	0.246245	0.00101588	Significant
202010_s_at	NA	9.46294	9.32429	9.23344	9.08135	8.90723	9.20185	9.99324	10.1138	10.2152	10.1107	10.0141	10.0894	0.132846	0.00101659	Significant
212282_at	TMEM97	8.56935	10.061	9.24892	9.05438	8.925	9.17174	11.3389	11.3753	11.1356	11.4061	10.9848	11.2481	0.294418	0.00101701	Significant
216379_x_at	CD24	11.0695	12.5057	11.2566	9.83805	10.5437	11.0427	6.94864	7.01799	6.62757	7.10571	7.11881	6.96374	-0.665161	0.00101789	Significant
216974_at	KITLG	4.47717	4.4676	4.5181	4.43892	4.51255	4.48287	4.39519	4.38066	4.37235	4.3417	4.38081	4.37414	-0.0354225	0.00101995	Significant
211998_at	NA	10.2477	10.5274	10.4837	10.1088	10.1709	10.3077	9.36037	9.32468	9.34502	9.47096	9.40986	9.38218	-0.135729	0.0010207	Significant
203341_at	CEBPZ	7.2706	7.55766	7.37101	7.48669	6.82847	7.30288	8.749	8.83546	9.30985	8.85969	9.14338	8.97947	0.298165	0.00102132	Significant
201088_at	KPNA2	8.68166	9.00655	9.69359	8.96921	8.08712	8.88762	11.4633	11.0688	11.8913	11.2851	11.8319	11.5081	0.37278	0.00102144	Significant
213264_at	PCBP2	7.68686	7.5123	7.48921	7.68988	7.82031	7.63971	6.98634	7.01289	7.15972	7.08567	7.18778	7.08648	-0.108449	0.00102261	Significant
203155_at	SETDB1	8.21856	8.95317	9.0733	8.92717	9.03555	8.84155	10.0595	10.3407	10.1453	9.95766	10.1607	10.1328	0.19666	0.00102288	Significant
204349_at	MED7	6.77147	6.49583	6.81227	5.9422	6.81074	6.5665	7.42591	7.41583	7.82705	7.2624	8.07629	7.6015	0.211159	0.00102644	Significant
213861_s_at	EEF1AKMT3	7.40924	7.32452	7.40564	7.50696	7.54023	7.43732	6.66417	6.76032	6.66155	6.98198	6.54367	6.72234	-0.14582	0.00102754	Significant
214431_at	GMPS	9.18237	8.17283	9.2826	9.21581	8.3789	8.8465	10.9449	10.8615	11.2555	10.677	11.0616	10.9601	0.309084	0.00102882	Significant
219844_at	CCDC186	5.79049	6.72949	6.51645	6.43972	6.96411	6.48805	7.6747	7.59079	7.97784	8.03235	8.32466	7.92007	0.287728	0.00103051	Significant
209545_s_at	RIPK2	7.98539	8.42318	8.4753	8.07523	8.41426	8.27467	7.42259	7.42629	7.48538	7.47894	7.56928	7.4765	-0.14634	0.0010307	Significant
220954_s_at	NA	6.71526	7.44479	6.67959	7.71033	7.67105	7.2442	9.12395	9.34786	9.53695	9.10003	9.66697	9.35515	0.368934	0.00103258	Significant
213325_at	NECTIN3	5.7008	6.34912	5.06104	4.68851	5.96251	5.5524	8.13451	8.0994	8.56441	8.03511	8.56312	8.27931	0.576399	0.00103522	Significant
219402_s_at	DERL1	8.59029	8.94329	9.45259	8.94592	9.10393	9.0072	9.74579	9.83314	10.1823	9.56204	9.79642	9.82394	0.125222	0.00103658	Significant
204613_at	PLCG2	8.33077	8.21032	7.8804	7.53416	8.18586	8.0283	6.74419	6.78419	6.53768	6.82621	6.78793	6.73604	-0.253195	0.00103933	Significant
218069_at	DCTPP1	9.93737	10.1619	9.34095	9.78538	9.44457	9.73404	9.17304	9.01216	8.57084	9.15083	8.79293	8.93996	-0.122771	0.00104106	Significant
206719_at	SYNGR4	7.81829	7.82061	7.73028	8.02559	8.11514	7.90198	10.0813	9.76875	10.4148	9.3264	9.86523	9.89131	0.323946	0.00104281	Significant
218945_at	METTL22	7.27061	7.71948	7.60435	8.18152	7.45886	7.64696	9.52339	9.42247	9.86737	9.38032	9.92614	9.62394	0.33174	0.00104501	Significant
207599_at	MMP20	4.83911	4.81914	4.99579	5.06874	5.14414	4.97338	5.20998	5.51647	5.66194	5.49679	5.71965	5.52097	0.150693	0.00104511	Significant
207172_s_at	CDH11	8.72601	9.01032	7.92053	8.9944	8.25792	8.58184	6.55079	6.40178	6.60517	6.50198	6.54116	6.52017	-0.396376	0.00104521	Significant
47105_at	DUS2	6.92913	6.97866	7.39328	7.25472	7.48759	7.20868	7.63546	7.7672	8.00853	7.79666	7.86202	7.81397	0.116322	0.00104628	Significant
219932_at	SLC27A6	5.2074	4.85062	4.86072	5.00358	5.44852	5.07417	7.32569	7.32665	6.60314	7.46579	6.67959	7.08017	0.480614	0.00104648	Significant
202906_s_at	NBN	6.67945	7.07189	6.29724	6.26301	6.75245	6.61281	7.83841	7.76873	7.63756	7.78034	8.15497	7.836	0.244854	0.00104765	Significant
222068_s_at	DNAAF1	8.72045	7.98899	8.85163	8.9378	8.72108	8.64399	10.3033	10.4948	10.8038	10.1518	10.5409	10.4589	0.274965	0.00104912	Significant
210982_s_at	HLA-DRA	10.3764	11.4727	11.806	12.1254	12.778	11.7117	7.82341	7.54882	7.45955	8.44231	7.33204	7.72122	-0.601047	0.00105177	Significant
218859_s_at	ESF1	5.82788	6.34575	6.15267	6.79124	6.35119	6.29375	7.7953	7.9541	7.70522	7.69166	8.20552	7.87036	0.322511	0.0010523	Significant
205012_s_at	HAGH	8.13037	7.60459	7.59858	7.55239	7.3964	7.65647	9.27536	9.53355	9.83957	9.26455	9.81264	9.54514	0.318087	0.00105236	Significant
208696_at	CCT5	10.051	10.2624	10.6735	9.7495	10.0837	10.164	10.9966	10.9324	11.3119	10.9446	10.9338	11.0239	0.117156	0.00105307	Significant
219009_at	C14orf93	5.91514	5.98938	5.71379	5.94787	5.86371	5.88598	5.69733	5.71995	5.39745	5.77793	5.67976	5.65448	-0.0578868	0.00105633	Significant
200034_s_at	RPL6	12.6908	12.5992	12.3415	12.1835	12.5888	12.4807	11.437	11.2307	11.4936	11.4806	11.4187	11.4121	-0.129138	0.00105634	Significant
220052_s_at	TINF2	7.95049	7.91565	7.77961	8.11634	8.08735	7.96989	7.52712	7.5428	7.40941	7.54199	7.44102	7.49247	-0.0891187	0.00105642	Significant
205020_s_at	ARL4A	9.13391	9.37965	9.87367	9.63013	9.03311	9.41009	11.242	11.4249	12.1792	11.2321	12.246	11.6649	0.309887	0.00105751	Significant
211403_x_at	VCX2	7.08279	6.70727	6.93419	7.49421	6.88043	7.01978	9.80566	9.65809	9.45842	8.86632	9.03	9.3637	0.415653	0.00105826	Significant
213016_at	BBX	9.53555	9.3537	8.35904	8.285	8.75945	8.85855	11.187	10.7809	10.6808	11.0837	10.8906	10.9246	0.302438	0.00105899	Significant
204765_at	ARHGEF5	8.43182	8.81252	9.27597	8.98002	9.25655	8.95138	7.80483	8.14028	8.3978	8.12047	8.06401	8.10547	-0.143213	0.0010647	Significant
205826_at	MYOM2	6.82025	6.94572	7.04173	7.60197	6.97683	7.0773	8.44148	8.82616	8.7655	8.44711	8.73531	8.64311	0.288351	0.00106489	Significant
222303_at	NA	8.22342	8.75492	7.89101	9.91605	8.82274	8.72163	6.0295	6.02728	6.1811	6.38659	6.05259	6.13541	-0.507438	0.00106568	Significant
219080_s_at	CTPS2	6.16936	6.21771	5.94318	6.22979	6.29144	6.1703	5.73712	5.65176	5.6106	5.56097	5.67443	5.64698	-0.127862	0.00106743	Significant
50221_at	TFEB	7.18949	6.76834	6.81342	6.86218	6.97728	6.92214	6.17999	6.21626	6.06146	6.31423	6.15566	6.18552	-0.162323	0.001069	Significant
204745_x_at	MT1G	10.781	11.3661	10.8766	11.3806	12.0277	11.2864	9.09863	9.45912	9.27423	9.61498	9.1538	9.32015	-0.276162	0.00107003	Significant
206763_at	FKBP6	6.20372	6.30372	7.48142	6.8034	7.94887	6.94823	9.12285	9.54602	9.53638	9.28519	9.56705	9.4115	0.437779	0.00107015	Significant
200869_at	NA	12.7341	12.3222	12.4052	12.1516	12.5854	12.4397	10.8639	10.7177	10.9901	11.2534	10.7025	10.9055	-0.189891	0.00107096	Significant
213482_at	DOCK3	5.34501	5.29675	5.56586	5.49665	6.08464	5.55778	6.80408	6.73525	6.63125	6.91989	6.80729	6.77955	0.286681	0.00107128	Significant
209517_s_at	ASH2L	9.44173	10.0671	9.58647	9.38931	9.67372	9.63167	10.4161	10.5745	10.6742	10.4391	10.5039	10.5216	0.127493	0.00107323	Significant
216383_at	NA	7.93234	7.62327	7.64887	7.45313	7.67909	7.66734	6.67129	6.50585	6.80531	6.85051	6.71596	6.70979	-0.192459	0.0010733	Significant
211275_s_at	GYG1	8.85797	9.38769	9.06365	9.51633	8.18419	9.00197	11.4282	11.5376	11.7228	11.4711	11.9202	11.616	0.367797	0.0010733	Significant
201614_s_at	RUVBL1	8.24364	7.65604	7.67217	7.77334	7.64509	7.79806	8.74017	8.73955	8.6464	8.57095	8.48696	8.63681	0.147383	0.00107479	Significant
205078_at	PIGF	6.94814	7.33634	6.84052	6.31386	6.76049	6.83987	8.41868	8.25002	8.60432	8.06059	7.90903	8.24853	0.270168	0.00107861	Significant
212501_at	CEBPB	10.062	11.1814	11.9905	11.8398	11.1234	11.2394	8.24895	8.53847	8.17403	9.12912	8.56913	8.53194	-0.397623	0.00107891	Significant
202236_s_at	SLC16A1	9.20527	8.89003	8.38576	8.62836	8.5414	8.73016	10.0643	9.82997	9.88915	10.1794	9.67827	9.92822	0.185526	0.00107982	Significant
205475_at	SCRG1	8.67507	7.37572	5.97749	8.14692	6.96276	7.42759	11.0918	11.0007	10.9962	11.3947	10.4205	10.9808	0.564012	0.00108077	Significant
203276_at	LMNB1	7.21381	7.97711	7.4057	7.23514	7.24746	7.41584	6.51336	6.65384	6.43279	6.47597	6.37157	6.48951	-0.192502	0.0010821	Significant
201157_s_at	NMT1	8.08564	8.16788	8.63546	8.07295	7.49606	8.0916	9.48356	9.58534	9.9264	9.31118	9.71357	9.60401	0.247212	0.0010836	Significant
206170_at	ADRB2	7.21015	6.75231	7.1305	7.38887	7.0972	7.1158	6.13282	5.94487	5.67096	5.71489	5.74369	5.84145	-0.284701	0.00108452	Significant
205186_at	DNALI1	7.56057	6.7526	6.3925	6.05905	6.61604	6.67615	9.31612	9.69126	10.3139	9.25359	10.0545	9.72586	0.542809	0.00108553	Significant
205714_s_at	ZMYND10	6.89231	6.2745	5.98706	6.66925	6.36814	6.43826	9.86717	9.36612	10.5441	8.87019	10.0175	9.73302	0.596217	0.00108711	Significant
208974_x_at	KPNB1	9.95462	10.3751	10.059	9.8672	9.34126	9.91944	12.0685	11.9681	12.0049	11.7174	12.3975	12.0313	0.278459	0.0010877	Significant
206985_at	HSD17B3	7.21944	6.68138	7.52103	7.10153	7.31902	7.16848	8.86507	9.24832	9.74702	10.205	9.07312	9.42771	0.395239	0.00108972	Significant
202998_s_at	LOXL2	9.89582	10.1019	9.52692	11.0681	9.37088	9.99274	7.30336	7.25569	7.4448	7.2494	7.28035	7.30672	-0.451655	0.00109077	Significant
213566_at	RNASE6	8.84545	7.2856	8.5186	9.44988	8.87305	8.59451	5.76789	5.62894	5.63036	5.6908	5.67163	5.67792	-0.598053	0.0010939	Significant
218686_s_at	RHBDF1	8.99089	8.75012	9.42602	9.48342	8.56434	9.04296	7.61674	7.71618	7.86494	8.14682	7.82002	7.83294	-0.207241	0.00109457	Significant
207912_s_at	NA	4.93784	5.03457	4.80537	5.04585	4.93911	4.95255	7.03091	6.46575	6.3912	6.14557	7.07849	6.62238	0.41918	0.00109468	Significant
209259_s_at	SMC3	7.54893	8.13393	8.2843	7.18293	7.22885	7.67579	10.1151	9.78006	9.85821	9.60691	10.152	9.90246	0.367472	0.00109479	Significant
219997_s_at	COPS7B	8.09013	8.20709	8.40189	7.90221	8.18156	8.15658	8.87903	9.0196	8.87284	8.94882	8.92391	8.92884	0.130509	0.00109681	Significant
200783_s_at	STMN1	8.00623	8.16185	7.46488	7.8203	7.49696	7.79004	9.29812	9.13647	9.43763	9.31295	9.31992	9.30102	0.255757	0.00109746	Significant
208961_s_at	KLF6	10.1282	9.90122	9.44896	10.7185	9.63941	9.96726	7.75729	7.70557	8.19606	7.98755	7.73862	7.87702	-0.339546	0.00109757	Significant
208427_s_at	ELAVL2	6.62665	6.17259	5.99822	6.3081	6.41983	6.30508	7.21659	7.09768	7.21077	7.07344	7.46475	7.21265	0.194014	0.0010977	Significant
212577_at	SMCHD1	6.94892	7.25308	6.47878	7.19021	7.54448	7.08309	8.63713	8.62357	8.91307	8.59594	8.99701	8.75334	0.305455	0.00110071	Significant
44702_at	SYDE1	9.25617	9.26335	9.24583	9.29942	9.11979	9.23691	8.56175	8.70593	8.41075	8.71658	8.72324	8.62365	-0.0991122	0.00110306	Significant
216598_s_at	CCL2	9.9726	9.37921	11.6913	10.1623	10.9991	10.4409	7.21643	7.10394	7.23555	7.24701	7.31592	7.22377	-0.531424	0.00110522	Significant
204165_at	WASF1	7.92707	7.31704	7.54155	7.28877	6.09426	7.23374	10.2455	9.82206	10.3415	9.68992	10.2418	10.0681	0.476985	0.00110913	Significant
201069_at	MMP2	11.4709	10.4883	10.7597	11.4896	10.111	10.8639	8.89552	8.90103	8.81386	9.72534	8.84587	9.03632	-0.265732	0.00110952	Significant
212540_at	CDC34	8.38247	8.19466	8.36973	8.28197	7.45626	8.13702	9.68212	9.68449	10.1312	9.63148	9.83469	9.7928	0.267222	0.00111135	Significant
217996_at	PHLDA1	8.81386	7.50331	8.95621	8.36429	8.07544	8.34262	5.9192	5.87943	6.10754	6.67676	5.66967	6.05052	-0.463441	0.00111143	Significant
209575_at	IL10RB	8.56207	7.7133	6.95982	7.84676	7.12167	7.64073	5.94385	5.90346	5.69865	6.03596	5.4283	5.80204	-0.397149	0.00111165	Significant
200692_s_at	HSPA9	8.33052	8.69301	8.40149	8.33229	8.30062	8.41159	9.34647	9.25329	9.49136	9.2985	8.97736	9.27339	0.14072	0.00111242	Significant
220956_s_at	NA	9.07029	8.71577	8.57761	9.15969	8.60621	8.82591	10.4806	10.7889	10.8807	10.4612	10.9901	10.7203	0.280526	0.00111422	Significant
220604_x_at	FTCD	7.76452	7.45032	7.76882	7.55763	7.67787	7.64383	8.26582	8.02888	8.56441	7.94573	8.35652	8.23227	0.106995	0.00111478	Significant
218607_s_at	SDAD1	8.12181	8.83966	8.74416	8.29774	8.65721	8.53212	9.15445	9.59952	9.46135	9.44041	9.25834	9.38282	0.137117	0.00111544	Significant
218525_s_at	HIF1AN	8.35547	7.87377	8.33947	8.1438	8.45923	8.23435	8.99947	8.92932	9.17124	8.85007	8.98792	8.9876	0.126282	0.00111617	Significant
218476_at	POMT1	7.22578	7.3318	6.98647	7.60163	7.06241	7.24162	8.75115	8.78959	8.85125	8.44268	8.81802	8.73054	0.269758	0.00111956	Significant
213370_s_at	SFMBT1	6.94202	7.04373	7.74768	8.0146	7.35519	7.42064	10.35	10.248	10.5798	9.52875	10.3885	10.219	0.461639	0.00112038	Significant
207614_s_at	CUL1	9.14314	8.6913	8.22455	8.20748	8.71053	8.5954	10.3689	10.3074	10.7876	10.1434	10.5232	10.4261	0.278562	0.00112097	Significant
201482_at	QSOX1	9.26631	9.37719	8.90094	9.0721	8.46297	9.0159	10.1734	10.2243	10.3004	10.5354	10.0119	10.2491	0.184951	0.00112156	Significant
200055_at	TAF10	9.69554	10.3058	10.4244	10.364	10.1479	10.1875	11.3386	11.4607	11.5657	11.2949	11.9015	11.5123	0.176371	0.00112222	Significant
209981_at	CSDC2	7.67815	7.20254	7.34095	7.8511	7.55169	7.52489	8.5507	8.83454	8.70219	9.0417	8.45562	8.71695	0.212154	0.00112271	Significant
201050_at	PLD3	8.93353	9.06927	9.42434	9.76402	8.7391	9.18605	8.35563	8.56246	8.76452	9.14014	8.43969	8.65249	-0.0863301	0.00112305	Significant
203410_at	AP3M2	8.96336	8.73528	8.33997	8.52326	8.35265	8.5829	9.45127	9.34258	9.11292	9.42744	9.31992	9.33082	0.120539	0.00112559	Significant
204824_at	ENDOG	6.81699	6.73972	6.99026	6.71169	6.57526	6.76678	8.20774	7.98913	8.259	7.95031	8.72585	8.22641	0.281792	0.00112633	Significant
213476_x_at	TUBB3	10.172	10.0509	10.6952	9.89603	9.46924	10.0567	11.2144	11.5584	11.708	11.2001	11.3567	11.4075	0.181834	0.00112718	Significant
208937_s_at	ID1	9.66967	10.8404	9.99496	9.82483	10.1372	10.0934	7.89988	7.9937	7.70986	8.41262	7.57349	7.91791	-0.350223	0.00112905	Significant
201052_s_at	PSMF1	7.63853	8.47944	8.28687	8.42335	8.08951	8.18354	9.78457	9.59816	10.0959	9.75339	10.1666	9.87971	0.271745	0.0011309	Significant
203923_s_at	CYBB	8.46502	7.51401	8.25374	8.31362	8.69842	8.24896	6.73875	6.62831	6.44245	6.81461	6.72612	6.67005	-0.306516	0.00113142	Significant
209432_s_at	CREB3	8.10598	8.73829	8.93939	8.87047	8.71726	8.67428	9.38756	9.53093	9.79207	9.51924	9.55836	9.55763	0.13991	0.00113169	Significant
218333_at	DERL2	8.55448	8.63355	8.81135	8.55033	8.42498	8.59494	9.52391	9.71156	10.1006	9.60049	10.2141	9.83013	0.193723	0.00113277	Significant
202562_s_at	ERG28	8.24962	8.72016	8.24034	7.24296	7.52963	7.99654	10.3244	10.3034	10.3636	10.3837	10.3877	10.3526	0.372539	0.00113291	Significant
200823_x_at	RPL29	12.2791	12.4517	12.262	11.9667	12.4	12.2719	10.8129	10.9332	10.9828	11.2882	11.037	11.0108	-0.156435	0.00113482	Significant
209017_s_at	LONP1	8.27706	8.44611	8.15984	8.46831	7.95215	8.26069	8.8172	8.87608	8.80258	8.81294	8.63441	8.78864	0.0893778	0.00113494	Significant
220470_at	BET1L	6.05834	6.03074	6.1874	6.0699	6.43675	6.15663	6.46194	6.66368	6.96926	6.68143	6.8771	6.73068	0.128612	0.00113508	Significant
218220_at	C12orf10	8.30095	8.26629	8.09913	8.16856	7.635	8.09399	9.7695	9.7335	10.2952	9.73877	10.1912	9.94565	0.297214	0.00113621	Significant
213258_at	TFPI	8.06503	9.67605	8.79981	8.86105	7.7489	8.63017	5.34805	5.29734	5.54535	6.16774	5.50632	5.57296	-0.630945	0.00113742	Significant
201474_s_at	ITGA3	7.07932	7.85273	8.09576	7.60358	7.58853	7.64398	6.49192	6.97686	6.96647	6.94965	6.84459	6.8459	-0.159085	0.00113795	Significant
213956_at	CEP350	7.38949	7.44125	7.92176	8.0591	7.2379	7.6099	9.94786	10.1553	10.4384	9.79997	10.9716	10.2626	0.431451	0.00113801	Significant
202771_at	PIEZO1	8.08299	8.58489	8.07227	8.78121	7.74998	8.25427	6.41216	6.83221	6.4981	6.58052	6.7732	6.61924	-0.318474	0.00113927	Significant
214429_at	MTMR6	6.94526	7.38631	7.54252	6.56635	6.83088	7.05426	8.63956	8.42575	8.65432	8.07556	8.80763	8.52056	0.272454	0.00114388	Significant
221528_s_at	ELMO2	8.14948	8.11806	8.17295	8.49801	8.65253	8.31821	9.57838	9.70418	9.53607	9.765	9.3468	9.58609	0.204669	0.00114413	Significant
218623_at	NSG2	6.49144	6.61567	6.35544	6.77752	6.66314	6.58064	7.20769	7.28065	6.95159	7.09267	7.25349	7.15722	0.121171	0.00114446	Significant
208309_s_at	MALT1	7.99371	7.4865	7.94924	7.25832	7.88656	7.71487	9.08071	8.99627	8.86829	8.75597	8.73216	8.88668	0.204003	0.00114642	Significant
209201_x_at	CXCR4	10.0424	9.68479	9.01509	9.90357	10.9958	9.92832	7.47485	7.27453	6.87646	7.09804	6.91919	7.12861	-0.477928	0.00114812	Significant
218046_s_at	MRPS16	7.20363	7.63431	7.40663	7.57977	7.44051	7.45297	8.47584	8.52841	8.68616	8.30054	8.23011	8.44421	0.180147	0.00115107	Significant
202431_s_at	MYC	9.73857	10.5362	10.7877	9.79616	10.5766	10.287	7.76189	7.65185	8.22252	8.25705	7.4574	7.87014	-0.386365	0.00115344	Significant
204042_at	WASF3	8.32473	7.40451	7.96117	7.29929	7.7897	7.75588	9.22106	8.83904	8.97618	9.06729	9.09676	9.04007	0.221043	0.00115666	Significant
203592_s_at	FSTL3	7.7982	7.8629	7.80112	7.93941	8.05482	7.89129	8.634	8.79329	8.7893	8.49969	8.59754	8.66277	0.134567	0.00115691	Significant
214724_at	DIXDC1	7.92824	8.60334	7.10848	6.79006	7.20691	7.52741	9.83727	9.85685	9.75525	9.36965	9.61038	9.68588	0.36373	0.00115776	Significant
202093_s_at	PAF1	8.25374	7.63635	7.68511	7.39347	7.42166	7.67807	9.09539	9.27609	9.39276	8.88572	9.34717	9.19943	0.260801	0.0011603	Significant
203272_s_at	TUSC2	8.20049	8.07245	8.47391	8.27988	8.29628	8.2646	8.71797	8.76858	9.06795	8.5849	8.84962	8.7978	0.090198	0.001162	Significant
200762_at	DPYSL2	10.5423	11.0855	10.3314	10.7733	9.93793	10.5341	9.27015	8.81575	8.69808	9.33485	8.71198	8.96616	-0.232503	0.00116368	Significant
218518_at	FAM13B	7.3985	8.54347	7.54665	7.14373	7.25747	7.57796	9.94943	9.73002	9.58402	9.74473	9.60333	9.7223	0.359488	0.00116438	Significant
208616_s_at	PTP4A2	11.0125	11.4465	10.7723	10.9232	10.9695	11.0248	11.7318	11.9233	11.7424	11.63	11.9396	11.7934	0.0972331	0.00116451	Significant
209584_x_at	APOBEC3C	6.24931	6.39516	6.29709	7.12617	6.29658	6.47286	7.46428	7.43493	7.30826	7.64676	7.31169	7.43318	0.199577	0.00117022	Significant
203115_at	FECH	5.5819	5.67451	5.46938	5.63236	5.58099	5.58783	5.33328	5.23148	5.24204	5.27885	5.22398	5.26193	-0.0866969	0.00117216	Significant
203652_at	MAP3K11	9.05399	9.15461	9.02441	9.17798	9.07418	9.09703	8.7203	8.80076	8.53597	8.93038	8.59169	8.71582	-0.0617594	0.00117295	Significant
205429_s_at	MPP6	6.95488	5.69247	6.28689	6.47009	6.18767	6.3184	8.55234	8.6068	8.66651	8.0067	8.33759	8.43399	0.416656	0.00117298	Significant
219430_at	GPR137	6.10685	6.37714	6.60652	6.19132	6.58847	6.37406	8.30101	8.4216	8.41068	8.02148	7.54885	8.14072	0.352944	0.0011734	Significant
207757_at	ZFP2	4.83266	4.71951	4.89888	4.77772	5.01218	4.84819	5.09501	5.21036	5.23908	5.31015	5.48515	5.26795	0.119795	0.00117351	Significant
208710_s_at	AP3D1	8.17106	7.87091	8.3046	7.38154	8.06464	7.95855	9.27295	9.4292	9.06082	8.93888	9.31765	9.2039	0.20974	0.00117469	Significant
205658_s_at	SNAPC4	6.37391	6.52316	7.12029	6.88111	6.69103	6.7179	7.9461	7.98801	7.80529	8.23411	8.01086	7.99687	0.251426	0.00117658	Significant
222025_s_at	OPLAH	7.00781	6.83932	7.11927	6.92107	6.71934	6.92136	8.23683	8.44396	9.23971	8.68982	9.26492	8.77505	0.342352	0.00117661	Significant
213946_s_at	OBSL1	7.55026	6.36445	6.60439	7.65448	7.61404	7.15752	9.49148	9.8111	10.3223	9.8503	10.8134	10.0577	0.49077	0.00117833	Significant
211828_s_at	TNIK	6.8116	7.1816	6.15571	7.52837	6.95588	6.92663	8.7585	8.62262	8.0943	8.455	8.47191	8.48046	0.291989	0.00117942	Significant
213730_x_at	TCF3	7.82266	8.1363	8.09711	8.09719	8.13895	8.05844	8.98557	8.9039	8.71363	8.889	8.79341	8.8571	0.136334	0.00118016	Significant
207232_s_at	DZIP3	7.27962	7.51918	7.23374	7.83735	7.52259	7.4785	9.27392	9.17297	9.47923	8.86331	9.10844	9.17957	0.295679	0.00118634	Significant
1320_at	PTPN21	6.07195	5.93552	6.19035	6.0061	6.3097	6.10273	6.49519	6.79075	6.84937	6.51073	6.90334	6.70988	0.136832	0.00118644	Significant
206626_x_at	SSX1	6.19084	6.54012	6.34368	6.38311	8.1342	6.71839	9.86157	9.82511	9.64958	9.72253	9.72319	9.7564	0.538233	0.00118703	Significant
218012_at	TSPYL2	9.15062	9.13257	9.39764	9.72721	9.7116	9.42393	11.1753	11.1494	10.9012	11.2309	10.6887	11.0291	0.226917	0.0011875	Significant
202253_s_at	DNM2	7.1662	7.81017	7.70508	7.63083	7.27275	7.51701	7.81941	8.17979	8.20416	8.06007	7.98032	8.04875	0.0986066	0.00118946	Significant
214229_at	DNAH17	5.75602	6.00841	7.09782	6.67868	6.85593	6.47937	8.39764	8.59985	9.00959	8.00872	8.64942	8.53304	0.397207	0.00119021	Significant
214357_at	C1orf105	6.95166	7.53562	8.20826	8.35341	8.50476	7.91074	9.96713	10.2462	10.7292	9.67882	10.7714	10.2786	0.377752	0.00119083	Significant
203225_s_at	RFK	6.18724	7.55921	6.30694	6.74222	6.6104	6.6812	8.74737	8.7372	8.22336	8.43632	8.39434	8.50772	0.348665	0.00119099	Significant
214754_at	TET3	8.42512	8.21176	8.0774	8.41914	8.22907	8.2725	8.07114	7.89875	7.54779	7.89851	7.61761	7.80676	-0.0835997	0.00119169	Significant
211759_x_at	TBCB	9.77754	10.2207	9.57949	9.953	9.43836	9.79382	10.7457	10.9767	10.7884	10.6088	10.6816	10.7602	0.135768	0.00119169	Significant
201082_s_at	NA	8.03633	7.79937	7.66045	7.12775	6.46629	7.41804	9.41399	9.65016	9.79897	9.63878	9.36265	9.57291	0.36792	0.00119229	Significant
51176_at	MED27	9.04332	8.64141	8.91578	8.79591	8.7963	8.83855	9.49234	9.51725	9.43392	9.5374	9.3884	9.47386	0.100144	0.0011931	Significant
214180_at	MAN1C1	8.81505	8.77175	9.00556	8.95633	9.04888	8.91951	8.31558	8.30188	8.38195	8.64115	8.37629	8.40337	-0.085997	0.00119331	Significant
211938_at	EIF4B	10.4211	10.7948	10.741	10.2672	10.776	10.6	9.58433	9.45786	9.46106	9.56525	9.48724	9.51115	-0.156378	0.00119568	Significant
209473_at	ENTPD1	9.17138	8.71676	8.28831	8.69372	8.75502	8.72504	7.44965	7.44667	7.44163	7.56959	7.70222	7.52195	-0.214055	0.0011987	Significant
201390_s_at	CSNK2B	10.1954	10.4142	11.093	10.1596	9.95068	10.3626	11.7472	11.8219	11.9439	11.505	11.8675	11.7771	0.184605	0.00119892	Significant
200699_at	KDELR2	10.5957	11.0197	11.2136	11.4635	10.2791	10.9143	9.31341	9.35037	9.41348	9.55905	9.3708	9.40142	-0.21527	0.00119913	Significant
202308_at	SREBF1	7.48374	8.12855	8.08895	7.61812	7.8093	7.82573	9.09584	9.32491	8.93668	8.98761	8.70209	9.00942	0.203209	0.00119936	Significant
220675_s_at	PNPLA3	6.89452	6.82154	6.81857	6.99397	7.04288	6.9143	6.57338	6.51494	6.42896	6.41206	6.60244	6.50635	-0.0877333	0.00120332	Significant
202098_s_at	PRMT2	8.52772	8.76304	8.3789	8.61869	8.40785	8.53924	7.83243	8.05857	7.77099	8.23302	7.99531	7.97807	-0.0980689	0.00120333	Significant
211656_x_at	HLA-DQB1	9.30175	9.7991	10.1803	10.7862	10.5611	10.1257	7.71503	7.76305	8.13447	8.00293	7.40663	7.80442	-0.375658	0.00120763	Significant
213410_at	EDRF1	6.80048	7.93256	7.26307	6.06849	6.33367	6.87965	9.88222	9.6786	9.56479	9.57586	9.79021	9.69834	0.495402	0.00120994	Significant
210653_s_at	BCKDHB	5.53508	5.89179	5.41889	5.20696	5.87537	5.58562	6.91829	6.68015	7.06182	6.88047	7.06501	6.92115	0.309295	0.00121006	Significant
38487_at	STAB1	9.95812	10.2216	9.68421	11.3828	9.94669	10.2387	8.62303	8.58146	8.50765	9.10023	8.50706	8.66388	-0.240943	0.00121081	Significant
210950_s_at	FDFT1	9.25665	10.3316	9.98602	9.20523	9.13886	9.58368	11.465	11.399	11.4481	11.015	11.2564	11.3167	0.239806	0.0012123	Significant
220941_s_at	C21orf91	7.61326	6.55994	7.0844	6.79363	6.85126	6.9805	8.99991	8.78902	9.49986	8.46339	9.6651	9.08346	0.379911	0.00121255	Significant
218041_x_at	SLC38A2	11.1333	11.3958	11.6063	11.3152	10.8401	11.2582	10.1708	9.84985	9.73556	10.1443	9.69868	9.91983	-0.182584	0.00121309	Significant
204808_s_at	RXYLT1	8.52116	8.87098	9.27067	8.54544	9.04233	8.85012	9.72693	9.83349	9.88371	9.62698	10.4142	9.89707	0.161305	0.001215	Significant
208398_s_at	TBPL1	8.23679	8.5173	7.95753	6.98698	6.67745	7.67521	11.393	10.9166	11.4433	10.744	11.7423	11.2478	0.551371	0.00121843	Significant
202044_at	ARHGAP35	6.13286	7.06303	6.71864	7.39392	6.91648	6.84498	9.28425	9.29332	9.35826	8.77993	9.33252	9.20966	0.4281	0.00121865	Significant
207493_x_at	NA	6.50676	6.62731	7.41205	6.88188	7.54497	6.9946	9.35294	9.55838	9.47606	9.09949	8.94288	9.28595	0.408809	0.00122099	Significant
209310_s_at	CASP4	6.53281	7.08543	7.02331	7.28931	7.1193	7.01003	5.92783	5.94977	5.92437	5.94789	5.76974	5.90392	-0.247748	0.00122268	Significant
209086_x_at	NA	8.84276	8.94118	8.14096	8.58688	8.30993	8.56434	7.30144	7.27021	7.37551	7.24114	7.15168	7.268	-0.236785	0.00122292	Significant
220371_s_at	SLC12A9	8.14825	7.8194	7.87134	8.20512	8.06127	8.02108	7.18306	7.25211	7.28394	7.18001	7.09302	7.19843	-0.156114	0.00122527	Significant
203275_at	IRF2	8.60228	8.33056	7.91752	7.82131	8.15079	8.16449	6.96378	6.9296	6.37561	7.00723	6.27096	6.70944	-0.283172	0.00122586	Significant
202639_s_at	RANBP3	7.80603	7.52315	7.95591	7.95067	8.00975	7.8491	8.65495	8.73333	9.17454	8.55481	8.89772	8.80307	0.165479	0.00122871	Significant
213467_at	RND2	7.58501	7.67456	8.16733	7.92897	8.40711	7.9526	9.41023	9.32164	10.793	9.21343	10.0819	9.76404	0.296051	0.00123002	Significant
219002_at	FASTKD1	6.96155	7.41652	7.4996	7.28472	7.00088	7.23265	8.74088	8.59721	8.75036	8.15906	8.66537	8.58257	0.246885	0.00123051	Significant
209526_s_at	HDGFL3	8.86426	8.92774	8.25828	7.90359	7.66104	8.32298	10.6686	10.1347	10.4964	10.1224	10.3499	10.3544	0.315071	0.00123123	Significant
202206_at	ARL4C	7.75926	7.76787	8.17083	7.11382	8.67202	7.89676	5.86984	5.76835	5.61956	5.64332	5.67032	5.71428	-0.46669	0.00123214	Significant
211971_s_at	LRPPRC	8.94939	9.25278	9.31096	9.30083	8.58319	9.07943	10.1044	10.1473	9.95652	10.1342	9.89801	10.0481	0.146251	0.0012353	Significant
209172_s_at	CENPF	4.94896	5.08279	5.18565	5.2805	5.28044	5.15567	5.54845	5.57438	5.59987	5.5801	5.63135	5.58683	0.115871	0.00123537	Significant
210074_at	CTSV	7.20398	6.88815	8.12704	7.63704	7.38139	7.44752	11.1421	11.1314	10.5942	10.9753	9.58898	10.6864	0.520945	0.00123945	Significant
203373_at	SOCS2	6.94056	6.99083	6.76489	7.09157	6.99035	6.95564	6.47399	6.59011	6.26998	6.86394	6.64479	6.56856	-0.082605	0.00124243	Significant
213295_at	CYLD	7.78269	7.53504	7.29295	7.28793	7.46955	7.47363	7.01596	6.84997	6.808	6.89804	6.97087	6.90857	-0.113423	0.0012443	Significant
204542_at	ST6GALNAC2	7.69004	7.4272	8.57081	8.6691	7.78924	8.02928	10.2087	10.1623	10.4404	10.3486	11.1147	10.4549	0.380842	0.00124456	Significant
204487_s_at	KCNQ1	7.90533	7.69975	7.54833	7.38698	7.68348	7.64477	6.86828	6.70029	6.82385	6.85896	6.59024	6.76833	-0.175675	0.00124498	Significant
218979_at	RMI1	7.09017	6.96228	7.16896	6.8956	6.91617	7.00663	8.36533	8.17655	7.73238	7.90837	8.09926	8.05638	0.201409	0.00124588	Significant
206407_s_at	CCL13	6.71788	6.70455	7.32918	7.2832	7.34121	7.07521	6.11966	6.02619	6.20861	6.32625	6.21514	6.17917	-0.195359	0.00124684	Significant
203085_s_at	TGFB1	9.8984	8.62809	8.73089	8.98976	8.62821	8.97507	6.52362	6.64411	6.71694	7.0766	6.60083	6.71242	-0.41909	0.00125237	Significant
203575_at	CSNK2A2	7.98769	7.98134	9.97341	8.10206	7.89115	8.38713	10.9511	10.8592	11.4134	10.6933	11.2551	11.0344	0.395762	0.00125286	Significant
200079_s_at	KARS1	9.01871	10.0334	9.6574	9.82218	9.70229	9.64679	10.9434	11.1051	11.1355	10.8447	10.9222	10.9902	0.188091	0.00125377	Significant
218842_at	RPAP3	6.45567	5.92275	6.06987	5.86025	5.72733	6.00717	6.98281	6.79946	6.78592	6.68822	6.86887	6.82506	0.184154	0.00125457	Significant
210493_s_at	MFAP3L	4.89058	4.96139	5.33293	5.1415	5.30143	5.12557	5.32112	5.41034	5.65408	5.44765	5.52001	5.47064	0.0939975	0.00125525	Significant
217350_at	NA	5.85741	5.55404	5.96601	5.74686	5.71583	5.76803	5.0654	5.16855	5.21325	5.12816	5.20508	5.15609	-0.161802	0.00125578	Significant
212473_s_at	MICAL2	8.9853	9.63325	8.39562	8.29614	8.46929	8.75592	10.8784	10.989	10.6534	11.2597	10.9022	10.9365	0.320824	0.00125659	Significant
212281_s_at	TMEM97	8.16681	9.69571	8.65765	8.40179	8.13813	8.61202	10.9784	10.9401	10.7982	10.9775	10.7603	10.8909	0.338702	0.00125677	Significant
210926_at	POTEKP	9.19461	8.95201	9.25283	8.84479	9.16038	9.08092	8.51817	8.56729	8.6659	8.49689	8.57495	8.56464	-0.0844461	0.0012577	Significant
215305_at	PDGFRA	7.45292	6.87683	6.9186	7.29323	7.07235	7.12279	6.48681	6.37995	6.37574	6.45835	6.3484	6.40985	-0.152151	0.00125903	Significant
218449_at	UFSP2	7.50693	7.64148	7.53115	7.69306	6.78609	7.43174	8.99477	9.04745	9.24105	8.91034	9.17435	9.07359	0.287974	0.00126175	Significant
202167_s_at	MMS19	7.41188	8.08142	7.87065	7.8322	7.2852	7.69627	8.87555	8.82128	8.89333	8.94802	8.80643	8.86892	0.204599	0.00126305	Significant
201524_x_at	UBE2N	10.0798	10.446	10.5748	10.059	9.89051	10.21	11.5258	11.4969	11.3306	11.2283	11.4928	11.4149	0.160926	0.0012639	Significant
203400_s_at	TF	6.25523	5.59485	5.66557	7.13103	6.14632	6.1586	8.97527	9.30346	8.63949	8.83064	8.50321	8.85041	0.523142	0.00126508	Significant
212894_at	SUPV3L1	7.33806	7.77621	7.48517	8.2642	7.78672	7.73007	9.00059	9.09242	9.1972	9.06992	8.98813	9.06965	0.230565	0.00126561	Significant
206003_at	CEP135	5.60967	6.22891	6.28272	5.95198	6.61591	6.13784	7.23634	7.55937	7.37778	7.11945	7.34533	7.32765	0.25562	0.00126572	Significant
217073_x_at	APOA1	6.97939	9.18487	8.69491	7.8009	7.4167	8.01535	11.6494	11.5203	11.3134	11.5265	11.1044	11.4228	0.51108	0.00126697	Significant
215102_at	DPY19L1P1	6.03647	6.18338	6.00862	5.9872	5.92236	6.02761	6.74861	6.56497	6.62144	6.45445	6.32517	6.54293	0.118351	0.00126716	Significant
205412_at	ACAT1	9.83774	9.16284	9.07716	8.94171	8.59142	9.12217	11.0279	10.9977	11.3655	10.8572	11.2409	11.0978	0.282829	0.00126773	Significant
205266_at	LIF	8.40933	7.77608	8.52493	8.40035	8.41477	8.30509	7.23071	7.04459	6.96374	6.79883	6.95972	6.99952	-0.24674	0.00126909	Significant
204566_at	PPM1D	6.62514	7.25817	6.99539	6.59911	6.60469	6.8165	8.08142	7.96805	8.01358	7.81989	8.10218	7.99702	0.230432	0.0012694	Significant
206405_x_at	NA	6.73557	7.50261	8.10239	7.69182	8.10109	7.6267	10.0107	9.59278	9.87595	9.46065	10.4066	9.86934	0.371896	0.00127004	Significant
208686_s_at	BRD2	9.3134	8.8472	8.46171	8.58718	7.92984	8.62787	9.93956	9.94802	9.36549	9.96908	8.91339	9.62711	0.158099	0.00127011	Significant
203446_s_at	OCRL	8.27846	7.98619	7.48783	8.05821	8.18051	7.99824	9.58156	9.32674	9.56228	9.42374	9.194	9.41766	0.235687	0.00127189	Significant
211289_x_at	NA	7.49799	7.54977	7.25927	7.45086	6.95653	7.34289	8.45778	8.25323	8.64614	8.2365	8.08687	8.3361	0.183026	0.00127256	Significant
211725_s_at	BID	7.17349	7.09098	7.27762	6.95115	7.69973	7.2386	6.14948	6.18574	6.08825	6.17547	6.14442	6.14867	-0.235435	0.00127308	Significant
217924_at	ILRUN	6.52928	6.32032	6.21555	6.66308	6.75564	6.49677	7.56932	7.40907	7.73178	7.45326	7.57735	7.54815	0.2164	0.0012744	Significant
221962_s_at	UBE2H	7.57288	7.96646	7.4372	7.66894	7.34283	7.59766	8.63803	8.73361	8.7277	8.40807	8.70966	8.64341	0.186046	0.00127463	Significant
201952_at	ALCAM	10.6519	11.1907	10.0847	10.5258	9.02291	10.2952	7.59751	7.54842	7.22363	7.43688	7.4912	7.45953	-0.464816	0.00127499	Significant
200921_s_at	BTG1	10.4432	10.9949	10.1758	11.0146	10.9731	10.7203	8.77199	8.84851	9.22578	8.97977	9.32046	9.0293	-0.247661	0.00127605	Significant
213392_at	IQCK	7.23166	7.16456	6.74947	6.77624	6.09015	6.80242	9.39776	9.51088	9.9031	9.03216	10.0463	9.57803	0.493682	0.00127705	Significant
213380_x_at	NA	7.86524	7.98252	7.85328	8.25629	8.61683	8.11483	8.94838	9.14869	9.5264	9.1059	9.57991	9.26186	0.19074	0.00127753	Significant
203303_at	DYNLT3	9.70381	9.4777	9.00565	9.60621	8.79794	9.31826	8.18668	8.28923	7.86406	8.43629	8.15644	8.18654	-0.186807	0.00128262	Significant
200742_s_at	TPP1	10.1215	9.30441	9.07767	9.35805	9.37378	9.44709	8.18657	7.86198	7.92082	8.21695	7.3206	7.90138	-0.257764	0.00128371	Significant
212241_at	NA	6.75061	7.2469	7.06758	6.47603	7.22601	6.95343	7.54101	7.73739	7.92791	7.57426	7.9533	7.74677	0.155872	0.00128382	Significant
212682_s_at	LMF2	9.44908	9.52879	9.43615	9.57578	9.59348	9.51666	9.14163	9.3466	9.19504	9.42977	9.36037	9.29468	-0.0340492	0.00128397	Significant
213429_at	BICC1	7.87031	7.65606	6.47196	8.23783	6.87201	7.42163	6.23405	5.9017	5.47779	6.26735	5.73478	5.92313	-0.325376	0.00128951	Significant
[truncated: 20,284 more rows]

## Sheet: Significant
probes	Symbols	N-1	N-2	N-3	N-4	N-5	Mean N	T-1	T-2	T-3	T-4	T-5	Mean T	Log2FC	P-value	Significant or Not
206112_at	ANKRD7	4.90832	4.64346	4.8688	4.89251	4.94523	4.85166	12.4669	11.961	12.6111	11.7192	12.4901	12.2497	1.33619	1.24231e-06	Significant
206358_at	PRM1	5.66995	5.83452	5.54862	5.95235	7.01324	6.00373	13.6961	13.7367	14.2439	13.8325	14.3602	13.9739	1.2188	3.20062e-06	Significant
210122_at	PRM2	6.3627	5.39467	5.53808	5.87223	5.81042	5.79562	13.0962	13.2722	13.6845	13.2704	13.9785	13.4604	1.21568	9.29958e-06	Significant
221611_s_at	PHF7	6.08406	5.59288	5.25202	5.51739	5.56156	5.60158	12.8671	12.1153	12.8894	12.1278	12.9174	12.5834	1.16761	5.75739e-06	Significant
220205_at	TPTE	4.87981	5.54962	5.36965	5.21425	5.91097	5.38486	11.1878	10.9664	12.1941	11.1787	11.881	11.4816	1.09234	1.23129e-05	Significant
207739_s_at	NA	5.34702	5.10027	5.38658	5.46668	6.2412	5.50835	11.5471	11.6179	11.4552	11.1534	11.8393	11.5226	1.06477	3.72234e-06	Significant
210262_at	CRISP2	6.30269	7.41259	4.93661	5.66393	5.7428	6.01172	12.2412	12.2247	12.7707	12.1118	12.8818	12.446	1.04983	0.000238606	Significant
206568_at	TNP1	7.86281	5.71956	6.2434	6.21251	6.32113	6.47188	13.1501	12.944	13.6942	12.9946	13.8399	13.3246	1.04183	7.65528e-05	Significant
221630_s_at	DDX4	5.52947	5.27683	4.89801	5.36997	5.66521	5.3479	10.7026	10.8065	11.2675	10.397	11.0553	10.8458	1.02009	1.96123e-05	Significant
207918_s_at	NA	6.42897	4.8754	4.942	5.55777	5.77078	5.51498	11.5511	11.2823	10.8362	10.7733	11.064	11.1014	1.00931	2.21514e-05	Significant
206787_at	BRDT	5.19159	4.46846	5.50765	4.82205	4.72446	4.94284	9.52773	9.29405	10.1525	9.02097	10.0843	9.61591	0.960083	2.1607e-05	Significant
215215_s_at	REXO5	5.93514	5.96011	6.51988	7.21721	6.08826	6.34412	12.4345	12.3593	12.8524	11.8976	12.1535	12.3395	0.959789	5.8325e-05	Significant
206588_at	DAZL	5.4274	5.06827	5.48363	5.26073	5.91831	5.43167	10.9475	9.8875	10.471	10.338	10.744	10.4776	0.947841	2.49557e-06	Significant
210352_at	BRD8	5.42233	5.4473	6.03045	6.04413	5.74838	5.73852	11.0297	10.9436	11.4423	10.6478	11.1953	11.0517	0.945523	7.91703e-06	Significant
220425_x_at	NA	6.71	5.61407	6.19154	6.37751	6.80151	6.33893	11.9686	12.0442	12.7941	11.7665	12.333	12.1813	0.942355	3.11083e-05	Significant
215734_at	IZUMO4	5.9694	6.64282	6.12066	6.08885	6.39073	6.24249	11.9912	12.0968	12.4806	11.8876	11.287	11.9486	0.936653	2.201e-05	Significant
207022_s_at	LDHC	6.33169	6.38836	6.20945	6.31798	7.02192	6.45388	12.2372	12.2433	12.7072	11.6008	12.4835	12.2544	0.925062	1.0242e-05	Significant
220378_at	TCP11	5.76526	5.74289	7.00298	6.55229	7.31844	6.47637	12.0092	12.1406	12.6062	11.8664	12.5196	12.2284	0.916979	1.87347e-05	Significant
216917_s_at	SYCP1	5.07525	4.64558	4.84415	5.11461	5.35743	5.0074	9.87759	9.47895	9.78078	8.37442	9.75865	9.45408	0.916874	0.000137924	Significant
219983_at	PLAAT1	6.02434	5.43961	5.70936	5.69416	5.66941	5.70738	10.3034	10.4026	11.2346	10.2276	11.4216	10.7179	0.909127	5.8178e-05	Significant
221037_s_at	SLC25A31	5.51422	5.29933	4.80259	5.30619	5.16352	5.21717	10.1896	9.23523	10.1493	9.13159	10.0327	9.74769	0.901793	9.46888e-05	Significant
207021_at	ZPBP	6.8275	6.10232	6.51069	6.39599	6.97135	6.56157	11.9295	11.705	12.9326	11.7614	12.8425	12.2342	0.898811	1.50801e-05	Significant
219984_s_at	PLAAT1	5.29389	4.89595	5.28562	5.03235	5.71132	5.24383	9.36754	9.72521	10.3794	9.19194	9.99422	9.73166	0.892065	2.36456e-05	Significant
205830_at	CLGN	5.93653	4.98914	4.87393	4.90454	5.35083	5.21099	9.95193	9.27689	10.1006	9.02789	9.94691	9.66085	0.890591	3.37312e-05	Significant
214183_s_at	TKTL1	6.83333	6.12814	7.12316	6.94729	6.56042	6.71847	12.5319	12.2635	12.5295	11.9932	12.8615	12.4359	0.888308	1.57024e-05	Significant
206319_s_at	NA	6.51463	5.97165	6.08353	5.75766	6.91438	6.24837	11.798	11.627	11.3731	12.553	10.426	11.5554	0.887018	0.000548164	Significant
210415_s_at	ODF2	6.01974	6.07484	6.40971	6.59921	6.02483	6.22566	11.1871	11.3971	12.0082	11.117	11.7659	11.4951	0.884713	1.59013e-05	Significant
205543_at	HSPA4L	6.01797	5.45407	6.72167	5.27579	5.28635	5.75117	10.4191	10.3628	10.9198	10.1801	11.0376	10.5839	0.879942	5.61409e-05	Significant
220298_s_at	SPATA6	6.24942	5.86557	5.7071	6.05373	5.63258	5.90168	10.6903	10.4875	10.9724	10.3914	11.3564	10.7796	0.869109	5.19373e-05	Significant
222075_s_at	OAZ3	6.38895	5.86938	6.04399	6.12173	6.17154	6.11912	10.6422	10.7245	11.8614	10.6927	11.9134	11.1668	0.867823	8.73913e-05	Significant
221252_s_at	GSG1	6.17003	6.03178	6.4046	6.21233	6.44041	6.25183	10.965	11.1225	11.6677	11.0794	12.0422	11.3754	0.863562	3.87506e-06	Significant
206640_x_at	NA	6.73921	6.13949	6.86118	6.3411	7.22404	6.661	12.4959	12.3502	11.3838	11.9966	12.1501	12.0753	0.858249	5.8082e-05	Significant
219785_s_at	NA	5.76487	5.72091	5.499	6.12468	5.86117	5.79413	10.5861	10.5715	10.3941	9.60772	11.1439	10.4607	0.852313	0.000109841	Significant
221035_s_at	TEX14	5.83335	5.26496	5.66139	6.02398	5.94618	5.74597	10.3998	10.3418	10.7074	9.86643	10.4999	10.3631	0.850826	3.26255e-05	Significant
206587_at	CCT6B	6.19467	6.90148	6.74099	6.6258	7.02559	6.69771	11.9508	12.0997	12.3015	11.64	12.296	12.0576	0.848205	2.2292e-06	Significant
219928_s_at	CABYR	5.68135	5.83877	6.46271	6.2502	6.95331	6.23727	11.0273	10.7552	11.6861	10.9141	11.718	11.2201	0.847104	2.85646e-06	Significant
210600_s_at	GRK4	5.09883	4.27311	4.44547	4.67398	4.5841	4.6151	7.87189	7.98216	8.82124	7.50182	9.32713	8.30085	0.846897	0.000753973	Significant
212272_at	LPIN1	5.9534	5.93592	5.59015	5.84714	6.15224	5.89577	10.2164	10.4024	10.8306	10.0446	11.4485	10.5885	0.844746	3.98792e-05	Significant
215622_x_at	PHF7	6.48792	6.81557	7.71739	7.51295	7.8902	7.28481	13.0649	13.1939	13.2799	12.6597	13.1423	13.0681	0.843089	3.90044e-05	Significant
208235_x_at	NA	7.19183	5.92415	6.69363	6.31332	6.65099	6.55479	12.062	12.096	11.1083	11.5082	11.9477	11.7444	0.841358	5.7106e-05	Significant
208107_s_at	REXO5	6.78798	6.9652	7.15876	7.42555	7.12739	7.09298	12.5491	12.6229	12.9232	12.3832	12.9345	12.6826	0.838385	3.99575e-06	Significant
210712_at	LDHAL6B	5.08413	5.51396	5.42207	5.77703	6.17454	5.59435	9.89754	9.82925	10.6327	9.38266	10.1646	9.98135	0.835266	0.000105058	Significant
219148_at	PBK	5.12675	5.65653	6.05399	5.17511	5.49141	5.50076	9.80101	9.50547	10.1834	9.28355	10.1766	9.79	0.831678	1.36171e-05	Significant
221716_s_at	ACSBG2	6.33491	5.99571	6.61464	6.43889	7.08425	6.49368	10.8912	11.3102	12.0033	11.2968	12.0127	11.5028	0.824878	5.26857e-06	Significant
216370_s_at	TKTL1	6.30946	5.9805	5.85017	5.7986	5.75396	5.93854	10.7534	10.6459	10.5518	10.4485	10.1174	10.5034	0.822674	2.8711e-07	Significant
220493_at	DMRT1	5.56618	5.3827	5.8192	5.75768	5.65311	5.63578	10.0929	9.88471	9.98725	9.88013	9.99276	9.96755	0.822625	8.05545e-07	Significant
220996_s_at	SHCBP1L	5.16358	5.42434	6.10033	5.67932	6.36917	5.74735	10.1574	9.93214	10.6854	9.56784	10.3357	10.1357	0.818476	2.86223e-05	Significant
214612_x_at	MAGEA6	4.42017	4.5376	4.60662	4.55528	4.76249	4.57643	8.42175	8.06451	7.71642	8.14064	7.92069	8.0528	0.815267	2.79976e-05	Significant
214157_at	GNAS	6.32823	6.26743	6.21092	5.56284	6.11047	6.09598	10.4098	10.466	10.9041	10.453	11.3781	10.7222	0.814669	3.00468e-05	Significant
207664_at	ADAM2	5.1936	5.33755	5.78052	5.64456	5.6056	5.51236	9.17473	9.47648	9.8944	9.19553	10.7357	9.69538	0.814626	8.62798e-05	Significant
206067_s_at	WT1	5.50269	5.70663	5.64085	6.16768	5.67849	5.73927	10.2505	10.1194	10.0983	10.1429	9.76785	10.0758	0.811953	6.12204e-06	Significant
206310_at	SPINK2	7.15886	6.66295	7.35676	7.03946	7.86588	7.21678	12.7009	12.5621	12.9434	12.2895	12.8519	12.6695	0.811936	3.95614e-06	Significant
204244_s_at	DBF4	5.77249	5.87456	6.065	5.59617	5.79104	5.81985	10.2645	9.95787	10.5114	9.66769	10.4995	10.1802	0.806707	3.86623e-06	Significant
219721_at	NA	5.6647	5.52589	5.64843	5.70802	5.93025	5.69546	9.59223	9.67502	10.4639	9.23392	10.5116	9.89532	0.796934	5.26495e-05	Significant
220190_s_at	NA	6.48198	4.60228	4.70604	4.70418	5.50288	5.19947	8.57041	8.82828	10.0008	7.99219	9.76884	9.0321	0.796697	0.00207272	Significant
216778_s_at	CYLC1	5.66617	4.77669	5.02596	4.93069	4.86119	5.05214	8.56116	8.90684	8.81231	7.67495	9.79189	8.74943	0.792294	0.000793268	Significant
220623_s_at	TSGA10	5.56784	5.88343	5.04031	5.68174	7.29176	5.89302	10.2645	10.2914	10.4541	9.76086	10.2543	10.205	0.792202	0.000431871	Significant
207116_s_at	GAPDHS	6.98689	5.33454	6.48833	6.25506	6.30235	6.27343	10.3862	10.6701	11.2083	10.7364	11.3105	10.8623	0.792003	0.000154947	Significant
205406_s_at	SPA17	7.04145	6.57997	6.5513	6.54274	6.11606	6.5663	11.1682	11.0117	11.633	10.6674	12.0943	11.3149	0.785072	0.000177669	Significant
215486_at	PRPS1L1	5.257	5.47335	5.66551	5.08142	5.68384	5.43222	8.88424	9.32601	9.67813	8.95127	9.85009	9.33795	0.781563	1.66404e-06	Significant
207019_s_at	AKAP4	6.03079	5.29654	6.04447	6.14579	5.9478	5.89308	9.68833	9.4775	10.6432	9.91625	10.8936	10.1238	0.780657	6.48265e-05	Significant
220299_at	SPATA6	7.26062	6.30808	6.39032	6.77263	6.61018	6.66837	11.1806	11.0616	11.693	11.117	12.1337	11.4372	0.778324	8.71328e-05	Significant
214397_at	MBD2	5.4997	5.40288	5.42275	5.42961	6.0726	5.56551	9.42498	9.75622	9.56786	9.4692	9.50315	9.54428	0.778123	1.3375e-05	Significant
214485_at	ODF1	7.30051	6.20336	7.02516	7.09539	7.11363	6.94761	11.3909	11.7602	12.343	11.502	12.462	11.8916	0.775358	7.05953e-05	Significant
219945_at	DDX25	5.48068	6.44497	6.27221	5.91679	6.83901	6.19073	10.6308	10.6067	10.7642	9.98993	10.4918	10.4967	0.761751	6.65586e-05	Significant
206546_at	SYCP2	4.9073	4.94499	4.82904	5.05926	4.44172	4.83646	8.3152	7.9475	8.80067	7.45016	8.48845	8.2004	0.761742	0.000406322	Significant
217009_at	PGK2	5.99453	5.76192	6.45258	5.83766	6.74311	6.15796	9.82559	10.1308	11.1107	10.0669	10.8016	10.3871	0.754269	7.11983e-06	Significant
209631_s_at	NA	5.79733	5.58397	5.38097	4.9967	5.32114	5.41602	9.50099	9.21546	8.83862	9.21219	8.88489	9.13043	0.753449	9.3927e-06	Significant
204822_at	TTK	5.97364	5.72276	6.06084	6.10774	5.88753	5.9505	10.051	9.6348	10.0425	9.41222	10.8188	9.99184	0.747739	0.000100661	Significant
219820_at	SLC6A16	6.82241	6.20336	6.55959	7.03005	6.98564	6.72021	11.3497	11.1324	11.5321	10.6787	11.7003	11.2786	0.747015	4.60436e-05	Significant
207086_x_at	NA	7.08991	6.79367	7.33538	7.39215	7.95469	7.31316	12.498	12.4066	11.6594	12.4238	12.3142	12.2604	0.745438	4.79186e-05	Significant
219174_at	IFT74	4.69241	5.73772	4.93382	5.08153	4.62019	5.01313	8.29621	8.113	8.76722	7.76645	9.07055	8.40269	0.745138	0.000876511	Significant
208155_x_at	NA	7.18181	6.37533	7.18089	7.22401	7.75261	7.14293	12.0726	12.259	11.3991	11.9345	12.0878	11.9506	0.742492	8.33636e-05	Significant
209714_s_at	CDKN3	6.00065	6.70991	7.07112	7.03828	7.25674	6.81534	11.2136	11.2837	11.7501	11.0375	11.6514	11.3873	0.740564	2.07244e-05	Significant
204548_at	STAR	5.37961	5.24316	5.88215	6.11429	6.4935	5.82254	9.11866	9.42146	10.0262	10.7207	9.27076	9.71156	0.738055	0.000232276	Significant
220940_at	ANKRD36B	5.11178	6.05043	4.89457	5.48091	5.61732	5.431	9.07722	9.12133	9.10006	8.5763	9.29056	9.03309	0.734002	9.38611e-05	Significant
207208_at	RBMXL2	6.00515	5.73709	5.54161	5.93289	5.96104	5.83556	9.57592	9.71328	9.97439	9.52327	9.68405	9.69418	0.732249	1.7857e-05	Significant
214518_at	PDHA2	5.95427	5.72309	6.79979	6.47205	7.29691	6.44922	10.3209	10.7941	11.6552	9.97165	10.7993	10.7082	0.731522	0.000207457	Significant
220422_at	UBQLN3	6.1115	6.49451	7.14449	6.35571	7.42022	6.70529	10.4892	11.0532	11.5619	10.9075	11.5937	11.1211	0.729928	3.86475e-07	Significant
206683_at	ZNF165	5.72902	4.95607	5.51693	4.94912	5.37588	5.3054	8.30629	8.17659	9.59603	8.27165	9.60034	8.79018	0.72843	0.000320759	Significant
219704_at	YBX2	7.66483	6.9942	7.12195	7.40872	7.88406	7.41475	12.1047	12.1579	12.617	11.8773	12.6316	12.2777	0.727569	1.86104e-05	Significant
209922_at	BRAP	5.37112	4.80039	4.46765	5.08543	4.34738	4.81439	7.45699	7.78667	8.33698	7.41369	8.72025	7.94292	0.722315	0.00204027	Significant
218883_s_at	CENPU	6.26791	7.42092	8.23537	6.60781	6.5411	7.01462	11.6455	11.2639	11.9741	11.0187	11.8447	11.5494	0.719379	0.000201296	Significant
206241_at	KPNA5	4.80736	5.01693	4.798	4.99217	5.78994	5.08088	8.1864	8.30207	9.20371	7.5209	8.57782	8.35818	0.71811	0.000529762	Significant
220051_at	PRSS21	5.51133	5.75564	5.97413	6.24024	6.55584	6.00744	9.91469	9.90463	10.1263	9.47567	9.99048	9.88235	0.718106	6.95322e-05	Significant
220230_s_at	CYB5R2	6.05422	6.94691	7.04603	6.22432	6.19726	6.49375	10.5431	10.576	11.2748	9.84771	11.1662	10.6816	0.717999	8.4533e-05	Significant
206172_at	IL13RA2	6.99162	5.65434	5.58176	5.70589	6.00796	5.98831	9.77429	9.85577	10.0121	9.62958	9.94831	9.84401	0.717096	0.000170358	Significant
210171_s_at	CREM	5.83073	4.95892	5.09091	5.80067	4.9283	5.32191	8.4049	8.57961	9.3802	8.16656	8.99468	8.70519	0.709933	0.000966549	Significant
215495_s_at	SAMD4A	6.89445	6.54331	6.27476	6.26172	6.25029	6.4449	10.3208	10.0874	11.022	10.0676	11.1266	10.5249	0.707573	0.000182208	Significant
217250_s_at	CHD5	5.55574	5.29006	5.6854	5.55098	6.35053	5.68655	8.89293	8.98222	9.31851	9.10172	10.1076	9.2806	0.706665	9.99479e-07	Significant
206740_x_at	SYCP1	5.94613	6.13739	5.84729	5.62787	6.19544	5.95083	9.97256	9.954	9.88103	8.93813	9.78586	9.70632	0.705834	1.07949e-05	Significant
204641_at	NEK2	6.85235	6.65837	6.91622	6.66171	6.79351	6.77643	11.2484	10.6721	11.2459	10.479	11.6081	11.0507	0.705541	1.52945e-05	Significant
220991_s_at	RNF32	5.48054	4.68756	5.14235	5.17762	4.97639	5.09289	7.87099	8.32286	8.8811	7.50482	8.92791	8.30153	0.704893	0.000793036	Significant
205899_at	CCNA1	6.8173	6.67602	6.72734	6.86867	6.87988	6.79385	10.5948	10.9791	11.3743	10.5723	11.7162	11.0473	0.7014	4.73291e-05	Significant
210236_at	PPFIA1	5.70297	4.80001	5.12705	5.30013	5.2566	5.23735	8.1361	8.10518	9.11039	7.97122	9.22625	8.50983	0.700293	0.000520496	Significant
209443_at	SERPINA5	7.24784	8.66217	7.11364	7.42078	7.19586	7.52806	12.2564	12.2781	12.4488	12.3499	11.8247	12.2316	0.700264	8.95265e-05	Significant
222351_at	PPP2R1B	6.15433	6.31448	6.23894	6.37492	6.29215	6.27497	9.97931	9.76831	10.5277	9.7897	10.9074	10.1945	0.700108	7.52235e-05	Significant
220004_at	DDX43	4.86986	5.19374	5.58536	5.53384	5.55567	5.34769	8.78244	8.64086	8.87391	8.38319	8.74299	8.68468	0.699556	4.36262e-05	Significant
209781_s_at	KHDRBS3	8.39346	6.65869	6.4849	5.90207	5.9	6.66782	10.7771	10.7282	11.1692	10.4053	11.0028	10.8166	0.697954	0.000919645	Significant
218349_s_at	ZWILCH	7.08814	6.76504	5.83595	5.74378	5.56028	6.19864	10.0783	10.0111	10.47	9.41061	10.2554	10.0451	0.696468	0.00039468	Significant
213906_at	MYBL1	5.64341	5.45489	5.18127	5.37989	5.48737	5.42937	9.02987	8.50533	8.87696	8.37828	9.13854	8.7858	0.694389	2.10519e-05	Significant
219962_at	ACE2	5.10499	8.3377	5.57521	5.2758	6.84897	6.22853	10.1863	10.0754	10.3011	10.3587	9.4655	10.0774	0.694162	0.0053205	Significant
206318_at	NA	5.68572	5.03293	5.36934	5.0611	6.85082	5.59998	9.0313	9.0506	9.1688	10.0256	7.97623	9.05051	0.692577	0.00567552	Significant
213220_at	BBIP1	6.45431	6.84854	6.61029	6.78084	5.87784	6.51436	10.3895	10.2529	11.0009	9.90187	11.092	10.5274	0.692458	0.000415738	Significant
213954_at	FAM169A	4.70949	4.76758	5.05047	4.91062	4.9197	4.87157	7.7426	8.06618	7.53052	7.94724	7.88469	7.83425	0.685408	2.43739e-05	Significant
210447_at	GLUD2	5.26905	5.0571	5.06093	5.03685	4.95959	5.0767	8.39693	8.53387	7.96177	8.76775	7.13349	8.15876	0.684458	0.000326399	Significant
210732_s_at	LGALS8	5.63768	5.40338	5.51491	5.81081	5.39117	5.55159	8.75927	8.63452	9.48083	8.4206	9.31433	8.92191	0.684452	0.000194948	Significant
206406_at	SMCP	7.27305	6.91424	7.34395	7.66923	7.79769	7.39963	11.5893	11.683	12.1962	11.588	12.3475	11.8808	0.683104	1.19127e-05	Significant
207780_at	CYLC2	6.01361	5.81785	5.80346	6.05732	6.23629	5.98571	9.14282	9.38271	9.95668	9.49496	10.0754	9.6105	0.68309	3.17714e-05	Significant
219786_at	TESMIN	5.46727	5.90194	5.85066	6.26901	6.58855	6.01549	9.63496	9.57603	10.0752	9.23838	9.75975	9.65687	0.682873	0.000137654	Significant
204634_at	NEK4	6.43629	6.68709	5.6367	5.48899	5.56651	5.96312	9.81416	9.51513	9.65925	9.03331	9.80771	9.56591	0.681836	0.00013222	Significant
209642_at	BUB1	5.94298	6.16179	5.86729	5.81667	6.02586	5.96292	9.57979	9.64368	9.84255	8.91434	9.83039	9.56215	0.681316	1.7915e-05	Significant
221606_s_at	HMGN5	6.08361	5.51199	5.01312	5.1505	5.06181	5.36421	8.82227	8.34935	8.7054	8.72044	8.39681	8.59885	0.68078	7.24682e-05	Significant
206721_at	CCDC181	5.04919	4.89047	4.75436	4.78601	4.82156	4.86032	7.9856	7.68678	8.02007	7.33225	7.91319	7.78758	0.680124	1.86556e-05	Significant
214409_at	RFPL3S	5.3833	5.49107	5.75181	5.44583	5.73531	5.56146	8.13871	8.62168	9.23057	8.39312	10.1665	8.91011	0.679979	0.00034684	Significant
215430_at	GK2	6.47995	6.56498	7.21864	6.8308	7.56561	6.932	10.4812	10.8675	12.0083	10.583	11.499	11.0878	0.677633	2.16052e-05	Significant
220498_at	ACTL7B	6.71645	6.02737	6.15832	5.9163	6.44057	6.2518	9.553	9.82465	10.6063	9.65704	10.3449	9.99718	0.677248	0.000134099	Significant
216323_x_at	NA	6.70528	7.49158	8.07607	7.52852	7.82553	7.5254	11.4082	11.6641	12.5111	11.8931	12.5626	12.0078	0.674135	1.88431e-06	Significant
221845_s_at	CLPB	6.0309	6.94448	6.8899	6.90011	6.74495	6.70207	9.57834	9.95924	11.8063	10.5647	11.5035	10.6824	0.672561	0.000412362	Significant
214371_at	TSSK2	5.9427	6.16239	7.23343	6.15234	6.7423	6.44663	9.73845	10.1471	10.6818	10.2117	10.597	10.2752	0.672552	3.48392e-06	Significant
220278_at	KDM4D	6.09057	5.4533	5.73766	5.78346	5.80622	5.77424	8.90687	9.10424	9.91546	8.65797	9.31948	9.18081	0.668989	0.000180699	Significant
219834_at	CARF	4.76462	4.51932	4.48106	4.3579	4.54647	4.53387	7.32086	6.78706	7.73014	6.46896	7.68894	7.19919	0.667091	0.00030962	Significant
206197_at	NME5	7.71151	7.39166	6.65767	6.86872	7.32173	7.19026	11.1234	11.1652	11.6113	11.0483	12.0317	11.3959	0.664406	0.000123761	Significant
201291_s_at	TOP2A	5.92927	6.36742	6.69231	6.13148	5.81204	6.1865	10.1381	9.68271	10.0121	8.84921	10.3263	9.80168	0.663904	0.000382293	Significant
208365_s_at	GRK4	5.99791	6.04281	6.94722	6.3244	6.44534	6.35154	9.90744	10.0454	10.5217	9.44834	10.2785	10.0403	0.660622	2.00204e-05	Significant
204364_s_at	REEP1	7.17269	8.93497	6.9323	7.41045	6.42734	7.37555	12.0553	11.812	11.5258	11.6728	11.2205	11.6573	0.660408	0.000308514	Significant
204521_at	FAM216A	7.51532	6.34495	6.3481	7.0081	6.1175	6.66679	10.4473	10.5059	10.5911	10.1743	10.9242	10.5285	0.659241	0.000391559	Significant
207678_s_at	SOX30	4.55997	4.92987	4.94501	4.77099	5.38642	4.91845	7.49854	7.54029	8.20404	6.97309	8.61464	7.76612	0.65899	0.000139693	Significant
220168_at	CASC1	5.78016	5.52798	4.98212	5.43144	5.04322	5.35298	8.15107	7.92205	9.02315	7.83367	9.28543	8.44307	0.657425	0.00199493	Significant
210032_s_at	SPAG6	7.46913	6.18924	6.8199	7.07937	6.96651	6.90483	10.8656	10.6582	11.2948	10.4552	11.146	10.884	0.656526	8.81183e-05	Significant
210147_at	ART3	6.04427	5.16889	5.89265	6.14359	6.05759	5.8614	9.37424	9.32408	9.73489	8.53713	9.17401	9.22887	0.654909	0.000381952	Significant
222239_s_at	INTS6	5.98706	5.53198	5.69252	5.34444	4.87023	5.48525	8.66434	8.13469	8.7921	8.44897	9.0767	8.62336	0.652693	0.000395309	Significant
204157_s_at	SIK3	7.75003	6.47047	6.53423	6.59134	6.54731	6.77868	10.5021	10.4856	10.834	10.0821	11.2634	10.6335	0.649535	0.00034566	Significant
214868_at	PIWIL1	5.10001	5.70111	5.3647	5.7277	6.27063	5.63283	8.93207	8.64412	9.38638	8.0174	9.15121	8.82624	0.647939	0.000578965	Significant
201942_s_at	CPD	6.79447	6.70455	5.73353	6.12476	6.48101	6.36766	9.70476	9.7102	10.3206	9.39424	10.4494	9.91583	0.638969	0.000371563	Significant
209942_x_at	NA	6.06804	5.97977	6.18749	5.92207	6.45504	6.12248	9.7596	9.58611	9.41832	9.4402	9.41241	9.52333	0.637349	1.48702e-05	Significant
213599_at	OIP5	6.17688	6.13642	6.10642	6.0743	6.27816	6.15444	9.63731	9.42946	9.94561	9.14258	9.68782	9.56856	0.636674	1.10021e-05	Significant
220235_s_at	LRIF1	5.43529	5.97087	6.13145	5.94164	5.82713	5.86128	9.48116	9.07135	8.69557	9.15825	9.06617	9.0945	0.633779	0.000167964	Significant
207344_at	AKAP3	7.3632	6.43423	6.70779	6.78128	7.0338	6.86406	10.4384	10.4333	10.8394	10.3655	11.1496	10.6453	0.633076	4.83411e-05	Significant
204086_at	PRAME	5.82592	6.26896	6.68132	5.98172	7.23117	6.39782	9.80367	10.2064	9.90875	10.1472	9.53936	9.92107	0.632916	0.000507125	Significant
219557_s_at	NRIP3	6.91533	6.5772	6.65388	6.17872	6.58086	6.5812	10.1121	10.1942	10.4959	9.65768	10.5462	10.2012	0.632319	1.16908e-05	Significant
203129_s_at	KIF5C	6.47917	5.53891	6.00728	5.64639	6.10145	5.95464	9.21958	9.27511	9.26063	9.30395	9.07737	9.22733	0.631898	6.90025e-05	Significant
205449_at	SAC3D1	6.19467	6.38266	6.29768	5.43764	5.841	6.03073	9.16068	9.19088	9.65798	8.85402	9.82545	9.3378	0.63075	8.6023e-05	Significant
211207_s_at	ACSL6	5.07394	4.97603	5.12912	5.14346	5.33415	5.13134	7.76599	7.61681	8.50845	7.36694	8.45882	7.9434	0.630421	0.000152034	Significant
219883_at	NA	7.56867	6.95629	7.63073	7.41353	7.23888	7.36162	10.9171	11.1929	11.6444	11.2558	11.9321	11.3885	0.629478	5.39857e-05	Significant
206776_x_at	ACRV1	6.44849	6.34602	7.24964	6.43433	6.92203	6.6801	9.82841	10.3968	10.6703	9.88992	10.8313	10.3233	0.627968	1.28834e-05	Significant
214766_s_at	AHCTF1	6.05117	5.44349	5.68912	5.75333	5.39434	5.66629	8.86709	8.26232	9.15062	7.98346	9.51035	8.75477	0.627664	0.000663444	Significant
209662_at	CETN3	7.4373	8.23621	7.597	7.35962	6.75753	7.47753	11.6645	11.2834	12.0048	10.8953	11.8605	11.5417	0.626224	0.000336532	Significant
214442_s_at	PIAS2	7.53495	7.09224	7.75	7.93062	8.05829	7.67322	11.4964	11.6662	12.2547	11.4479	12.2158	11.8162	0.622861	2.75738e-05	Significant
211538_s_at	HSPA2	8.28058	8.93192	9.21304	6.80104	6.69749	7.98481	12.5117	12.2359	12.6222	11.7459	12.3535	12.2938	0.622606	0.000662846	Significant
220238_s_at	KLHL7	5.04095	4.76548	4.7906	4.88277	4.98392	4.89274	7.54564	7.10176	7.85326	7.21569	7.89301	7.52187	0.620449	6.36794e-05	Significant
214396_s_at	MBD2	6.18125	5.54151	5.83315	6.01513	5.86454	5.88711	8.85987	9.06467	9.43124	8.83682	9.00996	9.04051	0.618844	6.65897e-05	Significant
201714_at	TUBG1	7.08883	7.50849	8.55334	6.95626	6.78657	7.3787	11.0763	11.2017	11.8064	10.8486	11.6564	11.3179	0.617164	0.000118844	Significant
219484_at	HCFC2	6.52108	6.43981	6.55569	6.54477	6.72801	6.55787	9.93301	10.2179	10.3445	9.61035	10.1794	10.057	0.616905	1.28122e-05	Significant
220269_at	ZBBX	7.0863	5.56435	5.39148	6.20871	5.59709	5.96959	8.8582	8.71673	9.58997	8.91443	9.68278	9.15242	0.616523	0.00212418	Significant
219976_at	HOOK1	6.16123	6.14581	5.79098	6.09546	5.7717	5.99304	8.94504	8.65686	9.90559	8.74221	9.6765	9.18524	0.616031	0.000702111	Significant
211276_at	TCEAL2	7.15558	6.06407	5.78612	6.30246	5.53227	6.1681	9.47525	9.72562	9.34587	9.41041	9.29576	9.45058	0.615577	0.000245839	Significant
210069_at	NA	5.80242	7.30673	5.81352	6.61303	6.33336	6.37381	9.38692	9.35156	10.1039	9.36819	10.5969	9.76148	0.614945	0.00149539	Significant
206550_s_at	NUP155	7.90097	6.93036	6.91526	6.78988	6.43564	6.99442	10.4941	10.5193	11.0066	10.3313	11.0888	10.688	0.611718	0.000411701	Significant
220179_at	DPEP3	6.30241	5.89438	6.23954	5.98464	6.73942	6.23208	9.68304	9.58753	9.66498	9.18547	9.4791	9.52003	0.611253	3.15821e-05	Significant
222106_at	PRND	9.01143	7.38122	6.99815	8.40132	6.92636	7.7437	11.9958	11.7118	11.5046	12.3371	11.589	11.8276	0.611069	0.000169545	Significant
222253_s_at	POM121L9P	6.40071	6.3366	7.26688	7.43266	7.34888	6.95715	10.2854	10.3575	10.9352	10.0963	11.3633	10.6076	0.608524	0.000137949	Significant
213996_at	YPEL1	7.68548	7.68432	7.7287	8.21855	8.19646	7.9027	11.9203	12.3661	12.3852	11.667	11.805	12.0287	0.606064	8.90814e-05	Significant
220107_s_at	ZC2HC1C	6.69582	6.93566	6.79613	6.89165	6.52761	6.76937	10.1749	10.3812	10.6906	9.59637	10.645	10.2976	0.605215	0.000128161	Significant
219583_s_at	SPATA7	5.76924	5.80981	5.79131	5.64865	5.39046	5.68189	8.34223	8.4803	9.35432	8.06223	8.97392	8.6426	0.605093	0.000306934	Significant
214264_s_at	EFCAB11	6.47621	6.92468	6.53123	6.77661	6.52133	6.64601	9.89872	9.85147	10.3746	9.38661	10.9619	10.0947	0.603034	0.000447982	Significant
209799_at	PRKAA1	5.90654	5.50493	4.99236	5.62584	5.2195	5.44983	7.91901	7.8061	9.05359	7.53111	9.05068	8.2721	0.602041	0.00371687	Significant
204430_s_at	SLC2A5	7.19332	5.8761	5.53405	6.85986	6.0601	6.30469	9.49384	9.56271	9.95204	9.13242	9.69809	9.56782	0.601766	0.00150614	Significant
207144_s_at	CITED1	7.32708	7.13919	7.49608	7.68304	7.68545	7.46617	11.5046	11.3277	11.4014	11.2415	11.1409	11.3232	0.600844	1.45186e-05	Significant
50400_at	PAOX	6.86209	6.03571	6.16766	6.43887	6.13975	6.32882	9.08677	9.37412	10.1067	9.09336	10.3133	9.59485	0.600325	0.000910459	Significant
213761_at	MDM1	5.17154	5.57863	5.23165	5.26561	5.34738	5.31896	8.19966	7.81226	8.27019	7.51351	8.52059	8.06324	0.600215	0.000187646	Significant
201461_s_at	MAPKAPK2	5.14741	5.17531	4.91882	4.64262	5.03214	4.98326	7.33206	7.62987	7.41341	7.36693	8.00961	7.55038	0.599458	4.3309e-05	Significant
213346_at	TEX30	7.27785	7.2998	7.49521	6.77642	7.1911	7.20808	11.1212	10.5995	11.5215	10.2974	11.055	10.9189	0.599142	9.36811e-06	Significant
213372_at	PAQR3	5.91653	4.81792	5.25942	4.61874	5.19041	5.16061	7.92029	7.46927	7.57178	7.71236	8.41245	7.81723	0.599117	0.000319364	Significant
220050_at	SPACA9	6.71939	5.99827	6.75611	6.9651	6.45568	6.57891	9.56347	9.73202	10.184	9.80554	10.4793	9.95288	0.597265	0.00014053	Significant
205714_s_at	ZMYND10	6.89231	6.2745	5.98706	6.66925	6.36814	6.43826	9.86717	9.36612	10.5441	8.87019	10.0175	9.73302	0.596217	0.00108711	Significant
203015_s_at	SSX2IP	6.5825	6.7695	6.72728	6.85572	7.43962	6.87492	10.0912	10.155	10.9143	9.97187	10.7405	10.3746	0.593635	4.43653e-05	Significant
207405_s_at	RAD17	5.83852	7.01086	6.55756	6.2409	6.13931	6.35743	9.8108	9.2748	9.63869	9.1417	9.9489	9.56298	0.589016	0.00050651	Significant
214015_at	SOCS7	6.14475	6.94004	6.63732	6.43012	6.92026	6.6145	9.75343	9.96437	10.2855	9.26857	10.4294	9.94025	0.587651	3.59529e-05	Significant
219311_at	CEP76	5.40504	6.23763	6.309	5.60254	6.45003	6.00085	8.79323	8.93338	9.25783	8.84074	9.19296	9.00363	0.585339	2.47381e-05	Significant
221290_s_at	PWWP3A	5.85929	5.54709	4.90521	5.2899	4.63751	5.2478	7.8896	7.65952	8.18714	7.15411	8.45939	7.86995	0.584642	0.00257556	Significant
213124_at	ZNF473	6.25381	6.0991	6.39738	6.42129	7.16223	6.46676	9.30936	9.55412	10.3428	9.28247	9.90807	9.67937	0.581869	0.000126335	Significant
210843_s_at	MFAP3L	6.14446	6.41085	6.8158	6.41086	6.76472	6.50934	9.42571	9.60789	9.76989	9.49611	10.3991	9.73975	0.581374	9.54474e-06	Significant
216663_s_at	ZMYND10	7.38898	6.12506	6.57503	6.61674	6.7568	6.69252	10.1872	10.0443	10.4912	9.62275	9.69103	10.0073	0.58043	0.000182332	Significant
219863_at	HERC5	7.51588	6.92379	7.10025	7.07628	7.90098	7.30344	11.0886	10.9922	10.8916	10.7158	10.8826	10.9142	0.579554	3.55783e-05	Significant
206218_at	MAGEB2	6.36832	5.74264	6.55094	6.02629	6.12454	6.16255	9.41301	9.177	8.94063	9.34875	9.13523	9.20292	0.578566	7.44764e-05	Significant
213325_at	NECTIN3	5.7008	6.34912	5.06104	4.68851	5.96251	5.5524	8.13451	8.0994	8.56441	8.03511	8.56312	8.27931	0.576399	0.00103522	Significant
220501_at	ACTL7A	7.13705	6.23123	6.60215	7.10119	7.29006	6.87234	9.71062	9.97922	10.5054	10.0696	10.9663	10.2462	0.57622	0.000193135	Significant
219814_at	MBNL3	5.34976	5.66138	5.8187	5.81152	5.66319	5.66091	8.62244	8.5727	8.1534	8.47654	8.35193	8.4354	0.575423	5.70514e-05	Significant
206018_at	FOXG1	6.45455	5.29248	6.34193	5.32851	6.31171	5.94584	8.73532	8.68927	9.14707	8.48365	9.21429	8.85392	0.574437	0.000101133	Significant
210141_s_at	INHA	7.53838	6.3533	6.84992	6.82653	7.02994	6.91961	10.6847	10.429	10.0423	10.7146	9.64162	10.3025	0.574226	0.000222383	Significant
221258_s_at	KIF18A	5.00549	5.1523	5.3029	5.2602	5.48296	5.24077	7.753	7.77856	8.11865	7.41576	7.9259	7.79838	0.573395	2.75225e-05	Significant
206645_s_at	NR0B1	5.79447	5.93935	6.03128	6.5778	6.40383	6.14935	9.1332	9.20307	9.16046	9.48942	8.763	9.14983	0.573312	6.94099e-05	Significant
203194_s_at	NUP98	7.20665	6.68281	6.52523	6.38932	6.43717	6.64824	9.68445	9.83847	10.3278	9.43075	10.1685	9.89	0.572999	0.000183894	Significant
207969_x_at	ACRV1	6.08816	6.57194	7.106	6.21766	7.49058	6.69487	9.69367	9.88934	10.4622	9.53891	10.1879	9.95439	0.572278	2.68007e-05	Significant
220325_at	TAF7L	5.84057	5.85913	5.66759	5.8035	6.96	6.02616	8.87338	9.30662	8.78991	9.2862	8.44772	8.94077	0.56916	0.00136704	Significant
204784_s_at	MLF1	9.26178	7.61303	9.05949	8.49198	7.20249	8.32575	12.3097	11.9726	12.7317	11.8688	12.8738	12.3513	0.569012	0.000978222	Significant
221042_s_at	CLMN	5.40787	7.43754	5.14771	6.17343	6.37939	6.10919	8.74324	8.7505	9.47703	8.73132	9.6019	9.0608	0.568658	0.00405893	Significant
216607_s_at	NA	7.69683	7.2182	7.18012	6.60178	7.38126	7.21564	10.5645	10.6242	11.1147	10.5012	10.7036	10.7016	0.568633	6.16709e-05	Significant
220306_at	TENT5C	6.12053	7.56132	7.31374	6.84071	7.86355	7.13997	9.84383	10.1678	11.0869	10.356	11.4866	10.5882	0.568468	8.84576e-05	Significant
211519_s_at	KIF2C	5.69982	6.16107	6.62251	6.9861	6.8885	6.4716	9.38227	9.44099	10.2074	9.17181	9.7571	9.59191	0.567696	0.000335891	Significant
210189_at	HSPA1L	7.25809	6.62887	6.6633	6.724	7.30657	6.91616	10.2855	9.96501	10.6088	9.86677	10.5188	10.249	0.567438	3.22839e-05	Significant
220110_s_at	NXF3	6.77366	7.16305	6.13801	6.18769	7.18729	6.68994	9.90771	9.75558	9.76448	10.1606	9.95096	9.90786	0.566581	0.000241196	Significant
214785_at	VPS13A	6.17305	6.67635	6.04961	6.02106	6.19914	6.22384	9.29766	9.02874	9.24482	8.75663	9.75297	9.21616	0.566361	0.00013082	Significant
213186_at	DZIP3	7.04112	7.24329	6.11781	7.11855	6.55176	6.81451	10.0691	10.017	10.1635	9.86201	10.315	10.0853	0.565575	0.000255453	Significant
207991_x_at	ACRV1	6.29085	6.12033	6.90658	6.298	7.10805	6.54476	9.30941	9.52934	10.1367	9.41615	10.0356	9.68543	0.565476	3.04371e-06	Significant
52285_f_at	CEP76	5.3272	5.1299	5.10705	4.93287	4.88159	5.07572	7.35619	7.50474	7.46078	7.18081	8.03973	7.50845	0.564902	0.000220882	Significant
220390_at	AGBL2	5.86106	5.89849	5.63651	5.35908	6.16126	5.78328	8.0591	8.40423	8.74234	8.26604	9.30266	8.55487	0.564859	0.000109709	Significant
205475_at	SCRG1	8.67507	7.37572	5.97749	8.14692	6.96276	7.42759	11.0918	11.0007	10.9962	11.3947	10.4205	10.9808	0.564012	0.00108077	Significant
220426_at	FNDC11	6.74077	6.52162	6.72396	6.59722	6.90737	6.69819	9.60501	9.66589	10.184	9.78289	10.1034	9.86823	0.559021	4.74147e-06	Significant
205588_s_at	FGFR1OP	6.78926	7.08962	7.0377	7.60407	6.93883	7.0919	10.4395	10.3692	10.7035	9.80348	10.9055	10.4442	0.558464	0.000405187	Significant
222224_at	NACA2	4.94879	4.75827	5.07029	4.91524	5.28066	4.99465	6.89963	7.15682	8.14509	6.83186	7.73979	7.35464	0.558271	0.000360474	Significant
219317_at	POLI	5.83354	6.85623	5.17464	5.48966	5.32185	5.73518	8.475	8.03652	8.57178	8.19101	8.9246	8.43978	0.557366	0.003128	Significant
214945_at	NA	5.47346	6.16559	6.19209	5.35855	6.67517	5.97297	8.74631	8.8749	8.39473	8.96689	8.92602	8.78177	0.556063	0.000538362	Significant
220925_at	NAA35	5.94337	6.50429	5.90469	5.34178	5.8447	5.90777	9.10476	8.6483	8.66621	8.31876	8.65708	8.67902	0.55492	8.62362e-05	Significant
204849_at	TCFL5	8.35202	8.19104	7.94289	7.76962	6.67057	7.78523	11.3433	11.139	11.751	11.0933	11.7963	11.4246	0.553331	0.000826586	Significant
208398_s_at	TBPL1	8.23679	8.5173	7.95753	6.98698	6.67745	7.67521	11.393	10.9166	11.4433	10.744	11.7423	11.2478	0.551371	0.00121843	Significant
213623_at	KIF3A	5.87276	6.11709	5.77042	5.67994	6.2836	5.94476	8.68828	8.76162	8.93221	8.25698	8.89531	8.70688	0.550536	1.38833e-05	Significant
219753_at	STAG3	7.73568	6.84172	7.01373	7.12661	7.83753	7.31105	10.7893	10.8604	10.8173	10.423	10.6141	10.7008	0.54957	0.000124854	Significant
218586_at	MRGBP	5.92328	6.27139	6.14066	6.94118	5.90694	6.23669	9.17384	9.00198	9.18835	8.96658	9.28839	9.12383	0.548859	0.00028186	Significant
207973_x_at	ACRV1	6.2214	6.27526	7.56828	6.52772	7.818	6.88213	9.80941	10.1634	10.1104	9.72134	10.525	10.0659	0.548552	0.000236024	Significant
216471_x_at	NA	7.37187	6.22483	6.83936	7.02661	7.27252	6.94704	10.4407	10.4357	9.93857	10.0237	9.92787	10.1533	0.547478	0.000261116	Significant
205034_at	CCNE2	5.10478	5.88631	5.57987	5.59059	5.42973	5.51826	8.22582	7.97825	8.37571	7.28308	8.4521	8.06299	0.547102	0.000799487	Significant
207663_x_at	NA	7.60051	7.25094	7.01321	7.54144	7.5407	7.38936	11.6081	11.2425	10.0344	10.6196	10.4406	10.7891	0.546048	0.000160424	Significant
220239_at	KLHL7	7.17342	6.54232	6.86348	7.08429	6.48571	6.82984	9.65074	9.86622	10.0264	9.93366	10.3204	9.95948	0.544218	0.000163282	Significant
219587_at	TTC12	6.91645	7.1008	7.12627	6.88335	7.17468	7.04031	9.86263	10.1254	10.455	10.2892	10.5915	10.2647	0.543984	5.4137e-06	Significant
212664_at	TUBB4A	5.85058	6.39072	6.94303	6.85002	7.08622	6.62411	9.26892	9.82828	9.43242	10.1864	9.55506	9.65422	0.543432	0.000177755	Significant
205186_at	DNALI1	7.56057	6.7526	6.3925	6.05905	6.61604	6.67615	9.31612	9.69126	10.3139	9.25359	10.0545	9.72586	0.542809	0.00108553	Significant
203755_at	BUB1B	6.84075	7.12434	7.55576	6.73119	7.46356	7.14312	10.3173	10.3092	10.5987	10.1599	10.6287	10.4028	0.542339	2.48637e-06	Significant
206204_at	GRB14	4.45865	5.59542	5.2626	4.90069	5.41992	5.12745	7.28181	7.28805	7.38702	7.78752	7.52713	7.45431	0.539831	0.000530776	Significant
220922_s_at	NA	7.33687	6.65619	7.01381	7.23258	7.54362	7.15661	10.3845	10.0279	9.91705	10.2358	11.4242	10.3979	0.53894	5.35649e-05	Significant
206626_x_at	SSX1	6.19084	6.54012	6.34368	6.38311	8.1342	6.71839	9.86157	9.82511	9.64958	9.72253	9.72319	9.7564	0.538233	0.00118703	Significant
205673_s_at	ASB9	6.45169	6.27033	6.11521	6.46139	6.0412	6.26796	9.17745	8.89845	9.07178	9.00851	9.31954	9.09514	0.5371	2.81271e-05	Significant
203176_s_at	TFAM	6.3493	6.72317	5.8978	5.31582	6.23873	6.10496	8.60584	8.55665	9.16371	8.60005	9.30817	8.84689	0.535187	0.00074242	Significant
209053_s_at	NSD2	6.68769	7.21878	6.79927	6.61882	7.05251	6.87541	9.82227	10.0122	10.0832	9.66101	10.2235	9.96042	0.53476	3.06158e-06	Significant
207990_x_at	ACRV1	6.60695	6.18766	7.12989	6.61365	7.62248	6.83212	9.46656	9.8669	10.1154	9.62787	10.375	9.89035	0.533687	4.6526e-05	Significant
208013_s_at	ACRV1	6.41249	6.36588	7.24585	6.43935	7.4481	6.78233	9.44806	9.90725	9.96554	9.5738	10.1844	9.81581	0.533326	3.6064e-05	Significant
211776_s_at	EPB41L3	6.39832	6.13657	6.30891	6.1545	6.23296	6.24625	8.86982	8.88849	9.08974	9.05405	9.28274	9.03697	0.532847	8.16958e-06	Significant
209243_s_at	PEG3	6.17108	8.04647	5.4658	5.69633	5.46514	6.16896	9.30528	8.84658	8.64678	9.13242	8.68217	8.92265	0.532443	0.00497019	Significant
213454_at	NA	6.69093	6.69749	6.44791	6.54639	6.70932	6.61841	9.58656	9.32252	9.95839	9.06203	9.919	9.5697	0.531989	8.87829e-05	Significant
216899_s_at	SKAP2	6.114	5.82816	5.4996	5.65282	6.00492	5.8199	7.91681	7.80706	9.04951	8.18146	9.09199	8.40937	0.531003	0.00140913	Significant
205632_s_at	PIP5K1B	6.136	8.06386	5.77956	5.49024	7.63109	6.62015	9.77711	9.63845	9.62387	9.45775	9.32142	9.56372	0.530708	0.00543329	Significant
203764_at	DLGAP5	5.63635	6.30751	5.92019	5.4309	5.87628	5.83424	8.31996	8.17928	8.55348	7.99862	9.06141	8.42255	0.529711	0.000248496	Significant
213939_s_at	RUFY3	5.89788	6.29348	6.34202	6.25999	6.209	6.20047	9.00607	8.97363	8.47376	9.24452	9.05435	8.95047	0.529584	8.58813e-05	Significant
205457_at	ILRUN	7.05383	5.70817	6.20341	5.93267	6.07182	6.19398	8.4436	9.06046	9.59412	8.32064	9.26425	8.93661	0.528862	0.00203391	Significant
215931_s_at	ARFGEF2	5.32474	5.42515	5.71003	5.26987	5.72626	5.49121	7.68191	8.04263	8.0958	7.76093	7.99416	7.91509	0.527481	2.25775e-06	Significant
210279_at	GPR18	5.91092	5.33411	5.91264	5.24814	7.0837	5.8979	7.83943	7.87383	9.21827	8.31209	9.17774	8.48427	0.524589	0.000633013	Significant
202170_s_at	AASDHPPT	6.86025	7.33873	6.78927	6.37492	6.4239	6.75742	9.6532	9.54148	10.0584	9.05413	10.2766	9.71677	0.524005	0.000456071	Significant
203400_s_at	TF	6.25523	5.59485	5.66557	7.13103	6.14632	6.1586	8.97527	9.30346	8.63949	8.83064	8.50321	8.85041	0.523142	0.00126508	Significant
220270_at	RNF17	6.21716	5.45891	6.55241	6.00405	6.35261	6.11703	8.66118	8.85446	9.25336	8.31591	8.85018	8.78702	0.522543	0.000154708	Significant
203358_s_at	EZH2	5.93896	5.55934	5.80749	6.14741	5.94262	5.87916	8.37307	8.26479	8.8459	7.99209	8.73279	8.44173	0.521928	0.000230146	Significant
217305_s_at	ADCY10	5.89461	5.81102	5.52771	5.58494	6.20274	5.80421	7.84466	7.99488	9.26377	7.80526	8.75658	8.33303	0.521742	0.00133497	Significant
201711_x_at	RANBP2	7.1602	8.57041	7.16009	7.73903	8.04785	7.73552	11.3191	11.2534	11.2386	10.8809	10.8232	11.103	0.521385	0.000441197	Significant
210074_at	CTSV	7.20398	6.88815	8.12704	7.63704	7.38139	7.44752	11.1421	11.1314	10.5942	10.9753	9.58898	10.6864	0.520945	0.00123945	Significant
204170_s_at	CKS2	7.94952	8.2621	8.41604	7.58631	8.08781	8.06036	11.7142	11.3501	11.8032	11.2698	11.6892	11.5653	0.520889	8.66186e-06	Significant
202671_s_at	PDXK	9.027	7.66839	7.85998	9.05021	8.25661	8.37244	11.9568	12.0813	12.0272	11.8586	12.1189	12.0085	0.520342	0.0003661	Significant
210467_x_at	MAGEA12	5.0712	5.57869	5.88945	5.45396	6.29969	5.6586	8.47832	7.95274	7.95286	8.07853	8.09883	8.11226	0.519658	0.000886629	Significant
215929_at	LINC00837	6.53396	6.01004	6.18631	6.28054	6.58644	6.31946	9.48911	8.76769	8.8055	8.33304	9.87433	9.05393	0.518744	0.000179817	Significant
219525_at	SLC47A1	6.83211	6.38642	7.1267	7.10335	6.69077	6.82787	10.3612	10.3916	9.2239	10.0909	8.81367	9.77627	0.517848	0.00146139	Significant
214931_s_at	SRPK2	6.30246	6.32097	5.78058	6.3303	6.51561	6.24998	8.60722	8.88459	9.53028	8.53638	9.17734	8.94716	0.517578	0.000613238	Significant
220544_at	TSKS	5.66593	4.97151	5.47975	5.94129	5.88427	5.58855	7.28927	7.72532	8.68386	7.73429	8.55614	7.99778	0.517125	0.00132815	Significant
217985_s_at	BAZ1A	7.25756	6.26398	6.14756	5.92996	5.97827	6.31546	8.91196	8.43221	9.32226	8.61843	9.84456	9.02589	0.51518	0.00214131	Significant
201548_s_at	KDM5B	7.54256	7.91055	7.61076	7.89159	7.12093	7.61528	10.9674	10.7413	10.9849	10.554	11.1612	10.8818	0.514945	0.000179874	Significant
212201_at	ANKLE2	6.29388	6.82622	7.03163	7.22603	6.97966	6.87148	9.67302	9.87842	10.2837	9.42139	9.81443	9.8142	0.514249	0.000145929	Significant
220382_s_at	ARHGAP28	6.66413	5.76713	6.33345	6.47857	6.53867	6.35639	9.05737	8.69128	9.39005	8.58791	9.6637	9.07806	0.514177	0.000168294	Significant
202412_s_at	USP1	7.88913	7.96202	6.64486	5.92233	6.05371	6.89441	9.85581	9.63896	9.96842	9.40448	10.3605	9.84564	0.514058	0.00390105	Significant
203405_at	PSMG1	7.64585	7.61118	7.18297	7.11783	6.96682	7.30493	10.1317	10.1273	10.9093	10.1443	10.8467	10.4319	0.514056	0.000438329	Significant
205443_at	SNAPC1	6.71534	6.1	5.83252	5.81831	5.70117	6.03347	8.4401	8.5829	8.68003	8.17357	9.17679	8.61068	0.51314	0.000868741	Significant
207016_s_at	NA	7.37172	9.07128	7.09791	7.70777	7.49921	7.74958	11.1044	11.0677	11.3115	10.7107	11.103	11.0595	0.513093	0.000965164	Significant
217073_x_at	APOA1	6.97939	9.18487	8.69491	7.8009	7.4167	8.01535	11.6494	11.5203	11.3134	11.5265	11.1044	11.4228	0.51108	0.00126697	Significant
207377_at	PPP1R2C	6.18617	6.05282	6.53238	6.57808	6.94775	6.45944	9.03113	9.07189	9.07681	9.1731	9.66187	9.20296	0.510689	5.8221e-06	Significant
42361_g_at	CCHCR1	5.64579	5.26413	5.34798	5.69591	5.66556	5.52387	7.754	7.70571	7.93351	7.23109	8.72415	7.86969	0.510627	0.000761687	Significant
205373_at	CTNNA2	7.06714	6.02149	6.15882	6.14279	7.10996	6.50004	8.96388	9.12297	9.30485	9.29785	9.61101	9.26011	0.510581	0.000373185	Significant
218458_at	NA	5.4055	7.18447	6.67198	5.38573	7.0346	6.33646	9.14753	8.80838	9.34301	8.74176	9.07906	9.02395	0.510082	0.0024141	Significant
213424_at	KIAA0895	4.45746	4.94526	4.96953	4.9419	4.96238	4.85531	7.12868	6.72985	7.05439	6.30118	7.35718	6.91425	0.510011	0.000853792	Significant
220790_s_at	MS4A5	7.27224	6.62347	6.53759	6.9491	7.25896	6.92827	9.63503	9.70279	9.91736	9.96049	10.0549	9.8541	0.508229	6.52419e-05	Significant
220125_at	DNAI1	5.89233	5.81852	6.80537	6.65543	6.91709	6.41775	8.86185	9.30482	9.74253	8.45055	9.26072	9.12409	0.507614	0.000743021	Significant
221673_s_at	CSNK1G1	5.28664	5.65634	5.61462	5.89201	6.17054	5.72403	7.71893	7.81644	8.97686	7.87237	8.26856	8.13063	0.506336	0.000652727	Significant
212502_at	ADO	7.55712	8.2465	7.17373	6.79407	7.18887	7.39206	10.3058	10.1646	10.8467	10.1859	10.9905	10.4987	0.506163	0.000873187	Significant
204233_s_at	CHKA	7.59298	7.63042	6.82324	7.39698	7.64419	7.41756	10.4573	10.4811	10.5834	10.2078	10.9321	10.5323	0.505808	7.01912e-05	Significant
203130_s_at	KIF5C	7.96908	7.39995	7.91303	7.39693	7.72947	7.68169	11.0941	11.1161	10.6964	11.0907	10.535	10.9065	0.505686	9.5735e-05	Significant
210115_at	RPL39L	7.22024	6.44655	7.77798	7.38341	7.40197	7.24603	10.4071	10.1027	10.8433	9.70791	10.369	10.286	0.505419	0.000143585	Significant
220058_at	GID4	6.83295	6.90216	7.04567	6.70116	6.94101	6.88459	9.34254	9.47931	10.1838	9.62345	10.2352	9.77286	0.505409	4.64461e-05	Significant
45653_at	KCTD13	6.69629	7.28351	7.61959	7.55544	7.28249	7.28746	10.1168	10.5848	10.1555	10.5936	10.2563	10.3414	0.504943	3.75587e-05	Significant
202046_s_at	ARHGAP35	6.39577	5.94849	5.7045	5.96031	5.92592	5.987	8.7552	8.77265	9.01417	8.00949	7.92017	8.49433	0.504668	0.000546376	Significant
203653_s_at	COIL	7.27329	7.15659	7.36131	6.83177	7.302	7.18499	9.78808	9.94429	10.662	9.87301	10.699	10.1933	0.504561	5.04459e-05	Significant
210033_s_at	SPAG6	8.37524	6.28251	6.84215	6.46954	6.7582	6.94553	9.44816	9.88842	10.2758	9.3776	10.232	9.84439	0.503217	0.00355618	Significant
210497_x_at	NA	7.82967	7.18206	6.95577	7.48246	7.60032	7.41006	10.7911	10.8251	10.1953	10.3519	10.3068	10.494	0.502012	4.75017e-05	Significant
209037_s_at	EHD1	7.35228	6.26068	6.41843	6.39917	6.70318	6.62675	8.96396	8.86414	9.5855	9.02715	10.4612	9.3804	0.501348	0.00149051	Significant
207056_s_at	SLC4A8	5.24271	4.88936	5.09346	5.03338	5.53398	5.15858	7.36205	7.58986	7.57549	6.5664	7.41477	7.30171	0.501261	0.000502598	Significant
207281_x_at	VCX2	7.7235	6.27189	6.28651	7.40772	6.90669	6.91926	10.2777	9.88542	9.65334	9.38058	9.70972	9.78135	0.499415	0.000609479	Significant
212655_at	ZCCHC14	7.63575	7.90004	6.98606	7.94313	5.86208	7.26541	10.2732	10.2289	10.5773	9.82759	10.4464	10.2707	0.499415	0.00342386	Significant
202900_s_at	NUP88	7.34876	7.48697	7.93565	6.17539	7.37465	7.26429	10.1925	10.3445	10.3932	9.92712	10.4631	10.2641	0.498713	0.000148956	Significant
206483_at	LRRC6	6.52198	6.46022	6.44431	6.60888	6.58844	6.52477	9.01732	9.21362	9.40738	8.89173	9.56447	9.2189	0.498668	3.7097e-05	Significant
205862_at	GREB1	4.48489	4.57129	4.75453	4.67249	4.62155	4.62095	6.84491	6.40347	6.13025	7.11153	6.14883	6.5278	0.498407	0.000884995	Significant
213510_x_at	USP32P2	7.29703	7.41414	7.98771	7.32357	7.24274	7.45304	10.6912	10.0252	10.9112	9.94658	11.044	10.5236	0.497733	0.000186681	Significant
220141_at	JHY	6.05273	6.17145	6.49323	6.37623	6.38712	6.29615	8.71559	8.84398	9.32917	8.43537	9.11936	8.8887	0.497501	4.57449e-05	Significant
220284_at	DKKL1	7.21519	6.51678	6.93763	7.30028	7.02637	6.99925	9.07486	9.38465	10.6929	9.85896	10.3927	9.88081	0.497429	0.000922	Significant
204450_x_at	APOA1	7.22206	9.31369	8.6875	7.82371	7.45757	8.10091	11.6243	11.5617	11.4101	11.6724	10.9085	11.4354	0.497353	0.000983027	Significant
202083_s_at	SEC14L1	6.66044	5.73502	5.76435	6.15872	4.96735	5.85718	7.61183	7.89237	8.75404	7.8639	9.20675	8.26578	0.496945	0.0129753	Significant
210198_s_at	PLP1	8.30042	5.97387	5.9403	7.07673	5.65178	6.58862	9.65358	9.13522	8.92899	9.64027	9.11717	9.29504	0.496485	0.00182823	Significant
220545_s_at	TSKS	6.5619	5.92899	6.23816	6.42735	6.22096	6.27547	8.25728	8.36963	9.27996	8.42049	9.9146	8.84839	0.495691	0.00203883	Significant
218480_at	AGBL5	7.18072	7.77758	7.81384	7.75223	7.39752	7.58438	10.6205	10.7523	11.2158	10.3574	10.517	10.6926	0.495509	3.45285e-05	Significant
213410_at	EDRF1	6.80048	7.93256	7.26307	6.06849	6.33367	6.87965	9.88222	9.6786	9.56479	9.57586	9.79021	9.69834	0.495402	0.00120994	Significant
209706_at	NKX3-1	7.73772	7.85055	7.34957	7.30243	7.21013	7.49008	10.7431	10.6836	10.1995	10.6962	10.4374	10.552	0.494457	9.58717e-06	Significant
206733_at	TULP2	6.44011	6.14884	7.23142	6.42902	7.42367	6.73461	9.14363	9.36742	9.82426	9.04846	10.0344	9.48363	0.493844	2.07562e-05	Significant
213392_at	IQCK	7.23166	7.16456	6.74947	6.77624	6.09015	6.80242	9.39776	9.51088	9.9031	9.03216	10.0463	9.57803	0.493682	0.00127705	Significant
218542_at	CEP55	6.87339	6.53262	6.93194	6.72339	6.18569	6.64941	9.33551	9.32247	9.4486	8.96881	9.72429	9.35994	0.493273	0.000269684	Significant
222257_s_at	ACE2	6.88526	9.20767	6.68252	6.64161	8.42334	7.56808	10.8607	10.7869	10.5186	11.0634	9.97682	10.6413	0.491674	0.00784508	Significant
214723_x_at	ANKRD36	4.23906	4.79629	4.23048	4.26641	4.5267	4.41179	5.92986	6.49627	6.36205	5.31223	6.91356	6.20279	0.491554	0.00143193	Significant
201823_s_at	RNF14	6.53902	6.87993	6.26133	6.08858	6.41926	6.43763	8.93099	8.88154	9.3763	8.72886	9.32573	9.04869	0.49118	0.00018036	Significant
218824_at	PNMA8A	7.45805	7.53428	7.05391	7.29335	6.22492	7.1129	10.0475	10.2348	10.0496	9.53878	10.118	9.99772	0.491161	0.000495026	Significant
220769_s_at	WDR78	6.50055	5.70979	6.03373	5.98375	6.51271	6.14811	8.46399	8.43825	9.29439	8.08098	8.91994	8.63951	0.490808	0.000436016	Significant
213946_s_at	OBSL1	7.55026	6.36445	6.60439	7.65448	7.61404	7.15752	9.49148	9.8111	10.3223	9.8503	10.8134	10.0577	0.49077	0.00117833	Significant
206819_at	POM121L9P	7.51546	6.04948	6.73818	7.00716	6.76942	6.81594	9.37103	9.53029	9.97359	8.94579	10.0185	9.56783	0.489279	0.00144379	Significant
219158_s_at	NAA15	5.77855	6.105	5.95255	5.03907	5.96441	5.76791	8.31834	8.28674	8.13308	7.74708	7.98249	8.09355	0.488722	5.42092e-05	Significant
205282_at	LRP8	6.67245	5.58638	6.07172	5.77248	6.47274	6.11515	8.61823	8.81095	8.32601	8.81654	8.33045	8.58044	0.488663	0.000948639	Significant
218737_at	SBNO1	5.18619	5.18254	5.12139	5.01735	5.09552	5.1206	7.06402	7.42034	7.26799	6.97576	7.18937	7.1835	0.488374	5.76808e-06	Significant
202166_s_at	PPP1R2	7.24142	7.62982	7.43665	6.24581	7.18868	7.14848	10.0112	9.80209	10.4482	9.53905	10.336	10.0273	0.488224	0.000126391	Significant
218662_s_at	NCAPG	4.19143	5.40023	5.52726	5.66964	5.04954	5.16762	7.49994	7.51783	7.47933	6.81553	6.92714	7.24795	0.488073	0.00399038	Significant
200615_s_at	AP2B1	8.21736	8.57952	8.16472	8.11704	8.46028	8.30778	11.6906	11.7439	11.9571	11.0636	11.7928	11.6496	0.487744	1.97801e-05	Significant
204240_s_at	SMC2	5.34262	6.19037	5.9679	5.30377	6.10299	5.78153	8.24973	8.03782	8.06536	7.94065	8.23065	8.10484	0.487332	0.000280187	Significant
203654_s_at	COIL	8.09301	7.71263	7.81046	6.97366	7.84563	7.68708	10.3905	10.4391	11.3907	10.3972	11.2567	10.7748	0.487157	0.000233502	Significant
219258_at	TIPIN	6.21251	5.97547	5.81056	5.70022	5.58069	5.85589	8.30667	8.11194	8.16734	7.9457	8.46778	8.19989	0.485716	8.16088e-05	Significant
204557_s_at	DZIP1	6.07929	5.75763	5.39043	5.35048	5.11564	5.53869	7.81282	7.47116	8.15213	6.95834	8.37605	7.7541	0.485414	0.00270861	Significant
214418_at	CT62	6.61424	5.86301	6.35261	6.70096	6.32625	6.37141	8.23623	8.65104	9.47641	8.53624	9.67408	8.9148	0.484589	0.00182392	Significant
207768_at	EGR4	6.01449	5.14557	5.10724	5.5608	5.09824	5.38527	7.27913	7.44779	7.24693	7.94801	7.75113	7.5346	0.484513	0.000809556	Significant
221677_s_at	DONSON	5.79642	6.3382	5.98924	5.93576	6.05126	6.02218	8.2167	8.39841	8.50226	8.1301	8.87788	8.42507	0.484404	5.4912e-05	Significant
213547_at	CAND2	6.92901	7.1879	6.25873	6.96209	6.40376	6.7483	9.51209	9.38484	9.44069	9.45001	9.39107	9.43574	0.483612	0.000109423	Significant
220766_at	BTG4	5.35244	5.95491	6.35523	6.27905	6.26763	6.04185	8.23171	8.24926	8.86574	7.92268	8.96814	8.44751	0.483535	0.000356245	Significant
207534_at	MAGEB1	5.98165	5.14456	5.8427	5.32153	6.22544	5.70318	8.12688	8.21671	7.89243	8.08597	7.5126	7.96692	0.482255	0.00186235	Significant
202058_s_at	KPNA1	6.30968	6.03619	6.31845	5.92611	7.00573	6.31923	8.65056	8.83169	9.2754	8.26129	9.09803	8.82339	0.481584	9.83589e-05	Significant
219229_at	SLCO3A1	7.01872	6.28513	6.59336	6.21293	6.27335	6.4767	8.77234	8.94776	9.31702	8.67783	9.4879	9.04057	0.481155	0.000415349	Significant
203145_at	SPAG5	6.51261	6.36985	7.13458	7.31187	7.55971	6.97772	9.41225	9.78991	9.98011	9.32444	10.1808	9.73751	0.480796	0.000267602	Significant
219932_at	SLC27A6	5.2074	4.85062	4.86072	5.00358	5.44852	5.07417	7.32569	7.32665	6.60314	7.46579	6.67959	7.08017	0.480614	0.00104648	Significant
219578_s_at	CPEB1	6.79779	7.28716	7.66815	7.56638	7.5591	7.37572	10.1916	10.3546	10.2808	10.2518	10.3755	10.2908	0.480505	3.37582e-05	Significant
202631_s_at	APPBP2	7.1964	6.36939	6.16871	6.63191	5.95859	6.465	8.77782	8.99004	9.20424	8.89949	9.20216	9.01475	0.479636	0.000984604	Significant
218782_s_at	ATAD2	4.9244	6.00553	5.92445	5.55167	6.39054	5.75932	8.00213	8.02605	8.3817	7.76441	7.96623	8.0281	0.479161	0.000798617	Significant
201214_s_at	PPP1R7	6.64556	7.48822	7.5782	7.6066	7.13266	7.29025	9.87781	10.0283	10.5377	9.77723	10.5847	10.1612	0.479024	0.000244887	Significant
204703_at	IFT88	8.52334	8.22337	8.04952	8.25167	7.93334	8.19625	11.5468	11.5289	11.3987	10.8894	11.7213	11.417	0.478149	7.14379e-05	Significant
220129_at	NA	6.59725	6.17639	6.03993	6.50875	6.67004	6.39847	9.07842	8.93429	8.47116	8.84499	9.22699	8.91117	0.477888	3.80697e-06	Significant
216125_s_at	RANBP9	6.51665	6.71428	7.08282	6.55484	7.57065	6.88785	9.57895	9.64642	9.99045	9.41188	9.33408	9.59236	0.477832	0.000340283	Significant
219867_at	CHODL	7.06004	7.60913	6.89421	8.31486	7.34997	7.44564	10.7329	10.8181	9.64953	10.5913	10.0365	10.3657	0.477347	0.000259274	Significant
222149_x_at	NA	5.88246	5.64208	5.31698	6.21142	5.16949	5.64448	7.70541	7.52097	8.24678	7.55724	8.25088	7.85626	0.477	0.00281624	Significant
204165_at	WASF1	7.92707	7.31704	7.54155	7.28877	6.09426	7.23374	10.2455	9.82206	10.3415	9.68992	10.2418	10.0681	0.476985	0.00110913	Significant
213791_at	PENK	7.75116	8.81937	7.15679	8.80733	8.2699	8.16091	11.0736	11.2325	11.96	11.1607	11.3529	11.3559	0.476646	0.0019688	Significant
208396_s_at	PDE1A	6.50446	7.35391	6.16451	6.03331	5.72845	6.35693	8.6205	8.4364	9.0822	8.77684	9.31036	8.84526	0.476575	0.00413504	Significant
211080_s_at	NEK2	5.84735	6.00255	5.50114	6.00396	6.1836	5.90772	8.55812	8.25778	8.98652	7.48097	7.75819	8.20832	0.474485	0.00350098	Significant
218100_s_at	IFT57	7.64411	6.98696	6.32061	6.58871	6.09645	6.72737	9.36072	8.89982	9.61462	8.91077	9.89842	9.33687	0.472897	0.00294387	Significant
220744_s_at	IFT122	7.96369	8.20072	7.97167	8.36554	7.48253	7.99683	10.8295	11.166	11.3645	10.7978	11.3053	11.0926	0.472102	0.000199523	Significant
210070_s_at	NA	7.00335	8.03527	5.75233	7.57035	7.30446	7.13315	9.48026	9.73212	10.1865	9.62894	10.4422	9.89401	0.472016	0.00460219	Significant
219199_at	AFF4	6.19127	5.99886	5.41377	6.25109	5.9342	5.95784	7.933	7.90956	8.40601	7.892	9.17835	8.26378	0.472014	0.00238037	Significant
209406_at	BAG2	5.42266	7.15149	5.37353	5.32239	5.94314	5.84264	7.97795	7.93	8.43669	7.74395	8.42156	8.10203	0.471662	0.00430511	Significant
209522_s_at	CRAT	7.67086	6.96261	7.56379	7.68702	7.31268	7.43939	10.2967	10.1107	10.6167	9.86124	10.6747	10.312	0.471069	0.000170838	Significant
221157_s_at	FBXO24	6.24122	5.81822	6.42152	6.61281	6.55956	6.33067	8.34011	8.82961	9.17841	8.67249	8.83582	8.77129	0.470431	0.000207574	Significant
209845_at	MKRN1	7.02766	7.30836	6.5379	7.05948	6.7439	6.93546	9.27767	9.27059	10.0127	9.22631	10.257	9.60886	0.470373	0.00138716	Significant
221973_at	NA	5.18656	6.36631	5.36637	6.29043	6.39304	5.92054	8.17576	7.95682	8.72478	7.43201	8.70873	8.19962	0.469828	0.00534051	Significant
213995_at	DMAC2L	6.47879	6.32068	6.72573	5.49024	5.98174	6.19944	8.37495	8.27209	9.1026	8.19297	8.98397	8.58532	0.469734	0.000362922	Significant
206958_s_at	UPF3A	7.06029	7.8317	8.07684	6.01464	7.03246	7.20319	9.79469	10.1307	10.3644	9.66073	9.91555	9.97322	0.469424	0.000369253	Significant
211015_s_at	HSPA4	6.15094	6.33425	6.37109	5.61961	6.00793	6.09676	8.3218	8.41759	8.86365	8.10623	8.48672	8.4392	0.469062	1.23953e-05	Significant
213022_s_at	UTRN	8.34086	7.75172	7.19407	7.34759	8.04631	7.73611	10.4016	10.409	11.1847	10.3674	11.1573	10.704	0.468469	0.000710199	Significant
210235_s_at	PPFIA1	6.27461	6.41129	5.97609	6.11401	6.17972	6.19114	8.27364	8.37019	9.25006	8.21019	8.71756	8.56433	0.468134	0.000662946	Significant
221482_s_at	ARPP19	7.2646	8.32833	6.66637	6.09834	6.05654	6.88284	9.71958	9.41443	9.47589	9.4709	9.52312	9.52078	0.468077	0.00357743	Significant
221194_s_at	NA	6.41567	6.70455	6.40794	6.43337	7.31285	6.65488	9.55773	9.2673	9.94031	8.71965	8.51374	9.19975	0.467182	0.00313833	Significant
217520_x_at	NA	6.63122	6.3602	6.56291	6.44119	6.56666	6.51243	8.65503	8.82475	9.13608	8.75782	9.63102	9.00094	0.466878	0.000129675	Significant
219703_at	MNS1	8.09547	7.49284	6.92364	6.99129	6.99228	7.29911	9.97003	9.92107	10.4154	9.4042	10.7244	10.087	0.466708	0.00138908	Significant
208433_s_at	LRP8	7.49358	6.83018	6.6914	7.07166	6.76579	6.97052	9.85973	9.58524	9.17235	9.76993	9.73587	9.62462	0.465464	1.51269e-05	Significant
211953_s_at	IPO5	7.68226	6.9728	7.08746	5.49441	5.82991	6.61337	9.57195	8.86338	9.18332	8.7112	9.3224	9.13045	0.465301	0.00191219	Significant
220118_at	ZBTB32	7.17781	5.67143	6.40328	6.26045	6.30595	6.36379	8.80115	8.75984	8.98868	8.25294	9.10963	8.78244	0.464737	0.000837504	Significant
213959_s_at	RPGRIP1L	5.30312	5.10362	4.9309	5.03712	4.95214	5.06538	7.01742	6.81463	7.24228	6.21035	7.66692	6.99032	0.464688	0.00196912	Significant
209577_at	PCYT2	7.89665	7.31359	7.86052	7.65149	7.6488	7.67421	10.2661	10.4818	10.9232	10.23	11.0216	10.5845	0.463868	0.000101431	Significant
213677_s_at	PMS1	7.73458	8.18494	7.28091	7.41035	7.1258	7.54732	10.1713	10.271	10.6393	10.0392	10.9254	10.4092	0.463827	0.000796604	Significant
203659_s_at	TRIM13	7.22437	7.68482	7.63376	7.48441	7.38843	7.48316	9.94416	10.3099	10.77	9.93973	10.6395	10.3207	0.463817	4.91562e-05	Significant
219128_at	C2orf42	7.62591	7.45475	7.31666	7.86526	7.44061	7.54064	10.195	10.2254	10.6838	10.0201	10.8481	10.3945	0.463058	0.000283861	Significant
219660_s_at	ATP8A2	6.54117	6.54643	6.7809	6.69053	6.8784	6.68749	9.08419	8.6259	9.73763	9.23852	9.39034	9.21532	0.462569	5.36155e-05	Significant
220840_s_at	C1orf112	5.3591	5.29162	5.45871	5.62269	5.40099	5.42662	7.47085	7.50361	7.73207	7.20863	7.46736	7.47651	0.46231	7.25017e-05	Significant
202697_at	NUDT21	7.02206	6.85547	7.10394	6.8031	7.12927	6.98277	9.60543	9.43233	9.99681	9.10111	9.96341	9.61982	0.46221	1.56377e-05	Significant
219833_s_at	EFHC1	7.20446	7.08059	6.81979	7.4658	6.66125	7.04638	9.3206	9.52221	10.0391	9.33862	10.3158	9.70727	0.462183	0.00138424	Significant
207000_s_at	PPP3CC	7.0444	6.75752	6.04067	6.4516	6.37401	6.53364	8.68725	8.75838	9.5107	8.70295	9.33017	8.99789	0.4617	0.00173431	Significant
213370_s_at	SFMBT1	6.94202	7.04373	7.74768	8.0146	7.35519	7.42064	10.35	10.248	10.5798	9.52875	10.3885	10.219	0.461639	0.00112038	Significant
207597_at	ADAM18	6.00089	5.76982	5.63937	6.01754	6.50267	5.98606	8.01265	8.197	8.37844	7.79044	8.83028	8.24176	0.461347	0.000175717	Significant
213555_at	RWDD2A	5.41187	5.87285	5.4589	6.09618	6.16819	5.8016	7.66925	8.18131	8.21313	8.05138	7.81755	7.98652	0.461118	0.000293952	Significant
202554_s_at	GSTM3	8.8758	9.93364	9.45164	9.75664	9.72303	9.54815	12.9882	13.057	13.4548	13.0698	13.1479	13.1435	0.461061	5.15339e-05	Significant
205401_at	AGPS	6.30869	7.21712	6.8452	6.20632	7.24791	6.76505	9.0537	9.09955	9.83608	9.09503	9.45729	9.30833	0.460423	0.000282597	Significant
209254_at	KLHDC10	5.78563	6.54472	7.3438	6.62686	7.66333	6.79287	9.3608	9.34377	9.50812	8.98186	9.53772	9.34645	0.460398	0.000996791	Significant
214408_s_at	NA	6.85349	6.08807	6.1806	6.80362	6.65178	6.51551	8.6241	8.6179	9.39089	8.2311	9.95941	8.96468	0.460374	0.0028666	Significant
217380_s_at	ADD3-AS1	6.7355	5.29962	5.43351	5.53522	5.34976	5.67072	8.0272	7.52103	8.03678	7.18579	8.23791	7.80174	0.460264	0.00194617	Significant
220167_s_at	NA	6.64158	7.96285	7.65607	8.19477	8.68536	7.82812	11.0073	10.8657	11.4132	10.2059	10.3547	10.7694	0.460194	0.0044508	Significant
204853_at	ORC2	6.69049	6.87614	6.2608	5.75521	6.98216	6.51296	8.83533	8.90294	9.27695	8.59259	9.17222	8.956	0.459542	0.000264294	Significant
221036_s_at	APH1B	7.85061	8.16591	8.31401	8.57827	8.59777	8.30131	11.1228	11.5787	11.9597	11.0266	11.3819	11.4139	0.459382	0.000139307	Significant
219518_s_at	ELL3	6.5364	6.13663	7.02911	6.46414	6.9564	6.62454	8.60106	8.8776	9.7217	8.79927	9.49868	9.09966	0.457994	3.79036e-05	Significant
218793_s_at	SCML1	7.3797	6.07174	5.91719	6.77183	6.69062	6.56622	9.16585	9.05244	8.77067	9.2039	8.89606	9.01778	0.45771	0.000352363	Significant
217388_s_at	KYNU	7.04769	6.52689	6.46895	6.89465	6.892	6.76604	9.43946	9.31743	9.48662	8.3711	9.84548	9.29202	0.457681	0.000883961	Significant
213703_at	LINC00342	5.38417	5.54754	5.19785	5.38147	5.33767	5.36974	7.39074	7.26158	7.61576	6.93722	7.66478	7.37401	0.457597	0.000279152	Significant
212374_at	FEM1B	7.0468	6.41279	7.30741	6.88354	7.16718	6.96354	9.09363	9.19758	10.1179	9.27084	10.0971	9.5554	0.456495	9.37552e-05	Significant
205566_at	ABHD2	8.49103	8.52602	8.19347	7.72176	8.45359	8.27718	10.9914	11.4852	11.6441	11.1357	11.5252	11.3563	0.456284	5.87341e-05	Significant
204291_at	ZNF518A	6.03222	5.82971	4.83883	4.77	4.6623	5.22661	6.82053	7.21182	7.06004	7.41019	7.3391	7.16833	0.455762	0.006355	Significant
218857_s_at	ASRGL1	8.52432	8.99549	8.55288	8.03641	8.78293	8.5784	11.7199	11.7765	11.9983	11.2131	12.1007	11.7617	0.455318	8.97416e-06	Significant
212224_at	ALDH1A1	6.95034	10.6014	6.42079	6.45296	7.83372	7.65184	10.7617	10.4918	10.6278	10.7462	9.82627	10.4907	0.455239	0.0285056	Significant
212393_at	SBF1	7.2698	6.51842	6.87763	6.72876	6.56679	6.79228	8.92378	9.38209	9.7726	9.11047	9.3635	9.31049	0.454961	0.000429697	Significant
210676_x_at	NA	7.75708	7.99976	7.52423	8.574	8.77143	8.1253	11.0431	11.0669	11.407	10.7517	11.375	11.1287	0.453797	0.00050016	Significant
202779_s_at	UBE2S	8.70376	7.87518	8.13828	8.31183	7.92702	8.19121	11.0841	11.3725	11.4475	11.0619	11.0908	11.2114	0.452813	0.000116036	Significant
210642_at	CCIN	6.98552	6.88146	7.36273	6.9873	6.97672	7.03875	9.34172	9.30023	9.85325	9.75745	9.90344	9.63122	0.4524	1.88516e-05	Significant
210910_s_at	POMZP3	7.38704	6.10041	6.68808	6.22338	6.91997	6.66378	9.08804	9.08571	10.0155	9.49494	7.89159	9.11516	0.451929	0.00660341	Significant
201935_s_at	EIF4G3	8.47639	8.21065	7.60388	7.92655	6.39702	7.7229	10.5295	10.6545	10.6811	10.1398	10.8129	10.5635	0.45188	0.00273584	Significant
203491_s_at	CEP57	5.27619	6.37166	5.26848	5.3212	5.30213	5.50793	7.01205	7.26745	7.87725	7.11938	8.3916	7.53355	0.451818	0.00594833	Significant
212187_x_at	PTGDS	8.85507	9.66924	10.9749	9.71419	11.154	10.0735	13.7124	13.7658	13.8703	14.0714	13.4474	13.7735	0.451329	0.001491	Significant
218748_s_at	EXOC5	6.83915	6.67845	5.87593	6.08719	6.35275	6.3667	8.77205	8.60083	9.15031	8.25216	8.72187	8.69944	0.450378	0.000728048	Significant
220057_at	NA	6.64109	6.39279	6.62081	6.61391	6.87139	6.628	9.17626	8.94325	8.77206	9.08553	9.29777	9.05497	0.450137	4.73613e-06	Significant
220749_at	CCDC7	7.38198	6.88338	7.50255	7.04172	7.66336	7.2946	9.9571	9.90888	10.2822	9.28049	10.376	9.96094	0.449454	3.28113e-05	Significant
202705_at	CCNB2	7.39212	8.12961	7.86851	7.85998	7.67105	7.78425	10.3841	10.6678	10.8633	10.3322	10.8766	10.6248	0.448804	3.7541e-05	Significant
213361_at	TDRD7	7.24574	7.76315	6.84711	6.60178	7.61082	7.21372	9.85129	9.79933	9.98642	9.42798	10.1608	9.84517	0.448672	0.000131061	Significant
208290_s_at	EIF5	7.8749	8.25737	7.00163	6.33304	6.80796	7.25498	9.8979	9.87982	10.4275	9.54659	9.72893	9.89615	0.447895	0.00164134	Significant
210534_s_at	B9D1	5.85643	6.52877	6.78219	6.72151	6.52487	6.48276	8.74787	8.66762	9.08815	8.48651	9.21754	8.84154	0.44769	0.000295029	Significant
200868_s_at	RNF114	7.88887	8.37598	7.87016	8.40443	8.45442	8.19877	10.9903	11.1425	11.4416	10.9169	11.4179	11.1819	0.44768	7.3198e-05	Significant
204887_s_at	PLK4	6.79654	7.17675	7.22573	6.8428	6.85607	6.97958	9.3031	9.22245	9.90507	9.04209	10.1133	9.51719	0.447397	0.000276983	Significant
222327_x_at	OR7E156P	6.47068	7.81912	7.8067	7.83533	7.71523	7.52941	10.0314	10.0071	10.7124	9.96429	10.617	10.2664	0.447327	0.000496368	Significant
209159_s_at	NDRG4	7.8246	6.76427	7.19445	7.57084	7.16706	7.30424	10.1104	10.3069	9.86251	10.2109	9.29079	9.95631	0.446876	0.000417426	Significant
207336_at	SOX5	7.00318	6.43698	5.79317	6.48833	5.98255	6.34085	8.67211	8.50753	8.60841	8.52816	8.8982	8.64288	0.446837	0.000672568	Significant
201371_s_at	CUL3	8.47012	9.78609	9.4664	7.87937	8.7884	8.87807	12.0312	12.0158	12.3824	11.6318	12.4197	12.0962	0.446231	0.000358009	Significant
220939_s_at	DPP8	8.48409	8.25633	6.97657	6.99483	6.7332	7.48901	10.2796	10.112	10.3886	9.82831	10.4027	10.2022	0.446038	0.00217878	Significant
209657_s_at	HSF2	7.00107	6.53256	6.04368	6.65232	5.83928	6.41378	8.43491	8.64421	8.6421	9.143	8.81142	8.73513	0.445653	0.000880869	Significant
204953_at	SNAP91	6.25102	5.55013	5.73694	5.64407	6.57889	5.95221	7.81308	7.99135	8.36481	7.78701	8.56092	8.10344	0.445109	0.00031491	Significant
221337_s_at	NA	6.45134	6.75419	7.27308	7.17764	6.71881	6.87501	9.16338	8.89578	9.54415	9.34487	9.85059	9.35975	0.445108	0.000204162	Significant
220379_at	FSCN3	7.75617	7.68466	8.38586	7.82209	8.63049	8.05586	10.8044	10.6088	11.1841	10.7129	11.483	10.9586	0.443959	2.61152e-07	Significant
204266_s_at	CHKA	6.88452	8.3056	7.65413	8.01258	7.91219	7.7538	10.4855	10.784	10.73	10.1926	10.5297	10.5444	0.443495	0.00036008	Significant
219313_at	GRAMD1C	5.62896	5.7019	5.63983	5.4523	5.59089	5.60278	7.56538	7.54856	7.69899	6.99302	8.27625	7.61644	0.442975	0.000435156	Significant
201825_s_at	SCCPDH	9.1427	8.71137	7.26966	8.33116	8.18563	8.3281	11.2121	11.3873	11.7293	10.9291	11.3472	11.321	0.442942	0.0017967	Significant
204749_at	NAP1L3	8.35194	6.80096	6.0874	6.20472	5.56641	6.60229	9.39559	9.01504	8.74212	9.25547	8.46558	8.97476	0.442908	0.00277732	Significant
203680_at	PRKAR2B	7.30078	8.24192	6.5495	7.00043	7.2307	7.26467	10.1147	9.97498	9.68745	10.1904	9.39393	9.87229	0.442489	0.00079272	Significant
218009_s_at	PRC1	6.19939	7.96109	8.15936	7.34173	7.08878	7.35007	9.98328	9.97555	10.2218	9.61127	10.141	9.98658	0.442233	0.00152528	Significant
206608_s_at	RPGRIP1	5.34078	5.98546	6.8352	6.88445	7.08074	6.42533	8.51989	8.64961	8.74146	8.36273	9.3759	8.72992	0.442199	0.00144125	Significant
205262_at	KCNH2	6.27328	6.80101	6.61174	7.04754	6.66342	6.6794	8.8585	9.30145	9.02458	9.42896	8.75815	9.07433	0.442072	8.60889e-06	Significant
218077_s_at	ZDHHC3	5.86381	6.87732	6.95231	6.25251	6.64518	6.51823	8.36432	8.8245	8.91063	8.83189	9.33188	8.85264	0.441628	0.000124004	Significant
219004_s_at	MIS18A	6.26285	6.45823	6.45043	6.58023	6.89285	6.52892	8.84782	8.92544	9.02203	8.66754	8.86901	8.86637	0.441499	5.23636e-05	Significant
213644_at	CEP112	7.47128	6.9252	7.24457	7.4256	7.15112	7.24356	9.5549	9.49127	9.94537	9.50152	10.691	9.83681	0.441493	0.000637688	Significant
214220_s_at	ALMS1	5.77253	6.08315	5.8071	5.76921	5.90514	5.86743	7.76222	7.88898	7.91241	7.73524	8.5358	7.96693	0.441296	0.000118862	Significant
202583_s_at	RANBP9	7.97476	7.12169	8.21408	6.55155	7.30192	7.4328	10.0238	10.0957	10.4981	9.93978	9.90439	10.0924	0.441286	0.000373892	Significant
210527_x_at	NA	8.88168	9.13605	9.41784	8.8243	8.96821	9.04562	12.0483	12.2115	12.6571	11.9984	12.4957	12.2822	0.441277	1.94137e-06	Significant
211702_s_at	USP32	5.75543	6.55982	6.94852	6.46007	6.47771	6.44031	8.83007	8.76703	9.19782	8.32928	8.57996	8.74083	0.440641	0.000355304	Significant
34031_i_at	KRIT1	7.11006	7.02573	6.49958	6.87365	6.01634	6.70507	9.62472	9.23059	9.18395	8.81229	8.6445	9.09921	0.440489	7.0269e-05	Significant
217623_at	MYLK3	5.2938	5.14001	5.25359	5.2541	5.59952	5.3082	7.41931	7.6615	6.83824	7.38903	6.70661	7.20294	0.440362	0.00155298	Significant
222161_at	NAALAD2	5.02614	5.10929	4.83707	4.90868	4.67396	4.91103	6.43376	6.60507	6.49003	7.09902	6.67613	6.6608	0.43967	0.000307095	Significant
211107_s_at	AURKC	6.26618	7.03064	8.01518	7.33449	7.98763	7.32682	9.75201	10.0657	10.0605	9.6268	10.1675	9.93452	0.439262	0.000725748	Significant
222158_s_at	DESI2	8.37072	8.19029	7.34031	6.89783	7.44545	7.64892	10.573	10.0852	10.4968	9.90567	10.7931	10.3708	0.439193	0.000664709	Significant
203062_s_at	MDC1	7.51563	7.56753	7.03562	7.039	6.93235	7.21802	9.80433	9.73088	10.0845	9.32836	9.97439	9.78449	0.438893	0.000199931	Significant
201523_x_at	UBE2N	8.50705	8.83643	8.76354	7.60887	9.03919	8.55102	11.3186	11.3767	12.0706	11.1583	12.0301	11.5909	0.43882	6.92805e-05	Significant
205084_at	BCAP29	6.26434	5.84292	5.76707	5.81182	5.10102	5.75743	8.24565	7.64388	8.07401	7.03416	8.01452	7.80244	0.4385	0.00185835	Significant
219855_at	NUDT11	8.13878	7.96366	8.4846	8.06931	8.05839	8.14295	11.4135	11.0411	10.8524	11.2666	10.5849	11.0317	0.438031	9.76072e-05	Significant
206763_at	FKBP6	6.20372	6.30372	7.48142	6.8034	7.94887	6.94823	9.12285	9.54602	9.53638	9.28519	9.56705	9.4115	0.437779	0.00107015	Significant
221889_at	KCTD13	7.99091	7.35699	7.37992	7.40155	6.98759	7.42339	9.75922	10.17	9.98163	10.2667	10.0975	10.055	0.437765	0.000335663	Significant
220362_at	PSORS1C1	6.32239	5.6873	6.54464	5.67423	6.26763	6.09924	7.96026	7.88732	8.19741	8.37795	8.86154	8.25689	0.43697	0.000664512	Significant
203087_s_at	KIF2A	6.85753	7.70367	7.42605	7.72472	7.66861	7.47611	10.1504	10.0025	10.4371	10.0214	9.97294	10.1169	0.436403	0.000245106	Significant
214672_at	TTLL5	7.59509	7.66716	7.18703	8.09256	6.31865	7.3721	9.59524	9.98957	10.3736	9.50473	10.4154	9.97571	0.436344	0.00522169	Significant
220011_at	AUNIP	6.06468	6.15433	6.3033	6.2322	7.67105	6.48511	8.94368	8.80937	8.94236	8.45571	8.6829	8.7668	0.43492	0.0024189	Significant
205637_s_at	SH3GL3	6.47278	7.06933	8.584	8.02477	8.71304	7.77278	10.0225	10.4087	10.7556	10.3409	11.0021	10.506	0.434706	0.000738155	Significant
217124_at	IQCE	7.12759	6.52667	6.56188	7.06119	6.88648	6.83276	8.77278	9.37416	9.29016	9.11909	9.61966	9.23517	0.43467	0.000517109	Significant
205736_at	PGAM2	6.05103	5.10983	5.7604	5.86025	5.42943	5.64219	7.76216	7.49765	7.66547	7.34184	7.85895	7.62521	0.434523	0.000441741	Significant
204556_s_at	DZIP1	8.31112	7.54868	6.98258	7.82663	7.00109	7.53402	10.2713	10.0389	10.4227	9.69714	10.4667	10.1794	0.434155	0.00157759	Significant
209524_at	HDGFL3	8.24441	8.55414	7.36068	7.05408	6.12855	7.46837	10.3607	9.76056	10.0459	9.66709	10.558	10.0784	0.432407	0.00768534	Significant
201878_at	ARIH1	6.16403	6.8222	6.39022	6.85257	6.03739	6.45328	8.64346	8.88355	8.71431	8.44422	8.84123	8.70535	0.43187	0.000384165	Significant
220740_s_at	SLC12A6	6.99306	6.05282	7.14112	6.61523	6.89956	6.74036	9.19631	9.32116	9.64974	8.43591	8.85553	9.09173	0.43173	0.000797279	Significant
213956_at	CEP350	7.38949	7.44125	7.92176	8.0591	7.2379	7.6099	9.94786	10.1553	10.4384	9.79997	10.9716	10.2626	0.431451	0.00113801	Significant
202778_s_at	ZMYM2	5.6418	7.3947	6.79189	6.70626	5.75098	6.45713	8.81563	8.58737	8.62132	8.48619	9.02195	8.70649	0.431199	0.00552028	Significant
213256_at	MARCHF3	6.10219	6.03089	7.69239	6.38528	6.31743	6.50564	8.91095	8.91473	8.81947	8.35997	8.84973	8.77097	0.431046	0.00226053	Significant
213212_x_at	NA	6.32687	6.90187	5.8596	6.93471	5.51317	6.30724	8.27695	8.1223	8.81613	8.1347	9.16724	8.50346	0.43104	0.0106073	Significant
221316_at	CATSPERG	6.10754	5.68958	6.13387	6.31256	5.86657	6.02202	7.86427	8.10474	8.85182	7.71977	8.03885	8.11589	0.430501	0.000846051	Significant
200914_x_at	KTN1	8.16382	8.52138	7.57183	6.59088	6.14368	7.39832	10.1055	9.36272	10.4195	9.44716	10.5157	9.9701	0.430411	0.0115639	Significant
32541_at	PPP3CC	6.44581	6.18076	5.63493	5.92206	5.94212	6.02514	7.77803	7.91742	8.41507	7.82663	8.65553	8.11854	0.430226	0.00177413	Significant
202843_at	DNAJB9	5.76734	4.92589	4.75549	4.65517	4.85142	4.99106	6.87269	6.48959	6.79335	6.35988	7.10938	6.72498	0.430184	0.000955321	Significant
201965_s_at	SETX	7.72274	7.71998	7.69946	7.36618	7.58372	7.61842	10.4414	10.401	10.4813	9.7973	10.1934	10.2629	0.429873	1.60413e-06	Significant
211674_x_at	NA	6.35597	5.59579	5.96288	6.27029	6.94644	6.22627	8.59448	8.51854	8.45615	8.06681	8.29783	8.38676	0.429745	0.0013697	Significant
222240_s_at	ISYNA1	8.30577	8.75871	7.33116	7.8088	7.29599	7.90008	10.6067	10.602	10.6848	10.8812	10.4286	10.6407	0.42965	0.000664529	Significant
205408_at	MLLT10	6.98583	6.97608	7.06415	6.07731	7.87789	6.99625	9.83063	9.56399	9.66579	9.02407	9.02437	9.42177	0.429416	0.0017665	Significant
211955_at	IPO5	8.54661	8.97341	8.87465	7.96484	7.99296	8.4705	11.0598	11.2023	11.6974	11.1442	11.8977	11.4003	0.428553	0.000544664	Significant
210191_s_at	PHTF1	7.05951	6.57561	5.97288	6.16435	7.04518	6.56351	8.91676	9.02419	9.49826	8.07204	8.65384	8.83302	0.42844	0.00269214	Significant
220271_x_at	EFCAB6	6.53362	6.89694	7.18395	7.29776	7.08333	6.99912	9.11926	9.33646	9.69886	8.98554	9.94916	9.41786	0.428226	0.000249914	Significant
202044_at	ARHGAP35	6.13286	7.06303	6.71864	7.39392	6.91648	6.84498	9.28425	9.29332	9.35826	8.77993	9.33252	9.20966	0.4281	0.00121865	Significant
207962_at	CAPN11	6.14116	5.22953	6.02075	5.81139	5.56161	5.75289	7.54441	7.84451	8.4649	6.79136	8.02195	7.73342	0.426821	0.00389199	Significant
218819_at	INTS6	8.17711	7.95229	7.81512	7.29013	7.12706	7.67234	10.3537	10.1526	10.1069	10.1856	10.7592	10.3116	0.426526	0.000715771	Significant
207209_at	CETN1	7.09179	7.0769	8.10324	7.85994	8.18432	7.66324	10.4041	10.1937	10.6622	10.0192	10.2172	10.2993	0.426518	0.000483214	Significant
220636_at	DNAI2	6.87646	5.84161	6.68925	6.7096	6.58302	6.53999	8.7535	8.81725	8.93327	8.54579	8.88404	8.78677	0.426045	0.000392808	Significant
219387_at	CCDC88A	5.0155	4.56811	4.55346	4.63636	4.5191	4.65851	5.91052	5.78141	6.61061	5.98972	6.9778	6.25401	0.424914	0.00516096	Significant
209459_s_at	ABAT	4.98633	6.1363	5.27262	5.14725	5.23332	5.35516	7.30702	6.64617	6.589	7.4401	7.95946	7.18835	0.42473	0.0105178	Significant
220466_at	CCDC15	6.89355	5.90321	6.59314	6.17544	6.95872	6.50481	8.88493	8.75705	9.06437	8.13439	8.80639	8.72942	0.424379	0.000305802	Significant
218224_at	PNMA1	8.86375	9.72887	8.11524	7.36816	6.93717	8.20264	11.1172	10.9552	11.1952	10.6526	11.0891	11.0019	0.423588	0.00484572	Significant
206526_at	RIBC2	6.26177	7.01644	7.18609	7.28499	7.13152	6.97616	8.87928	9.42518	10.0819	8.66443	9.71625	9.3534	0.423057	0.000810319	Significant
220365_at	ALLC	6.68001	7.03205	6.63732	7.52565	7.55606	7.08622	9.21942	9.39965	9.77551	9.31585	9.79014	9.50011	0.422929	0.000388734	Significant
213505_s_at	SUGP2	7.53489	7.94473	7.4629	7.8322	7.15225	7.58539	10.3568	10.3158	10.2624	9.79038	10.1038	10.1659	0.422436	0.000149103	Significant
205526_s_at	KATNA1	6.87143	7.60116	7.69844	7.13907	6.97475	7.25697	9.63227	9.82316	9.92601	9.56284	9.67723	9.7243	0.422227	2.71839e-05	Significant
209177_at	NDUFAF3	9.1657	8.58484	8.32117	8.34941	8.70362	8.62495	11.3997	11.5571	11.9014	11.1424	11.7502	11.5501	0.421324	0.000175039	Significant
204148_s_at	NA	8.14768	6.17984	7.18228	7.01489	7.13722	7.13238	9.54245	9.74305	9.91945	10.2191	8.33045	9.5509	0.421253	0.00720698	Significant
214045_at	LIAS	5.40256	6.28121	5.99181	6.03709	6.56338	6.05521	8.09433	8.15771	8.59448	7.7478	7.92655	8.10417	0.420488	0.00136705	Significant
219888_at	SPAG4	6.3806	6.08517	6.09726	6.38196	6.39933	6.26886	7.9253	8.52623	8.65715	8.23866	8.59389	8.38825	0.420166	0.000348457	Significant
203374_s_at	TPP2	7.4235	7.69745	7.87125	7.94036	7.81467	7.74945	10.2782	10.2263	10.7785	9.96166	10.5954	10.368	0.419974	8.74033e-05	Significant
209674_at	CRY1	7.1123	6.43511	6.15679	6.3818	5.67762	6.35272	8.63138	8.37419	8.66863	8.09931	8.71505	8.49771	0.419699	0.00152299	Significant
217805_at	ILF3	7.7666	7.2831	6.56034	6.9498	6.00708	6.91338	9.35238	9.2329	9.52093	8.94519	9.18222	9.24672	0.41955	0.00166851	Significant
207912_s_at	NA	4.93784	5.03457	4.80537	5.04585	4.93911	4.95255	7.03091	6.46575	6.3912	6.14557	7.07849	6.62238	0.41918	0.00109468	Significant
37512_at	HSD17B6	5.0552	4.58166	5.02293	4.6451	4.87346	4.83567	5.59688	5.55807	6.49814	8.35553	6.30147	6.46202	0.418269	0.0412188	Significant
203664_s_at	POLR2D	6.8217	6.94473	6.9726	7.08992	7.07422	6.98063	9.39355	9.50109	9.36984	8.99746	9.37279	9.32694	0.418046	4.15747e-05	Significant
208307_at	NA	5.63471	5.947	5.90356	6.71746	7.48554	6.33766	8.36975	8.58334	8.34342	8.30858	8.7335	8.46772	0.418024	0.00204991	Significant
207666_x_at	SSX3	7.72559	7.45078	7.20723	7.69818	7.23119	7.4626	10.3874	10.1334	9.70686	9.69566	9.90183	9.96504	0.417198	4.37247e-05	Significant
201292_at	TOP2A	7.30078	7.942	8.39132	7.3176	7.22146	7.63463	10.4761	10.1505	10.3764	9.54405	10.4222	10.1939	0.417071	0.000599623	Significant
204309_at	CYP11A1	6.54903	5.82735	6.46581	6.74712	6.41583	6.40103	8.56226	8.18023	8.74731	9.50772	7.73385	8.54628	0.416992	0.000852056	Significant
1255_g_at	GUCA1A	6.31493	5.81512	6.77217	5.80814	5.96388	6.13485	7.60418	7.94144	8.98695	7.51329	8.90647	8.19046	0.416917	0.00174391	Significant
211762_s_at	KPNA2	8.79037	9.10204	9.23248	8.49061	8.22918	8.76894	11.669	11.6313	12.075	11.4462	11.7075	11.7058	0.416749	4.41216e-05	Significant
205429_s_at	MPP6	6.95488	5.69247	6.28689	6.47009	6.18767	6.3184	8.55234	8.6068	8.66651	8.0067	8.33759	8.43399	0.416656	0.00117298	Significant
204235_s_at	GULP1	6.51158	8.10147	6.84142	6.53634	6.71076	6.94032	9.17221	8.96213	9.62535	8.84251	9.71297	9.26303	0.416483	0.0037161	Significant
214270_s_at	MAPRE3	6.5247	5.855	6.41221	6.22102	6.14159	6.2309	8.20878	8.19256	8.22093	8.14015	8.81556	8.3156	0.416378	0.000344106	Significant
220520_s_at	NUP62CL	5.20499	5.64991	6.05445	5.51234	5.96358	5.67705	7.27727	7.77638	7.49517	7.88315	7.44758	7.57591	0.416277	0.00051108	Significant
219212_at	HSPA14	7.4667	7.34106	7.60854	6.23369	7.43286	7.21657	9.73892	9.60445	9.91426	9.12959	9.76295	9.63003	0.416228	3.75212e-05	Significant
201584_s_at	DDX39A	8.48758	8.33695	8.21871	8.30176	8.27554	8.32411	10.969	11.215	11.3005	10.7337	11.3193	11.1075	0.416166	3.55877e-05	Significant
200622_x_at	NA	8.52422	8.33786	8.97896	8.61869	8.92461	8.67687	11.5327	11.6563	11.8704	11.2423	11.5879	11.5779	0.416129	2.1329e-05	Significant
221685_s_at	SPDL1	5.57141	6.74887	7.05958	6.35008	6.7148	6.48895	8.84213	8.63464	8.71037	8.48891	8.60804	8.65682	0.415852	0.00163117	Significant
211403_x_at	VCX2	7.08279	6.70727	6.93419	7.49421	6.88043	7.01978	9.80566	9.65809	9.45842	8.86632	9.03	9.3637	0.415653	0.00105826	Significant
201824_at	RNF14	5.47885	7.11406	6.59229	6.15968	6.20372	6.30972	8.40955	8.53327	8.51314	8.3374	8.28939	8.41655	0.415653	0.000990755	Significant
207374_at	PLSCR2	6.12297	5.9322	5.69818	6.24788	6.24449	6.04914	7.60267	8.02963	8.77567	7.6519	8.25639	8.06325	0.41463	0.00255058	Significant
220166_at	CNNM1	6.25214	6.30095	6.09109	6.35369	6.4993	6.29943	8.14715	8.25232	8.42312	8.64182	8.51864	8.39661	0.414585	1.9567e-05	Significant
212685_s_at	TBL2	9.04661	9.01403	9.79539	9.46481	8.29548	9.12327	12.1949	11.8201	12.5779	11.7456	12.4597	12.1596	0.414477	0.000640534	Significant
221167_s_at	CCDC70	6.78744	7.02673	7.33062	7.11814	7.41559	7.13571	8.69712	8.92304	10.2644	8.9193	10.7391	9.50859	0.414175	0.00166672	Significant
213951_s_at	PSMC3IP	6.82179	5.14919	5.85883	5.73032	5.38863	5.78976	7.08414	7.31049	8.34226	7.43249	8.39087	7.71205	0.413612	0.0145464	Significant
215136_s_at	EXOSC8	5.99619	6.46884	7.02345	6.3376	5.51921	6.26906	8.00006	8.12364	8.64615	7.97711	8.9924	8.34787	0.41316	0.00427525	Significant
204510_at	CDC7	6.96904	6.57926	6.78517	6.57053	6.66901	6.7146	9.13258	9.00752	8.81107	8.83487	8.90316	8.93784	0.412624	4.55091e-06	Significant
209581_at	PLAAT3	8.6651	8.1652	7.7215	7.63242	7.84516	8.00588	10.8485	10.9204	10.7276	10.4808	10.28	10.6515	0.411924	5.8346e-05	Significant
218628_at	WASHC3	7.6376	8.53575	8.53418	8.786	7.98115	8.29494	10.9224	10.8234	11.3569	10.6511	11.4184	11.0345	0.411714	0.00076413	Significant
218260_at	DDA1	7.73165	6.33305	7.69462	6.3999	6.8463	7.0011	9.05444	9.07376	9.5687	9.07938	9.78852	9.31296	0.411658	0.00166739	Significant
208079_s_at	AURKA	7.19591	6.87954	7.20458	7.26089	7.2242	7.15302	9.34	9.23787	9.70341	8.98096	10.2892	9.51029	0.410936	0.00043374	Significant
212804_s_at	GAPVD1	6.46123	6.5817	6.62431	6.27499	6.25336	6.43912	8.4033	8.4269	8.85852	8.15201	8.96018	8.56018	0.410778	0.000195537	Significant
203619_s_at	FAIM2	6.01984	6.52751	6.91633	6.63759	7.26349	6.67295	8.52003	8.76862	9.02563	8.61847	9.42237	8.87102	0.410776	1.42555e-05	Significant
210394_x_at	NA	6.7169	7.0917	7.17936	7.00416	7.67438	7.1333	9.91904	10.0792	8.80769	9.32439	9.25675	9.47742	0.409925	0.00219317	Significant
203924_at	NA	7.1317	10.2807	7.80366	7.91349	10.4204	8.70998	10.8354	11.1046	11.9555	12.6104	11.3414	11.5694	0.409579	0.0258189	Significant
207493_x_at	NA	6.50676	6.62731	7.41205	6.88188	7.54497	6.9946	9.35294	9.55838	9.47606	9.09949	8.94288	9.28595	0.408809	0.00122099	Significant
221185_s_at	IQCG	7.563	6.76757	7.31341	6.80481	7.76645	7.24305	9.60084	9.55166	10.0108	9.06799	9.84261	9.61478	0.408657	0.000109138	Significant
201558_at	RAE1	8.80023	8.66821	9.03919	8.98494	8.05906	8.71032	11.436	11.3715	11.5773	11.377	12.0423	11.5608	0.408446	0.000584726	Significant
219065_s_at	NA	7.46869	7.83512	7.89309	6.97801	6.45412	7.32581	9.59748	9.48613	10.0231	9.44651	10.0471	9.72007	0.407979	0.00184591	Significant
218265_at	SECISBP2	6.20252	7.16204	6.92178	6.99276	6.82612	6.82105	9.16899	8.94096	9.25079	8.68982	9.1893	9.04797	0.407601	0.000636049	Significant
202983_at	HLTF	8.15957	8.26978	7.80043	8.3216	7.5624	8.02276	10.9369	10.7557	10.512	10.6404	10.3594	10.6409	0.407448	9.48589e-06	Significant
219260_s_at	ELP5	6.60507	8.23147	8.56654	7.4285	8.6402	7.89436	10.844	10.9396	10.5066	9.67695	10.3839	10.4702	0.407397	0.00448171	Significant
213465_s_at	PPP1R7	8.3157	8.13396	7.84507	7.4374	7.51358	7.84914	10.2515	10.1966	10.8939	9.99972	10.6913	10.4066	0.406893	0.00052064	Significant
205642_at	CNTRL	6.08245	7.3651	7.67767	7.61358	7.8472	7.3172	9.80296	9.84863	9.94263	9.21735	9.68477	9.69927	0.406584	0.00295344	Significant
212125_at	RANGAP1	6.91762	7.29757	7.5606	7.26036	7.37533	7.2823	9.36992	9.67431	9.89277	9.6737	9.6479	9.65172	0.406393	1.82928e-07	Significant
212500_at	ADO	7.38532	7.48412	7.14107	6.76511	6.72946	7.10102	9.30016	9.20149	9.64877	9.10195	9.79586	9.40965	0.406115	0.000617657	Significant
207523_at	TSBP1	6.29249	5.96542	6.08322	6.31203	6.25414	6.18146	7.87156	7.89742	8.63968	7.65077	8.88739	8.18936	0.405803	0.0014661	Significant
213023_at	UTRN	6.81179	6.98001	7.24901	6.71586	7.21607	6.99455	9.01098	9.22444	9.76891	9.11384	9.20983	9.2656	0.405654	1.44298e-05	Significant
207338_s_at	ZNF200	6.69549	6.57268	6.15166	6.40304	6.9701	6.55859	8.53488	8.69117	9.05166	8.47811	8.64692	8.68055	0.4044	0.000544045	Significant
211748_x_at	PTGDS	9.77337	10.1501	11.3268	10.3076	11.3215	10.5759	14.0136	13.9634	14.0108	14.2653	13.726	13.9958	0.404218	0.000735833	Significant
219787_s_at	ECT2	5.13226	5.54358	5.75926	4.98106	5.35906	5.35504	7.16314	6.8495	6.90965	6.70011	7.8108	7.08664	0.404203	0.00187868	Significant
221191_at	NA	7.27889	6.79767	7.15084	7.49699	6.86697	7.11827	9.3145	9.62323	9.58502	9.21815	9.35765	9.41971	0.404156	0.000276346	Significant
218197_s_at	OXR1	7.31293	6.90879	6.42404	5.42159	4.99798	6.21307	8.33803	8.03113	8.32439	7.72155	8.67813	8.21864	0.403595	0.0141183	Significant
205700_at	HSD17B6	5.63376	5.81165	6.28057	5.5242	6.55701	5.96144	7.2702	7.21458	7.86954	9.40358	7.66866	7.88531	0.403508	0.0180367	Significant
209020_at	OSER1	6.78744	7.17468	7.68639	7.49659	7.89555	7.40813	9.43672	9.53247	10.2646	9.59322	10.1655	9.79851	0.403453	1.89265e-05	Significant
207231_at	DZIP3	5.38466	5.56646	5.38917	5.56819	5.50526	5.48275	7.4602	7.17124	7.34016	6.94314	7.3272	7.24839	0.402761	0.000145429	Significant
219944_at	CLIP4	5.9209	6.25197	6.93497	6.72869	6.69649	6.5066	8.29613	8.5296	8.9938	8.19599	8.98129	8.59936	0.402325	0.0002215	Significant
209520_s_at	NCBP1	5.81401	6.07274	5.92176	5.60145	5.9599	5.87397	7.74842	7.63533	8.38849	7.21454	7.82615	7.76259	0.402201	0.00030276	Significant
204162_at	NDC80	6.02874	5.83007	5.39743	5.36642	5.37192	5.59892	7.21604	6.94859	7.7693	6.83394	8.20747	7.39507	0.401416	0.0063392	Significant
217526_at	NFATC2IP	7.18186	7.99182	7.16076	6.98668	7.18474	7.30117	10.1322	10.023	9.30621	9.56166	9.17405	9.63941	0.400817	0.000225229	Significant
204365_s_at	REEP1	7.15153	9.09162	8.73323	8.71267	8.84393	8.5066	11.4946	11.4716	11.125	11.4298	10.6045	11.2251	0.400076	0.00333228	Significant
220038_at	NA	4.71343	5.576	5.40237	4.65852	5.01231	5.07253	7.02332	7.04595	6.50153	7.00554	5.88422	6.69211	0.399757	0.00603082	Significant
207343_at	LYZL6	6.59686	6.46414	7.02414	6.57053	7.05686	6.74251	8.51067	8.79114	9.04385	8.8797	9.22998	8.89107	0.399072	1.17753e-05	Significant
204783_at	MLF1	8.05288	7.27118	7.95281	6.47071	7.24619	7.39875	9.82674	9.52344	9.78064	9.59413	10.042	9.75339	0.398621	0.000894266	Significant
57703_at	SENP5	5.67622	6.16797	6.26776	5.77134	6.42319	6.0613	7.89895	8.15979	8.12189	7.68375	8.07399	7.98767	0.398149	3.22698e-05	Significant
206848_at	NA	7.22921	7.5554	6.24889	6.86287	7.03246	6.98577	9.12962	9.37203	9.00789	8.91985	9.59969	9.20582	0.398127	0.000290798	Significant
207740_s_at	NUP62	7.03026	5.94419	6.06903	6.37338	6.11877	6.30713	7.69451	8.22145	8.73035	8.22345	8.68413	8.31078	0.398001	0.00527819	Significant
208017_s_at	MCF2	6.09466	4.83812	5.75328	4.9114	6.26816	5.57312	7.46175	7.31663	7.2259	7.52576	7.17937	7.34188	0.397664	0.00596887	Significant
215143_at	DPY19L2P2	5.36793	4.84666	4.86874	4.75872	5.50166	5.06874	6.57946	6.58171	7.03825	6.06085	7.12115	6.67628	0.397418	0.000707653	Significant
214229_at	DNAH17	5.75602	6.00841	7.09782	6.67868	6.85593	6.47937	8.39764	8.59985	9.00959	8.00872	8.64942	8.53304	0.397207	0.00119021	Significant
215321_at	RUNDC3B	5.14976	5.09683	5.06809	4.99525	4.85942	5.03387	6.6824	6.59377	6.40477	6.42106	7.04364	6.62913	0.397151	0.000454208	Significant
217755_at	JPT1	8.32031	9.08094	8.81009	8.2844	8.64214	8.62757	11.271	11.3726	11.7308	10.9752	11.4543	11.3608	0.397035	2.16306e-05	Significant
208934_s_at	LGALS8	7.93757	7.04316	7.91315	7.30526	6.48455	7.33674	9.40801	9.50457	9.99884	9.29287	10.0647	9.6538	0.395958	0.00279295	Significant
206451_at	TBCCD1	5.94792	5.59231	5.705	5.74157	5.84576	5.76651	7.8848	7.19036	7.73675	7.38903	7.73262	7.58671	0.395775	2.71649e-05	Significant
203575_at	CSNK2A2	7.98769	7.98134	9.97341	8.10206	7.89115	8.38713	10.9511	10.8592	11.4134	10.6933	11.2551	11.0344	0.395762	0.00125286	Significant
206440_at	LIN7A	6.03133	5.40851	5.50671	5.52247	6.11312	5.71643	7.36698	7.5245	8.20981	6.98311	7.51738	7.52036	0.395687	0.00242781	Significant
202666_s_at	ACTL6A	6.58803	7.25507	7.13534	6.20633	6.18841	6.67464	8.97503	8.3188	9.08837	8.22849	9.29036	8.78021	0.395566	0.00312105	Significant
206985_at	HSD17B3	7.21944	6.68138	7.52103	7.10153	7.31902	7.16848	8.86507	9.24832	9.74702	10.205	9.07312	9.42771	0.395239	0.00108972	Significant
204761_at	USP6NL	5.80343	5.59781	5.76154	5.79796	5.26216	5.64458	7.42985	7.09273	8.02338	6.86232	7.70761	7.42318	0.39517	0.00219465	Significant
218564_at	RFWD3	5.04084	5.05749	5.30391	5.20359	5.32251	5.18567	6.95486	6.83528	7.0815	6.8192	6.40133	6.81843	0.39491	0.000367206	Significant
213089_at	NA	6.26295	6.92191	6.37189	8.19107	6.54271	6.8581	8.61081	9.05204	9.31494	8.79299	9.30032	9.01422	0.394393	0.00650111	Significant
218308_at	TACC3	6.70994	7.04235	7.15465	7.44444	7.6023	7.19074	9.33584	9.42463	9.71999	8.85805	9.90948	9.4496	0.394114	0.000499911	Significant
209088_s_at	UBN1	7.41476	8.15042	7.80876	7.41747	8.19958	7.7982	10.392	10.3269	10.3026	9.70007	10.5126	10.2468	0.393962	6.57812e-05	Significant
215966_x_at	GK3P	5.11776	5.71529	5.7009	5.59255	5.97826	5.62095	6.92204	7.06834	7.56746	7.07949	8.29155	7.38578	0.393935	0.00045637	Significant
212219_at	PSME4	8.62551	7.97794	7.22101	8.28647	8.01507	8.0252	10.136	10.3634	10.8892	10.2321	11.1021	10.5446	0.393892	0.00289408	Significant
210517_s_at	AKAP12	9.36378	9.66761	9.32686	9.22176	8.64896	9.24579	12.1901	12.1742	12.3296	11.8956	12.1483	12.1475	0.393796	6.98244e-05	Significant
207165_at	HMMR	6.81924	7.41797	7.23579	7.52425	7.05136	7.20972	9.43229	9.40652	9.60612	9.13539	9.75626	9.46731	0.393011	0.000376591	Significant
201635_s_at	FXR1	8.459	9.37854	7.74664	8.06424	7.84116	8.29792	10.8387	10.6989	11.1773	10.5703	11.1878	10.8946	0.392793	0.00248368	Significant
208906_at	NA	9.18936	8.56415	8.85484	8.63744	8.64819	8.7788	11.3312	11.4182	11.8168	11.2053	11.8559	11.5255	0.392731	0.00011428	Significant
218332_at	BEX1	8.59539	9.34294	8.46129	8.75272	8.89827	8.81012	11.7037	11.7931	11.5496	11.6136	11.1666	11.5653	0.392574	8.44887e-05	Significant
202870_s_at	CDC20	7.26331	7.174	7.57388	7.65935	6.90899	7.31591	9.41114	9.60956	9.73908	9.32691	9.92506	9.60235	0.392351	0.000487435	Significant
201581_at	TMX4	8.69146	8.18387	7.52127	8.41911	7.34838	8.03282	10.837	10.5662	10.2877	10.5985	10.4135	10.5406	0.391977	0.000146704	Significant
207736_s_at	TNP2	5.55645	5.06911	5.43709	5.54963	5.49434	5.42132	6.10331	6.05597	7.3839	7.65841	8.36737	7.11379	0.391973	0.0151023	Significant
216399_s_at	SCAPER	6.28523	6.71701	6.61154	5.94137	5.93478	6.29798	8.26319	8.06501	8.44629	7.93277	8.59981	8.26142	0.391499	0.000739164	Significant
51146_at	PIGV	6.46438	6.60266	6.33	6.45401	5.65587	6.30139	8.20264	8.08038	8.6013	7.71673	8.712	8.26261	0.390929	0.00365064	Significant
214706_at	ZNF200	6.33291	7.43828	7.10719	6.99015	7.50742	7.07519	9.41028	9.61022	8.87541	9.07018	9.41621	9.27646	0.390806	0.000663665	Significant
200604_s_at	PRKAR1A	8.50795	8.28779	7.44564	7.82806	7.83543	7.98097	10.2529	10.5072	10.8669	10.1802	10.5092	10.4633	0.390701	0.000872342	Significant
203690_at	TUBGCP3	6.50266	7.34385	7.27606	6.43819	5.44585	6.60132	8.74522	8.6172	8.53976	8.61518	8.7545	8.65437	0.390674	0.00557895	Significant
210323_at	TEKT2	7.08952	5.73112	6.42777	6.52276	5.95497	6.34523	7.88446	8.29425	8.90781	8.1826	8.32025	8.31787	0.390543	0.00416058	Significant
212055_at	TPGS2	8.54982	8.36942	8.85567	7.73462	7.87791	8.27749	10.5555	10.5994	11.3767	10.4907	11.2157	10.8476	0.39011	0.000366785	Significant
220173_at	BBOF1	8.54283	8.20092	8.06734	7.87501	7.83569	8.10436	10.5632	10.3106	10.8517	10.2452	11.1095	10.616	0.389475	0.000414233	Significant
204791_at	NR2C1	6.2408	6.51731	5.09898	6.5423	5.76904	6.03368	8.1469	7.96736	7.84446	7.42007	8.13747	7.90325	0.389408	0.00478282	Significant
220499_at	FNDC8	7.06026	6.87516	6.76141	7.45243	6.70472	6.9708	8.46425	8.85858	9.61427	8.97164	9.74438	9.13062	0.38939	0.00303472	Significant
220850_at	MORC1	4.96402	4.6308	4.8026	4.84108	4.98773	4.84525	6.02793	6.09047	6.80864	6.257	6.54626	6.34606	0.38929	0.000581189	Significant
202128_at	AREL1	6.23257	8.3734	7.55275	6.40614	7.57319	7.22761	9.59277	9.60006	9.25863	9.39155	9.44221	9.45705	0.387871	0.00525079	Significant
217094_s_at	ITCH	6.40571	6.70061	7.02375	6.77569	7.31846	6.84484	8.8046	8.78207	9.5411	8.23204	9.42002	8.95596	0.387831	0.000329759	Significant
214720_x_at	SEPTIN10	6.4298	6.73804	6.07226	5.61189	6.45414	6.26123	8.20035	7.96172	8.51281	7.97675	8.30997	8.19232	0.387827	0.000950273	Significant
214553_s_at	ARPP19	6.79659	7.29534	6.73221	6.74573	7.05712	6.9254	8.8845	9.02879	9.285	8.78175	9.31126	9.05826	0.387337	9.2504e-05	Significant
220921_at	NA	5.30691	5.08809	5.39085	5.11321	5.34302	5.24841	6.80726	6.62781	6.79571	6.38865	7.66519	6.85692	0.38568	0.000946279	Significant
200815_s_at	PAFAH1B1	7.71608	8.30361	9.91033	8.71166	8.35224	8.59879	10.9859	11.1892	11.5808	11.0086	11.3776	11.2284	0.384951	0.000801687	Significant
211663_x_at	PTGDS	9.49027	9.12247	9.99742	9.11504	10.346	9.61424	12.4539	12.5009	12.5271	12.879	12.3984	12.5518	0.384652	0.000627981	Significant
204605_at	CGRRF1	7.33743	7.89981	6.58025	6.74414	6.57555	7.02743	9.19861	8.98362	9.47927	8.86321	9.3478	9.1745	0.384631	0.00285843	Significant
219415_at	TTYH1	6.56297	6.38244	6.575	6.57146	6.58693	6.53576	8.35047	8.36892	8.81803	9.2139	7.90905	8.53207	0.384541	0.000831624	Significant
209378_s_at	CCSER2	8.07376	8.04076	8.41544	8.38711	8.64022	8.31146	10.667	10.6608	11.0748	10.5065	11.3226	10.8463	0.384035	1.74696e-05	Significant
211297_s_at	CDK7	6.67839	7.02618	7.27492	6.93842	7.02094	6.98777	9.00368	8.89844	9.46077	8.95604	9.25687	9.11516	0.383436	1.25424e-05	Significant
216652_s_at	DR1	6.49047	7.03456	7.65667	6.17544	6.90339	6.8521	9.03684	8.84056	9.31899	8.2394	9.25056	8.93727	0.383287	0.000220932	Significant
207813_s_at	FDXR	6.9196	6.74409	7.78019	6.59934	6.31317	6.87128	9.07965	9.29853	8.87729	9.36013	8.19521	8.96216	0.383268	0.00200086	Significant
204544_at	HPS5	6.61363	6.59049	6.63882	6.20133	6.29452	6.46776	8.61588	8.4168	8.31313	8.64276	8.16513	8.43074	0.382393	0.00011409	Significant
220614_s_at	ADGB	5.25621	5.22016	5.41679	5.2679	5.71062	5.37434	6.45019	6.50611	7.49082	6.28057	8.29921	7.00538	0.382377	0.00558604	Significant
210465_s_at	SNAPC3	7.18204	6.44078	6.12962	6.36999	6.32434	6.48935	8.54943	8.40876	9.1977	7.62023	8.51144	8.45751	0.382159	0.00382343	Significant
211865_s_at	FZR1	7.16519	5.90078	5.54547	6.87022	6.31782	6.35989	7.9751	8.47915	8.68037	7.85136	8.45547	8.28829	0.382072	0.012902	Significant
208810_at	NA	7.05453	6.37586	6.53319	6.19244	6.4239	6.51598	8.74167	8.05401	8.55039	8.3483	8.75918	8.49071	0.381902	0.000107778	Significant
204843_s_at	PRKAR2A	7.4861	6.7988	6.98554	7.48156	7.5838	7.26716	9.12505	9.34838	10.002	8.9002	9.95548	9.46623	0.381398	0.00173606	Significant
209744_x_at	ITCH	7.24867	7.20328	7.45471	7.398	7.8901	7.43895	9.37591	9.58203	10.1013	9.22693	10.1603	9.6893	0.381292	7.67754e-05	Significant
220018_at	CBLL1	4.92511	4.64392	4.75048	4.77822	4.73146	4.76584	5.97198	5.80195	6.49454	5.57691	7.19004	6.20708	0.381186	0.00841553	Significant
204062_s_at	ULK2	6.4711	7.3004	7.36713	7.50766	6.9248	7.11422	9.27933	9.06169	9.50464	9.00251	9.47803	9.26524	0.381123	0.000892524	Significant
201881_s_at	ARIH1	8.67527	7.73129	7.60418	7.60776	8.00448	7.9246	10.1457	10.4288	10.6247	10.0332	10.3643	10.3193	0.380941	0.000758614	Significant
204542_at	ST6GALNAC2	7.69004	7.4272	8.57081	8.6691	7.78924	8.02928	10.2087	10.1623	10.4404	10.3486	11.1147	10.4549	0.380842	0.00124456	Significant
212881_at	PIAS4	6.02171	6.04644	6.23831	5.6776	5.78633	5.95408	7.90601	7.66379	7.7306	7.53	7.92718	7.75151	0.3806	9.0369e-05	Significant
220295_x_at	DEPDC1	5.59297	6.28773	6.5888	5.97768	6.8256	6.25456	7.96574	8.19747	8.15298	7.86366	8.52247	8.14046	0.380203	0.000162615	Significant
204662_at	CCP110	7.32644	7.67003	7.55064	7.85213	7.23744	7.52733	10.0682	9.93233	9.77262	9.06425	10.1443	9.79634	0.380104	0.00155237	Significant
37577_at	ARHGAP19	5.8929	5.5441	5.66138	5.07969	5.46273	5.52816	7.24658	7.05503	7.25123	7.06888	7.34944	7.19423	0.380041	0.000148215	Significant
213899_at	METAP2	6.68154	5.33656	5.47378	5.79194	5.8557	5.8279	7.68153	7.61386	7.69421	7.03894	7.89078	7.58386	0.379956	0.00266031	Significant
201946_s_at	CCT2	7.84519	8.88148	7.88532	7.479	8.96578	8.21135	10.8117	10.8861	11.2432	10.3382	10.147	10.6853	0.379929	0.00320513	Significant
220941_s_at	C21orf91	7.61326	6.55994	7.0844	6.79363	6.85126	6.9805	8.99991	8.78902	9.49986	8.46339	9.6651	9.08346	0.379911	0.00121255	Significant
219210_s_at	RAB8B	7.03228	7.42092	7.22086	7.22509	7.86178	7.35219	9.42021	9.45548	9.67877	9.09599	10.1764	9.56537	0.379648	3.83517e-05	Significant
205001_s_at	DDX3Y	6.71089	6.507	7.08922	6.93253	7.24888	6.89771	8.53811	8.73547	9.50742	8.65144	9.43045	8.97258	0.379406	9.16186e-05	Significant
203181_x_at	SRPK2	8.12729	8.34274	8.67292	9.1857	8.81325	8.62838	11.0682	11.2398	11.2101	11.027	11.5676	11.2225	0.379238	0.000207661	Significant
37425_g_at	CCHCR1	6.34152	6.74264	6.41869	7.11169	6.47662	6.61823	8.33992	8.57095	8.86805	8.03844	9.22128	8.60773	0.379187	0.00307436	Significant
211580_s_at	PIK3R3	7.29311	6.9587	6.84422	6.97274	7.25098	7.06395	8.92998	8.84548	9.28116	9.07782	9.79766	9.18642	0.379028	0.000230747	Significant
213322_at	OARD1	7.51182	9.15907	7.90172	8.25238	8.07083	8.17916	10.79	10.6853	10.5605	10.275	10.8592	10.634	0.378659	0.00131935	Significant
204900_x_at	SAP30	7.08111	6.96641	6.52512	6.86269	6.34253	6.75557	9.02408	8.70281	9.14186	8.29963	8.72819	8.77931	0.378031	0.000697598	Significant
220957_at	CTAGE1	5.02955	5.22351	5.34957	5.02165	6.46333	5.41752	6.90752	7.13048	7.15462	6.61202	7.3968	7.04029	0.378001	0.000856601	Significant
214357_at	C1orf105	6.95166	7.53562	8.20826	8.35341	8.50476	7.91074	9.96713	10.2462	10.7292	9.67882	10.7714	10.2786	0.377752	0.00119083	Significant
201037_at	PFKP	7.98126	8.76161	8.37781	8.12042	7.58739	8.1657	10.3559	10.7391	10.5563	10.599	10.7931	10.6087	0.377594	0.000306778	Significant
214850_at	GUSBP14	4.91509	5.96854	4.94091	6.28596	5.6952	5.56114	6.88948	7.14465	7.65724	7.12108	7.31186	7.22486	0.377589	0.00699816	Significant
221646_s_at	NA	5.59494	5.83569	5.4955	6.18854	5.93846	5.81063	7.15715	7.33959	8.12858	7.32895	7.78397	7.54765	0.377334	0.00227287	Significant
211375_s_at	ILF3	8.42898	9.16746	8.39761	8.12	7.78206	8.37922	10.9583	10.953	10.9641	10.5772	10.9524	10.881	0.376926	0.000340191	Significant
209258_s_at	SMC3	5.27663	5.26994	4.89667	4.87683	4.89422	5.04286	6.96002	6.10295	6.95567	6.05241	6.66445	6.5471	0.376614	0.002399	Significant
219918_s_at	ASPM	5.58035	5.94087	6.06824	6.46102	6.49041	6.10818	8.09601	8.13573	7.78836	7.57266	8.05363	7.92928	0.376447	0.00175364	Significant
215044_s_at	STAM2	6.3332	6.07961	6.51939	6.21381	6.48162	6.32553	7.97408	7.98944	8.7125	7.76014	8.61388	8.21001	0.376198	0.000126337	Significant
214323_s_at	UPF3A	8.0798	9.22477	9.57553	7.90004	7.84803	8.52564	10.9741	10.9348	11.4637	10.699	11.2557	11.0655	0.376186	0.00137845	Significant
221078_s_at	CCDC88A	6.76018	6.50872	6.82417	6.37883	6.7801	6.6504	8.33316	8.15516	9.35356	8.43498	8.87855	8.63108	0.3761	0.000332129	Significant
219461_at	PAK6	6.39341	6.58734	7.2976	6.85668	6.69397	6.7658	9.23309	9.25263	7.50019	9.5179	8.39205	8.77917	0.375825	0.0152831	Significant
212141_at	MCM4	7.23674	7.38226	7.51348	7.05038	7.27125	7.29082	9.26135	9.51072	9.64478	9.14501	9.73738	9.45985	0.375735	9.31516e-06	Significant
210818_s_at	NA	6.5534	5.49461	5.57623	6.07877	6.07522	5.95565	7.43564	7.49418	8.50938	6.80751	8.3866	7.72666	0.375587	0.013793	Significant
214092_x_at	SUGP2	8.7821	8.64016	7.59618	8.49453	8.07799	8.31819	10.9728	10.6912	10.9645	10.4636	10.8481	10.788	0.375089	0.000734585	Significant
218018_at	PDXK	8.70487	8.01268	8.38416	8.87673	8.31923	8.45953	10.9636	11.1124	10.868	10.718	11.1927	10.9709	0.375036	0.000351596	Significant
218852_at	PPP2R3C	7.82145	7.62889	6.95909	6.72448	7.38349	7.30348	9.30714	9.08122	10.0733	9.05675	9.82075	9.46783	0.374451	0.00232371	Significant
204377_s_at	DCAF1	6.69636	7.38536	7.55667	7.74469	7.72608	7.42183	9.10019	9.65125	9.82274	9.22686	10.3002	9.62025	0.374298	0.000304636	Significant
219137_s_at	MFF	7.62699	8.58123	8.03543	6.87015	7.3305	7.68886	10.0519	9.77163	10.0615	9.92818	10.0114	9.96494	0.374091	0.002047	Significant
204173_at	MYL6B	9.03563	8.65708	9.30671	9.55922	8.14741	8.94121	11.3185	11.5588	11.4908	11.9338	11.6169	11.5838	0.373561	0.000393502	Significant
220367_s_at	SAP130	8.00801	8.02494	8.04901	7.56849	8.22264	7.97462	10.2378	10.4434	10.3357	10.2994	10.3316	10.3296	0.373296	2.46138e-05	Significant
201580_s_at	TMX4	8.80466	8.83188	7.71788	8.6505	8.3701	8.47501	11.2684	10.9613	11.1944	10.7581	10.6989	10.9762	0.373094	0.000583323	Significant
201088_at	KPNA2	8.68166	9.00655	9.69359	8.96921	8.08712	8.88762	11.4633	11.0688	11.8913	11.2851	11.8319	11.5081	0.37278	0.00102144	Significant
217559_at	RPL10L	8.95785	7.55927	8.52954	8.09446	8.19952	8.26813	9.96217	10.3654	11.4647	10.3897	11.3394	10.7043	0.372556	0.00316582	Significant
202562_s_at	ERG28	8.24962	8.72016	8.24034	7.24296	7.52963	7.99654	10.3244	10.3034	10.3636	10.3837	10.3877	10.3526	0.372539	0.00113291	Significant
203517_at	MTX2	7.72049	8.11939	7.66855	7.72877	6.85047	7.61753	9.93062	9.65305	10.1844	9.70396	9.82657	9.85971	0.372222	0.000775313	Significant
212749_s_at	RCHY1	5.81666	6.93501	6.2341	6.09191	6.33346	6.28223	8.04371	8.07822	8.34454	8.197	7.99286	8.13127	0.372203	0.000781099	Significant
205981_s_at	ING2	7.23257	7.49929	6.83748	6.66224	6.81103	7.00852	9.08156	9.11344	9.2081	8.84653	9.10525	9.07098	0.372148	0.000135025	Significant
206405_x_at	NA	6.73557	7.50261	8.10239	7.69182	8.10109	7.6267	10.0107	9.59278	9.87595	9.46065	10.4066	9.86934	0.371896	0.00127004	Significant
212990_at	SYNJ1	6.41225	6.16614	5.94885	5.8741	6.01937	6.08414	8.04291	7.77025	7.87567	7.64929	8.02758	7.87314	0.371885	2.31267e-05	Significant
219372_at	IFT81	7.62607	7.22817	6.67988	6.86825	6.93234	7.06694	9.15814	8.82537	9.63111	8.59091	9.51501	9.14411	0.371757	0.00199021	Significant
201195_s_at	SLC7A5	8.01426	7.17237	10.3394	7.85398	8.47105	8.37022	11.1526	11.0064	10.5946	10.9689	10.4218	10.8289	0.371544	0.0173571	Significant
214281_s_at	RCHY1	6.45575	8.03422	6.88412	6.73684	6.55524	6.93323	9.01929	8.78605	8.96616	8.87922	9.18522	8.96719	0.371127	0.00386797	Significant
214296_x_at	IZUMO4	7.46458	7.38823	6.61174	7.24516	6.85186	7.11232	9.42039	9.2471	9.43558	8.87962	9.00448	9.19744	0.370912	0.000503126	Significant
219306_at	KIF15	6.27719	6.98387	6.2416	6.17041	6.29367	6.39335	8.03437	8.04614	8.26209	8.16839	8.82723	8.26764	0.370904	0.00143269	Significant
203841_x_at	MAPRE3	6.60635	5.71858	6.23128	6.27202	6.26676	6.219	7.64503	7.86862	8.12964	7.8728	8.68001	8.03922	0.370374	0.00155115	Significant
209628_at	NXT2	7.75813	7.03965	7.3694	7.9536	7.03089	7.43033	9.82947	9.36332	9.65561	9.60522	9.56256	9.60323	0.370093	0.000129927	Significant
203856_at	VRK1	6.70776	7.46695	7.30393	6.93271	6.41829	6.96593	9.24334	9.14701	8.94063	8.76328	8.91795	9.00244	0.37	0.000514975	Significant
212877_at	KLC1	6.78302	7.30753	7.31768	6.4214	7.09207	6.98434	8.97303	9.03042	9.22364	9.19079	8.71256	9.02609	0.369977	0.000582086	Significant
212527_at	DESI1	7.78744	7.09165	8.144	7.05682	7.39921	7.49583	9.44242	9.47104	10.0757	9.24205	10.189	9.68403	0.36952	0.000348269	Significant
210117_at	SPAG1	5.31531	5.34173	6.02386	4.81103	5.07896	5.31418	6.614	6.63088	7.19412	6.23401	7.64271	6.86314	0.369022	0.00380959	Significant
220954_s_at	NA	6.71526	7.44479	6.67959	7.71033	7.67105	7.2442	9.12395	9.34786	9.53695	9.10003	9.66697	9.35515	0.368934	0.00103258	Significant
209741_x_at	SCAPER	6.9434	7.68153	7.22639	6.43405	6.62458	6.98199	9.23847	8.92494	9.083	8.60354	9.22764	9.01552	0.368772	0.000917978	Significant
210251_s_at	RUFY3	5.29291	5.46324	5.2613	5.11141	5.46857	5.31948	7.0086	6.84051	6.85751	6.72084	6.90744	6.86698	0.368389	1.4667e-05	Significant
219961_s_at	KIZ	7.13889	7.95528	8.36675	8.78213	8.60101	8.16881	10.5294	10.8739	10.5757	10.2584	10.4847	10.5444	0.368279	0.00237346	Significant
203730_s_at	ZKSCAN5	5.50659	6.01615	6.30708	6.25638	6.29759	6.07676	7.73671	7.82335	7.99176	7.63796	8.02435	7.84283	0.368072	0.000206265	Significant
210944_s_at	CAPN3	6.86425	6.68744	6.29464	7.22277	7.12809	6.83944	8.36232	8.48747	8.77455	8.8957	9.61573	8.82715	0.368071	0.000671216	Significant
201082_s_at	NA	8.03633	7.79937	7.66045	7.12775	6.46629	7.41804	9.41399	9.65016	9.79897	9.63878	9.36265	9.57291	0.36792	0.00119229	Significant
205502_at	CYP17A1	7.10323	7.22187	7.41937	7.86723	7.67488	7.45732	8.94786	8.27442	9.96829	11.5212	9.40509	9.62338	0.367887	0.00799171	Significant
222077_s_at	RACGAP1	7.60321	7.73511	8.07607	8.04565	6.5813	7.60827	9.84653	9.68509	9.94851	9.41191	10.1964	9.81769	0.367815	0.00430295	Significant
200832_s_at	SCD	7.62712	7.2539	8.85267	6.84836	7.1226	7.54093	9.89088	9.86265	9.54436	9.87729	9.47848	9.73073	0.367806	0.00528774	Significant
211275_s_at	GYG1	8.85797	9.38769	9.06365	9.51633	8.18419	9.00197	11.4282	11.5376	11.7228	11.4711	11.9202	11.616	0.367797	0.0010733	Significant
208051_s_at	PAIP1	6.58447	8.50028	7.53041	6.50403	7.36838	7.29751	9.56248	9.44169	9.40546	9.16679	9.50559	9.4164	0.367771	0.0038422	Significant
209259_s_at	SMC3	7.54893	8.13393	8.2843	7.18293	7.22885	7.67579	10.1151	9.78006	9.85821	9.60691	10.152	9.90246	0.367472	0.00109479	Significant
205527_s_at	GEMIN4	6.81923	7.71362	7.91926	7.37741	7.22899	7.4117	9.37358	9.43911	9.74288	9.12624	10.1225	9.56087	0.367337	0.000877603	Significant
204373_s_at	CEP350	8.38457	8.19486	7.97548	7.52829	7.417	7.90004	10.1409	10.0877	10.4392	9.76027	10.5232	10.1903	0.367259	0.000662572	Significant
212413_at	SEPTIN6	6.06772	5.68384	5.81549	6.20653	6.06184	5.96708	7.60792	7.88653	7.828	7.8854	7.27204	7.69597	0.367078	0.00058823	Significant
216997_x_at	TLE4	5.18507	5.11076	5.12766	4.92091	5.03272	5.07542	6.36513	6.41488	7.41237	6.43584	6.09657	6.54496	0.366856	0.0024837	Significant
215046_at	KANSL1L	6.59256	6.10373	5.54249	5.70223	5.40892	5.86999	7.55421	7.32772	7.89611	6.91721	8.14698	7.56845	0.36664	0.00869427	Significant
215407_s_at	ASTN2	7.14232	6.24338	6.39648	6.59798	6.67517	6.61106	8.4189	8.73613	8.52534	9.06535	7.85801	8.52075	0.366097	0.00259194	Significant
220062_s_at	MAGEC2	6.18546	6.38252	7.24964	7.11016	7.89014	6.96358	8.92376	9.08622	8.88488	8.99549	8.97568	8.9732	0.365793	0.00320685	Significant
213077_at	YTHDC2	6.69784	7.72345	7.30456	6.85766	6.55464	7.02763	9.15312	8.76048	9.39077	8.57546	9.39603	9.05517	0.365703	0.00283457	Significant
221851_at	DCAF15	6.40581	6.02093	6.47931	6.51417	6.38866	6.36178	8.29743	8.22348	8.78333	7.96442	7.71459	8.19665	0.365604	0.000719954	Significant
202129_s_at	RIOK3	7.26489	7.58644	7.73853	7.15108	7.65465	7.47912	9.05756	9.32638	10.3169	9.33241	10.1397	9.63459	0.365356	0.000233875	Significant
208282_x_at	NA	5.08577	5.38688	5.52063	5.4133	6.10748	5.50281	7.82689	7.02314	7.10792	6.78154	6.70029	7.08796	0.3652	0.00999986	Significant
207020_at	HSF2BP	6.85736	6.61262	6.6997	6.86063	6.71078	6.74822	8.67597	8.77832	9.02237	8.18881	8.79376	8.69185	0.365156	0.000367151	Significant
220746_s_at	UIMC1	7.4965	8.21836	7.72469	8.42862	8.12994	7.99962	10.1774	10.4597	10.6936	9.95186	10.2332	10.3031	0.36508	0.000756702	Significant
201797_s_at	VARS1	6.58872	5.906	6.59527	6.32292	6.45015	6.37261	7.67558	8.06548	8.43408	8.27615	8.5766	8.20558	0.36472	0.000720023	Significant
57739_at	DND1	8.15797	7.03079	7.36954	7.28272	7.46455	7.46111	9.5428	9.30378	9.57152	9.3917	10.2242	9.6068	0.364665	0.000629686	Significant
217908_s_at	DCAF6	8.10101	8.45533	7.53308	8.12795	7.579	7.95927	9.86322	9.92982	10.5923	10.0173	10.8338	10.2473	0.364533	0.00321896	Significant
211952_at	IPO5	5.51823	5.76673	5.73324	5.62896	5.62228	5.65389	7.49085	7.28652	7.42668	6.8989	7.29132	7.27885	0.364468	0.000145714	Significant
213007_at	FANCI	5.96493	7.05938	7.09521	6.63898	6.97708	6.74711	8.87388	8.66022	8.74697	8.52708	8.62148	8.68593	0.364409	0.00143821	Significant
205130_at	MOK	8.20178	7.25226	7.08218	7.34747	7.41284	7.45931	9.56378	9.88416	9.58832	9.51627	9.45997	9.6025	0.364369	0.000650362	Significant
218305_at	IPO4	7.14707	7.3125	7.58206	7.28932	6.97254	7.2607	9.16488	9.19761	9.92347	8.89853	9.54822	9.34654	0.364325	0.000252858	Significant
218370_s_at	S100PBP	7.83445	8.28295	6.97318	7.43421	7.41443	7.58784	9.8841	9.97192	9.7808	9.57716	9.62393	9.76758	0.364312	0.000271828	Significant
212264_s_at	WAPL	8.54644	8.04467	7.8436	7.57336	7.87792	7.9772	10.4319	10.3395	10.4397	9.93264	10.2	10.2688	0.364308	3.70528e-05	Significant
221824_s_at	MARCHF8	7.09229	7.42581	7.10207	7.07829	7.429	7.22549	9.35781	9.25209	9.30657	9.0319	9.55065	9.29981	0.364105	1.39392e-05	Significant
214724_at	DIXDC1	7.92824	8.60334	7.10848	6.79006	7.20691	7.52741	9.83727	9.85685	9.75525	9.36965	9.61038	9.68588	0.36373	0.00115776	Significant
202678_at	GTF2A2	9.2852	9.77663	8.93483	8.72971	8.49672	9.04462	11.8692	11.3204	11.9922	11.0194	11.9765	11.6355	0.363406	0.00144301	Significant
221998_s_at	VRK3	8.67072	9.0189	8.23369	7.86598	9.02898	8.56365	10.7622	10.8977	11.3584	10.2825	11.7827	11.0167	0.363398	0.000394816	Significant
206316_s_at	KNTC1	5.84604	6.83168	6.77492	6.36605	7.49726	6.66319	8.49069	8.83606	8.59396	8.46072	8.47114	8.57051	0.363168	0.00214376	Significant
215599_at	NA	6.20778	5.71365	5.20504	6.20518	5.03019	5.67237	7.83896	7.48669	6.95533	7.5141	6.68017	7.29505	0.362967	4.05806e-05	Significant
205113_at	NEFM	6.58597	6.63254	6.24127	7.06689	6.08525	6.52238	8.06952	8.55699	8.94017	7.80303	8.5676	8.38746	0.362835	0.0061896	Significant
203360_s_at	NA	6.99433	7.28195	7.39678	6.74048	6.89849	7.06241	8.73505	9.03181	9.44797	8.69736	9.49375	9.08119	0.362721	0.000205787	Significant
203588_s_at	TFDP2	8.15085	7.84242	7.69462	8.65018	8.06192	8.08	10.2049	10.3888	10.6767	10.0601	10.6128	10.3887	0.362585	0.00100437	Significant
209493_at	PDZD2	7.95682	6.57954	8.56952	7.28132	6.49454	7.37635	9.39063	9.30488	9.73801	9.26402	9.72201	9.48391	0.362575	0.00549441	Significant
210879_s_at	RAB11FIP5	8.40231	8.0278	7.93967	7.45851	8.14874	7.99541	9.9995	10.1855	10.7229	9.82975	10.6598	10.2795	0.362524	0.000332204	Significant
204093_at	CCNH	7.36979	8.47317	8.93952	8.99111	8.51249	8.45722	10.8089	10.66	11.1715	10.6106	11.0734	10.8649	0.361418	0.00129163	Significant
219242_at	CEP63	8.10546	7.57259	6.98289	7.74324	6.78668	7.43817	9.52981	9.46777	9.6472	9.17095	9.95708	9.55456	0.361242	0.00367028	Significant
204063_s_at	ULK2	6.57448	6.73732	7.10462	7.47222	6.94178	6.96608	8.80344	9.02605	8.98194	8.80589	9.11804	8.94707	0.361068	0.000360064	Significant
208424_s_at	CIAPIN1	7.41066	7.77927	7.5302	8.17672	7.61524	7.70242	10.1071	9.7904	10.1307	9.618	9.80514	9.89026	0.360698	0.000632347	Significant
219493_at	SHCBP1	5.2095	5.13143	5.25271	5.6127	5.31443	5.30415	6.94999	6.89249	6.99652	6.36489	6.84567	6.80991	0.360513	0.001458	Significant
210053_at	TAF5	7.15308	6.90871	7.18041	7.62151	7.85759	7.34426	9.53803	9.3894	9.24487	9.29739	9.67034	9.42801	0.360336	0.000182914	Significant
221403_s_at	INSL6	4.95259	5.31977	5.91336	5.45684	5.83973	5.49646	6.56998	6.7517	7.41066	6.81109	7.72119	7.05292	0.35972	7.15256e-05	Significant
207797_s_at	LRP2BP	6.7399	6.48515	6.53012	6.83978	6.72945	6.66488	7.70126	8.38207	9.21171	8.48587	8.97582	8.55135	0.359573	0.00286097	Significant
218518_at	FAM13B	7.3985	8.54347	7.54665	7.14373	7.25747	7.57796	9.94943	9.73002	9.58402	9.74473	9.60333	9.7223	0.359488	0.00116438	Significant
215458_s_at	SMURF1	7.03158	6.70882	7.06369	6.84701	6.95601	6.92142	8.77036	9.19354	9.43153	8.42413	8.57701	8.87931	0.35938	0.000541527	Significant
212825_at	PAXIP1	6.05869	7.26537	6.93825	6.64066	7.13773	6.80814	8.81795	8.74201	8.79668	8.5297	8.7836	8.73399	0.359379	0.000962278	Significant
218167_at	AMZ2	8.64869	9.00873	9.07783	9.09204	8.33612	8.83268	11.3405	11.3386	11.4105	11.1316	11.4307	11.3304	0.359276	0.00016176	Significant
218262_at	RMND5B	7.25652	7.92299	8.1096	7.74877	7.99559	7.80669	9.84064	10.1438	10.2789	9.59984	10.2069	10.014	0.359237	4.54002e-05	Significant
221103_s_at	CFAP44	4.90528	4.80689	4.73949	4.94946	4.99759	4.87974	5.82197	6.07684	6.79363	5.54351	7.06083	6.25936	0.35921	0.00971185	Significant
[truncated: 9,278 more rows]

## Sheet: Overexpressed
probes	Symbols	N-1	N-2	N-3	N-4	N-5	Mean N	T-1	T-2	T-3	T-4	T-5	Mean T	Log2FC	P-value
[truncated: 4,857 more rows]

## Sheet: Underexpressed
probes	Symbols	N-1	N-2	N-3	N-4	N-5	Mean N	T-1	T-2	T-3	T-4	T-5	Mean T	Log2FC	P-value
[truncated: 5,160 more rows]
