# Supplementary material for: Functional Role of miR-138-5p and miR-200b-3p in Testicular Germ Cell Tumors: Molecular Insights into Seminoma and Teratoma Pathogenesis
Source: Int J Mol Sci. 2025 Aug 21;26(16):8107. doi: 10.3390/ijms26168107 (PMC12386904; doi:10.3390/ijms26168107)
Supplement: Supplementary file 1 [file ijms-26-08107-s001.zip › Supplementary_File_S3.xlsx]

## Sheet: Sheet1
Label	S-1	S-2	S-3	S-4	S-5	Mean S	N-1	N-2	N-3	N-4	N-5	Mean N	Log2FC	P-value		T-1	T-2	T-3	T-4	T-5	Mean T	N-1	N-2	N-3	N-4	N-5	Mean N	Log2FC	P-value
CANX	9.06908	8.82459	8.49273	9.09012	8.82353	8.86001	10.0839	10.0374	10.361	9.83674	10.3568	10.1352	-0.193991	0.0028882		8.33812	9.21561	8.50629	8.83488	8.92253	8.76349	9.82337	9.83763	10.2175	9.58478	10.1019	9.91303	-0.177821	0.00525537
PTEN	8.65881	8.75766	8.41787	8.20364	8.18896	8.44539	9.6305	9.49398	9.76975	9.18977	10.1355	9.64391	-0.191454	0.00476896		8.55558	8.89065	8.10436	9.03185	7.75249	8.46699	9.5329	9.41336	9.77546	9.11795	10.0538	9.5787	-0.177981	0.0486376
HSPA4	7.85751	7.65323	7.57867	6.94285	8.08161	7.62277	8.61179	8.82944	9.19908	8.54312	8.81835	8.80035	-0.207246	0.00368067		6.15094	6.33425	6.37109	5.61961	6.00793	6.09676	8.3218	8.41759	8.86365	8.10623	8.48672	8.4392	-0.469062	1.23953e-05
CCNA1	6.7851	6.69154	6.72316	6.88422	6.78953	6.77471	10.7664	11.0759	11.4579	10.6991	11.5988	11.1196	-0.714875	2.5402e-05		6.8173	6.67602	6.72734	6.86867	6.87988	6.79385	10.5948	10.9791	11.3743	10.5723	11.7162	11.0473	-0.7014	4.73291e-05
SKP1	10.0117	10.5466	9.08637	9.5742	9.62945	9.76967	11.3233	10.877	11.4266	11.0641	10.7965	11.0975	-0.18385	0.0145511		9.97924	9.94357	9.44684	9.0544	8.41906	9.36862	10.5102	10.3357	10.3075	10.3337	10.3881	10.375	-0.147206	0.0242302
CREB1	7.71565	7.51694	7.46477	7.54742	7.99923	7.6488	9.1139	9.177	9.7263	8.97738	9.87862	9.37464	-0.29353	0.000415326		7.46211	7.36252	7.24964	7.01396	7.88178	7.394	8.88195	9.01214	9.47212	8.81515	9.62382	9.16104	-0.309156	0.000175122
TYMS	10.0414	10.3972	10.0268	8.6928	10.6828	9.9682	11.7796	11.7087	12.1406	11.132	11.9441	11.741	-0.236154	0.00146519		8.69777	10.6266	9.70623	9.43461	9.12892	9.51883	11.6322	11.5555	11.9592	10.8862	11.5722	11.5211	-0.275419	0.00508081
MAPT	7.63959	7.59713	8.0531	7.69537	7.55006	7.70705	9.35597	9.33162	8.1112	9.41392	8.5821	8.95896	-0.217153	0.0186611		6.67611	7.27908	7.71809	7.65173	7.7768	7.42036	9.17857	9.16505	8.05035	9.23405	8.6175	8.8491	-0.254042	0.0202878
TOP2A	7.92458	8.95878	9.58871	6.62497	9.71378	8.56217	10.5514	10.0342	10.521	9.40378	10.6869	10.2395	-0.258094	0.0162168		5.92927	6.36742	6.69231	6.13148	5.81204	6.1865	10.1381	9.68271	10.0121	8.84921	10.3263	9.80168	-0.663904	0.000382293
UBE2N	9.97449	10.0368	10.2645	9.10263	10.1897	9.91362	11.496	11.6102	12.1669	11.375	12.1943	11.7685	-0.247443	0.000185034		8.50705	8.83643	8.76354	7.60887	9.03919	8.55102	11.3186	11.3767	12.0706	11.1583	12.0301	11.5909	-0.43882	6.92805e-05
PLK4	8.3505	8.00487	7.68618	7.62485	7.44445	7.82217	9.59718	9.59196	10.1431	9.21867	10.2575	9.76169	-0.319561	0.00281157		6.79654	7.17675	7.22573	6.8428	6.85607	6.97958	9.3031	9.22245	9.90507	9.04209	10.1133	9.51719	-0.447397	0.000276983
CUL1	8.7002	9.34009	8.99315	8.82364	9.12962	8.99734	10.5218	10.5729	10.9498	10.3917	10.7416	10.6356	-0.241329	0.00018659		9.14314	8.6913	8.22455	8.20748	8.71053	8.5954	10.3689	10.3074	10.7876	10.1434	10.5232	10.4261	-0.278562	0.00112097
ELAVL1	8.13129	8.43533	8.17279	7.94836	8.38799	8.21515	9.81679	9.81367	10.1331	9.4762	9.81369	9.81069	-0.256067	0.000110585		8.44	8.0585	6.91036	7.35541	7.47336	7.64753	9.58062	9.48396	9.98246	9.27829	9.56295	9.57766	-0.32468	0.00436844
CDC20	8.61505	8.50216	9.49542	6.7989	9.83747	8.6498	9.66165	9.73122	10.0643	9.54321	10.1713	9.83434	-0.185161	0.0483693		7.26331	7.174	7.57388	7.65935	6.90899	7.31591	9.41114	9.60956	9.73908	9.32691	9.92506	9.60235	-0.392351	0.000487435
TBP	8.49546	8.76525	8.23554	7.98766	8.6468	8.42614	11.3864	10.9	11.4334	10.8688	11.8508	11.2879	-0.42183	0.000125229		8.23679	8.5173	7.95753	6.98698	6.67745	7.67521	11.393	10.9166	11.4433	10.744	11.7423	11.2478	-0.551371	0.00121843
CUL3	6.15897	5.874	5.78405	5.73995	6.08632	5.92866	7.96076	7.92666	7.71649	7.45441	7.77491	7.76665	-0.389586	1.14806e-05		8.47012	9.78609	9.4664	7.87937	8.7884	8.87807	12.0312	12.0158	12.3824	11.6318	12.4197	12.0962	-0.446231	0.000358009
RANBP2	9.75838	9.19509	8.39249	8.78543	9.33618	9.09351	11.6072	11.5333	11.6952	11.0794	11.2494	11.4329	-0.330282	0.000844974		7.1602	8.57041	7.16009	7.73903	8.04785	7.73552	11.3191	11.2534	11.2386	10.8809	10.8232	11.103	-0.521385	0.000441197
NUP98	7.20871	7.48722	7.49353	7.85004	7.09284	7.42647	9.76706	10.0769	10.5134	9.58496	10.4812	10.0847	-0.44142	0.000656074		7.20665	6.68281	6.52523	6.38932	6.43717	6.64824	9.68445	9.83847	10.3278	9.43075	10.1685	9.89	-0.572999	0.000183894
EZH2	7.48435	6.25079	7.87593	6.80482	8.2807	7.33932	8.60154	8.44366	8.86413	8.19701	8.99902	8.62107	-0.232221	0.00707873		5.93896	5.55934	5.80749	6.14741	5.94262	5.87916	8.37307	8.26479	8.8459	7.99209	8.73279	8.44173	-0.521928	0.000230146
SMC3	5.00412	5.93793	6.0556	4.89579	4.931	5.36489	7.14961	6.25598	7.30854	6.49797	6.96912	6.83624	-0.349655	0.0111068		5.27663	5.26994	4.89667	4.87683	4.89422	5.04286	6.96002	6.10295	6.95567	6.05241	6.66445	6.5471	-0.376614	0.002399
RUVBL2	10.4118	9.50823	11.1913	8.97937	10.3245	10.083	11.7812	11.8562	12.0746	11.4138	12.0587	11.8369	-0.231361	0.00393868		9.71097	9.23852	9.15541	9.37144	8.73691	9.24265	11.6557	11.8592	12.1154	11.3856	11.9176	11.7867	-0.350782	0.000504439
UBE2D2	5.75047	5.71799	6.22608	6.1827	6.19275	6.014	7.03204	7.13409	6.84603	6.72139	7.45674	7.03806	-0.226853	0.00509583		8.60864	9.38816	9.10676	8.76566	8.91615	8.95707	10.6084	10.4284	10.8597	10.2286	10.5991	10.5448	-0.235438	0.000599959
YBX1	11.3955	11.2195	11.4022	11.4614	11.4693	11.3896	13.1477	13.22	13.4344	12.6874	12.8152	13.0609	-0.197548	0.000543839		11.4854	12.0523	10.9872	11.3777	11.4043	11.4614	13.0925	13.1382	13.4728	12.6121	12.7193	13.007	-0.182504	0.00347121
RANGAP1	9.06497	8.16111	7.49812	7.98376	7.95698	8.13299	9.54444	9.62409	9.77501	9.59071	9.58809	9.62447	-0.242922	0.0067246		6.91762	7.29757	7.5606	7.26036	7.37533	7.2823	9.36992	9.67431	9.89277	9.6737	9.6479	9.65172	-0.406393	1.82928e-07
CDH2	7.88481	8.28507	8.01076	8.09338	7.23739	7.90228	8.85692	8.87157	8.59499	8.72333	8.36503	8.68237	-0.13582	0.00232054		8.86259	8.16671	8.1034	9.14307	7.76164	8.40748	10.7228	10.6772	10.238	10.8416	10.2615	10.5482	-0.327257	0.000200306
SMAD4	6.23193	7.28069	6.4796	5.96908	7.23776	6.63981	8.17019	7.68026	7.9118	8.30721	7.76649	7.96719	-0.262929	0.0252784		7.4422	7.67994	6.5618	5.81765	6.25677	6.75167	8.13482	7.5979	7.8597	7.86484	7.74146	7.83974	-0.215562	0.0402989
CLU	4.79218	6.01852	5.23853	6.16182	5.37856	5.51792	9.47832	9.40817	9.15162	9.45728	9.15391	9.32986	-0.757729	0.000102987		11.0596	10.2124	9.25529	10.0853	10.4948	10.2215	12.2857	12.0595	12.4365	12.3582	11.829	12.1938	-0.254539	0.00517856
NME8	6.59178	6.80645	6.63954	6.70812	6.825	6.71418	7.72398	8.07196	9.19951	7.47469	8.26595	8.14722	-0.279097	0.00907808		5.60051	6.046	6.28039	6.72373	7.03535	6.3372	7.47187	7.61257	8.64904	7.03177	7.6177	7.67659	-0.276621	0.0262772
SIRT1	9.61081	9.31085	8.34747	8.11922	8.33161	8.74399	9.72915	9.32693	9.62887	9.48136	9.98293	9.62985	-0.139221	0.0598035		7.85656	7.97757	7.28956	7.1684	7.22536	7.50349	9.46358	9.08187	9.33025	9.23779	9.79666	9.38203	-0.322339	0.00159309
CSNK2A1	9.13861	8.74627	8.63481	7.8859	7.51878	8.38487	9.90895	9.78168	10.0002	9.5547	9.60634	9.77038	-0.220625	0.00393663		7.95491	8.34626	7.54685	8.18699	8.01953	8.01091	9.95406	9.7179	9.95939	9.54894	9.63058	9.76218	-0.285237	0.000969443
RASA1	8.14702	7.99079	7.61544	7.48257	7.8977	7.8267	9.49586	9.20284	9.76448	9.19346	9.27656	9.38664	-0.262204	0.00075788		7.64615	8.37996	7.69526	7.42143	7.58739	7.74604	9.25987	8.94884	9.2928	8.88902	8.95969	9.07004	-0.227651	0.00240541
KDM1A	9.76357	9.87868	10.1319	9.49918	10.3828	9.93122	11.0248	11.1963	11.2287	10.8208	11.0335	11.0608	-0.155416	0.000869455		9.71358	9.8531	8.89182	9.68078	9.09036	9.44593	10.8854	10.8863	11.0903	10.5876	10.679	10.8257	-0.196699	0.00417826
POLR2A	8.84092	9.37921	9.50726	9.86383	9.30042	9.37833	10.4212	10.5091	10.4796	10.4069	10.4412	10.4516	-0.156321	0.00299694		9.33951	8.8346	9.315	8.79813	8.69749	8.99695	10.2201	10.3062	10.3725	10.1918	10.3075	10.2796	-0.192279	0.000696118
MORF4L1	11.6955	11.8459	11.3325	11.3124	11.3979	11.5168	12.1839	11.8525	12.3383	11.9144	12.2224	12.1023	-0.0715355	0.0262346		11.7797	11.94	11.2905	11.2384	10.748	11.3993	12.2182	11.7706	12.3187	11.8972	12.1357	12.0681	-0.0822473	0.0649403
TRIP12	10.0512	10.1974	10.0636	9.96093	10.4389	10.1424	11.8596	11.9669	12.2383	11.849	12.1277	12.0083	-0.243629	2.38643e-05		10.1196	9.67104	9.93659	9.68349	9.32011	9.74617	11.9635	11.865	12.2836	11.7988	12.122	12.0066	-0.300918	0.000138917
YWHAE	10.0512	10.1974	10.0636	9.96093	10.4389	10.1424	11.8596	11.9669	12.2383	11.849	12.1277	12.0083	-0.243629	2.38643e-05		10.1196	9.67104	9.93659	9.68349	9.32011	9.74617	11.9635	11.865	12.2836	11.7988	12.122	12.0066	-0.300918	0.000138917
DDX3X	5.23065	5.26471	4.98296	5.40863	5.18888	5.21517	8.12202	7.99685	5.62375	5.48601	8.94714	7.23515	-0.47231	0.0458437		6.84376	7.64415	7.18103	6.8428	8.1216	7.32667	8.84684	9.08916	9.41976	8.72728	9.26055	9.06872	-0.307741	0.000927363
WT1	5.45876	7.66669	5.5649	6.61333	5.82046	6.22483	10.1635	9.79551	9.93568	10.0385	9.734	9.93344	-0.674259	0.00118157		5.50269	5.70663	5.64085	6.16768	5.67849	5.73927	10.2505	10.1194	10.0983	10.1429	9.76785	10.0758	-0.811953	6.12204e-06
HPRT1	8.31891	10.1182	9.57052	9.89935	10.4642	9.67424	11.733	11.4608	11.6122	11.5611	11.1822	11.5099	-0.25065	0.0151491		9.68274	9.43625	9.20692	8.88056	8.81298	9.20389	11.6035	11.3637	11.492	11.4513	11.1141	11.4049	-0.309343	5.90502e-05
HSPA2	7.97416	7.59707	9.04305	7.03507	9.13186	8.15624	12.595	12.5253	12.8263	12.0364	12.5692	12.5105	-0.617158	0.000159011		8.28058	8.93192	9.21304	6.80104	6.69749	7.98481	12.5117	12.2359	12.6222	11.7459	12.3535	12.2938	-0.622606	0.000662846
CCL2	8.42411	11.2517	8.0887	9.16983	9.17853	9.22257	7.2836	7.15714	7.16829	7.23949	7.17875	7.20545	0.35608	0.0228499		9.9726	9.37921	11.6913	10.1623	10.9991	10.4409	7.21643	7.10394	7.23555	7.24701	7.31592	7.22377	0.531424	0.00110522
PXDN	7.22311	8.55889	8.12165	7.58416	8.84261	8.06608	7.00352	7.26012	7.1224	7.00135	7.27151	7.13178	0.177607	0.0182794		10.3076	10.7466	9.26003	11.4642	9.3353	10.2228	7.87322	8.2663	7.95828	8.13615	8.25566	8.09793	0.33616	0.00686931
CTSB	11.2498	11.5331	11.1291	13.2716	11.1377	11.6643	9.54063	9.1721	9.09687	9.49821	9.30603	9.32277	0.323267	0.00333919		10.1594	10.4821	11.2514	10.9617	10.3304	10.637	8.71166	8.66075	8.60019	8.79136	8.47285	8.64736	0.298759	0.000587054
ENO2	11.7369	9.37968	11.0504	8.85442	9.95709	10.1957	7.02383	7.35893	7.09571	7.44823	7.25467	7.23627	0.49464	0.00829764		8.14332	8.26526	7.4536	9.48245	7.96482	8.26189	6.89304	7.15758	6.74957	7.16271	6.94546	6.98167	0.242899	0.00960979
CASP1	7.23682	8.24685	6.70539	8.1827	7.19214	7.51278	6.1941	6.24737	5.98222	6.17476	5.81651	6.08299	0.304566	0.00504149		6.49351	8.00162	7.91471	7.32204	8.00138	7.54665	6.05752	5.93186	5.91149	5.96452	5.79111	5.9313	0.347489	0.00800936
TXN	11.0476	10.1152	10.7502	11.3396	11.3098	10.9125	7.44327	7.15879	7.86805	8.32	7.5176	7.66154	0.510274	6.3308e-05		5.74365	5.47295	5.55947	5.55991	5.26244	5.51968	4.75703	4.63712	4.68653	4.68681	4.72316	4.69813	0.232498	0.000394057
CEBPA	8.53395	9.28629	8.59756	10.6843	8.37097	9.09462	7.54601	7.47999	7.24919	7.59552	7.38938	7.45202	0.287383	0.0137814		8.16104	8.6504	10.2467	8.03304	9.3201	8.88226	7.40716	7.42939	7.08959	7.48131	7.19338	7.32017	0.27905	0.0317202
PML	7.78733	7.42503	7.42636	7.39597	7.29007	7.46495	6.24264	6.29035	6.35092	6.14325	6.37674	6.28078	0.249189	0.000357883		7.61749	7.03812	7.73922	7.51212	7.67346	7.51608	6.94553	7.10414	6.99728	7.08062	7.01512	7.02854	0.0967558	0.0300314
AIF1	9.10999	9.32608	8.97439	9.9106	8.47542	9.1593	7.80603	8.06197	7.27451	8.3012	7.69427	7.82759	0.226668	0.00117744		8.82683	8.64919	9.09097	9.65143	9.54134	9.15195	7.66213	7.83467	7.75439	7.76996	7.62714	7.72966	0.243675	0.00255338
CD4	9.15904	9.96366	9.48058	11.1051	9.34638	9.81095	7.83963	7.99074	8.16861	8.21278	8.15818	8.07399	0.281112	0.00558041		8.97604	8.26738	9.51983	9.06358	9.67498	9.10036	7.80102	7.93885	7.925	8.11918	7.95718	7.94825	0.195287	0.00980136
NFKBIA	10.7223	11.9741	11.2769	12.2549	10.8113	11.4079	10.0048	10.1232	10.0138	10.2601	10.1149	10.1033	0.175201	0.00879071		13.0126	11.5418	12.5253	12.156	12.4867	12.3445	9.84578	9.94624	9.84401	10.1054	10.0541	9.95913	0.309775	0.000880615
PLEK	8.86868	10.2304	8.39331	10.9521	8.3442	9.35773	7.34512	7.34835	7.10032	7.09786	7.22643	7.22362	0.373437	0.0158398		8.36431	7.96473	8.31999	8.52852	8.95243	8.426	8.00222	7.92974	7.76063	7.77971	8.06966	7.90839	0.0914633	0.0256414
IRF8	8.33819	8.99046	8.36356	10.0662	9.03051	8.95778	7.62808	7.29061	7.12915	7.46855	6.86865	7.27701	0.299796	0.00722189		7.56827	8.11801	8.60909	8.65688	10.1727	8.62499	7.42695	7.22078	7.11258	7.30472	6.90307	7.19362	0.261804	0.0503162
CSF1R	9.38117	9.95432	8.96538	11.1394	9.26772	9.7416	7.95345	7.71507	7.56978	8.17434	7.73789	7.83011	0.315127	0.00331679		8.95094	9.0976	9.40207	10.5172	9.40796	9.47515	7.54795	7.21042	7.41307	7.6489	7.16154	7.39638	0.35733	0.000978888
CLEC7A	6.95768	8.05339	6.89107	9.63705	6.62019	7.63188	5.31102	5.35912	5.16868	5.56698	5.28176	5.33751	0.51587	0.0100241		6.66709	6.09663	7.31525	7.44342	7.31784	6.96805	5.42784	5.44803	5.00465	5.64805	5.35045	5.3758	0.374274	0.00554147
HCLS1	9.57457	10.0642	9.14448	11.1964	9.25466	9.84687	6.87965	6.83495	6.49023	6.98887	6.62913	6.76457	0.541668	0.000522392		7.94052	8.69772	8.90667	9.77333	9.69699	9.00305	6.6285	6.64326	6.3111	6.7439	6.40393	6.54614	0.459769	0.00228475
CTSS	9.39419	10.4325	8.57575	12.017	8.3553	9.75494	7.48578	7.15763	7.09306	7.27016	7.06197	7.21372	0.43539	0.017506		4.91771	4.99753	4.69959	5.23323	5.13942	4.99749	4.27426	4.255	4.24225	4.36642	4.21481	4.27055	0.226784	0.000946598
CXCR4	9.66348	9.80819	10.1271	9.98787	10.2352	9.96438	8.18454	7.91622	7.47122	7.82091	7.56729	7.79204	0.354779	0.000676559		9.69226	9.58526	9.02792	10.1006	10.5396	9.78913	5.02439	5.14771	4.55908	5.35899	4.96558	5.01115	0.966038	2.09493e-05
ITGB2	9.39592	10.4863	9.18709	12.2364	9.10337	10.0818	6.84101	6.75634	6.42318	6.87022	6.84456	6.74706	0.579425	0.00411164		8.27827	8.1331	9.91172	8.59442	9.49571	8.88264	6.47332	6.38921	6.60808	6.62678	6.55452	6.53038	0.443822	0.00186041
PECAM1	8.58616	9.03405	9.12176	10.2486	10.1687	9.43185	7.58578	7.62085	7.32376	7.38655	7.3997	7.46333	0.337722	0.00590966		11.5904	10.4778	9.70913	11.1683	9.47158	10.4835	7.45489	7.51347	7.01857	7.31394	7.10409	7.28099	0.525907	0.000707974
CYBB	7.1033	8.11448	6.98462	9.11364	6.47035	7.55728	5.80481	5.92025	5.79524	5.72245	6.14514	5.87758	0.362645	0.0320268		7.55686	6.65077	7.43791	7.20317	7.5584	7.28142	6.22227	5.928	6.0991	5.85893	6.07991	6.03764	0.270235	0.000728617
PTPRC	8.65566	8.9159	7.79605	9.88717	8.24606	8.70017	6.56775	6.65298	6.47808	6.58352	6.48743	6.55395	0.408679	0.00292065		6.34174	6.88899	6.83534	6.18642	8.37089	6.92468	5.10893	5.26316	5.16903	5.15906	5.3639	5.21282	0.409684	0.00772053
B2M	13.041	13.5551	12.343	13.253	13.2844	13.0953	12.1481	11.1655	11.4205	12.0598	11.4081	11.6404	0.169911	0.00769233		13.1922	13.0258	12.6715	12.5736	13.6403	13.0207	11.0205	10.4221	10.5672	11.1671	9.93843	10.6231	0.293605	0.00317545
PSMB9	9.66226	10.4837	9.03855	10.4088	9.73512	9.86569	6.38996	6.84132	6.49577	7.12083	6.52813	6.6752	0.563608	5.8115e-05		8.86746	8.21255	8.25839	8.46163	9.97467	8.75494	6.48441	6.59832	6.31503	6.7888	6.09965	6.45724	0.439179	0.00529476
IRF4	6.90258	6.81985	6.85255	6.92268	6.90934	6.8814	6.83416	6.64519	6.53421	6.55995	6.64855	6.64441	0.0505605	0.0107642		7.01776	6.57699	6.69007	6.93417	6.95709	6.83522	6.58049	6.39291	6.42707	6.45497	6.49195	6.46948	0.0793384	0.0036101
LCK	7.18315	6.92985	7.1474	8.19471	7.31742	7.35451	6.31532	6.34343	6.38149	6.60406	6.33351	6.39556	0.201557	0.0049543		6.76767	7.2682	6.91031	6.95185	8.56854	7.29331	5.95754	5.89943	5.73304	5.94759	5.64567	5.83666	0.321433	0.0182522
TNFRSF1A	8.78875	9.14855	10.2133	9.71318	9.97568	9.56789	8.51231	8.61723	8.39908	8.65682	8.16709	8.47051	0.175752	0.0258959		10.4677	10.6542	10.1295	11.1497	9.65906	10.412	8.32532	8.459	8.19034	8.50709	8.06191	8.30873	0.325554	0.000250246
MCL1	11.9257	12.0376	11.7104	12.0293	12.4584	12.0322	10.8616	11.025	10.6828	10.85	10.6519	10.8143	0.15397	0.00125056		11.6847	11.8011	11.6718	12.2758	12.056	11.8979	10.6766	10.7848	10.4431	10.6344	10.4549	10.5988	0.166812	0.000699091
LYN	8.87839	9.50528	7.6763	9.77491	9.06248	8.97947	7.21449	7.33115	7.04989	7.56047	6.89845	7.21089	0.316454	0.00428978		7.67121	7.57654	6.59685	6.39671	7.29997	7.10826	5.11544	5.00085	5.15013	5.55192	5.40675	5.24502	0.438548	0.00493005
KAT2B	6.66313	6.77575	6.53241	7.28052	6.88013	6.82639	5.42854	5.47386	5.48353	5.6498	5.74301	5.55575	0.29714	0.00021868		7.2619	7.36886	6.66307	6.24037	6.27373	6.76159	5.17344	5.21297	5.31148	5.35694	5.52119	5.3152	0.347237	0.00788502
TGFB1	7.87064	9.17407	7.96154	10.3123	8.51148	8.766	6.41867	6.58043	6.69285	7.07504	6.78094	6.70958	0.385696	0.00525653		9.8984	8.62809	8.73089	8.98976	8.62821	8.97507	6.52362	6.64411	6.71694	7.0766	6.60083	6.71242	0.41909	0.00125237
VWF	9.59762	11.0795	9.94575	10.6327	10.9677	10.4447	9.54045	9.58669	9.20224	9.40613	8.98104	9.34331	0.160761	0.0287626		10.8822	12.6416	9.80285	11.3393	9.4823	10.8296	9.20278	9.16239	8.89566	9.0741	8.55494	8.97797	0.270522	0.018105
MMP9	9.97459	10.4301	10.719	13.3535	10.2042	10.9363	7.70594	7.2488	7.41443	7.13657	7.26423	7.35399	0.572523	0.00630376		11.4881	7.66979	12.1733	11.2516	11.1235	10.7413	7.39603	7.15028	7.07615	7.05712	6.79309	7.09453	0.598383	0.01042
ANXA1	7.91504	9.55634	8.63519	10.5134	10.028	9.32959	6.86876	7.2521	7.12085	7.60649	7.1433	7.1983	0.374158	0.00456318		11.4071	11.3779	11.6916	10.9044	10.8592	11.248	6.66901	7.07908	6.9752	7.49116	6.88907	7.0207	0.679984	6.99179e-05
CDH1	5.36219	5.13193	5.41294	5.11738	5.29669	5.26423	5.14116	5.08239	5.07181	5.08894	4.938	5.06446	0.0558138	0.0459543		8.52199	11.4775	10.5216	7.85618	10.5465	9.78477	5.35864	5.38797	5.37397	5.48472	5.38625	5.39831	0.858031	0.0032071
P4HB	11.032	11.6273	11.338	11.6781	11.5114	11.4374	10.251	10.3387	10.5903	10.5561	10.3266	10.4125	0.135436	0.000731811		11.7695	12.201	11.5616	11.9883	11.1546	11.735	10.0965	10.1846	10.2686	10.3182	10.0766	10.1889	0.20382	0.000700245
FN1	6.45254	6.29118	6.5432	6.51739	6.60653	6.48217	6.30243	6.28086	6.26338	6.23973	6.22676	6.26263	0.0497078	0.0262028		13.0852	12.4412	12.1019	13.1337	11.9022	12.5329	9.68216	9.39687	9.51822	10.1144	9.43173	9.62868	0.380308	6.75875e-05
CD9	11.2117	11.2347	12.4404	11.2311	12.0016	11.6239	8.16367	8.40513	8.62916	9.3986	8.25299	8.56991	0.439739	0.00106352		12.1794	12.1653	12.2378	11.7214	11.346	11.93	8.08114	8.34985	8.44887	9.26062	8.11194	8.45048	0.497485	0.000279006
ARRB2	8.6888	8.49083	8.11235	9.75225	8.3751	8.68387	7.1709	7.72411	7.20592	7.61444	7.24513	7.3921	0.232353	0.00635709		7.65923	7.55399	8.03105	8.37351	8.61452	8.04646	6.83129	7.17692	6.87752	7.05805	6.9451	6.97778	0.205587	0.00825243
KRAS	11.6952	10.9564	12.2963	10.2758	11.9438	11.4335	10.3025	10.2354	9.96638	9.83203	10.3693	10.1411	0.173054	0.0177566		10.0729	10.2248	9.94692	9.10753	8.84754	9.63993	8.50064	8.58487	8.43421	8.24159	8.64484	8.48123	0.184749	0.0137775
TGFBR2	5.9949	5.89105	5.79342	6.44595	5.91251	6.00757	5.69649	5.65351	5.69384	5.62914	5.63313	5.66122	0.0856677	0.0476405		10.8857	11.2179	10.0607	10.4665	10.1763	10.5614	7.27891	6.97667	6.84668	7.27252	6.61259	6.99748	0.593898	4.72837e-05
FLNA	10.4171	9.57988	10.1578	11.1611	10.5655	10.3763	8.89719	8.83618	8.95583	8.8242	8.64264	8.83121	0.232604	0.00503891		11.1217	10.9577	9.74477	10.1038	9.62943	10.3115	8.79103	8.82559	8.76752	8.92831	8.57547	8.77758	0.232357	0.0059976
